# Supplementary material for: Compressive behaviour of soft contact lenses and its effect on refractive power on the eye and handling off the eye
Source: PLoS One. 2021 Feb 19;16(2):e0247194. doi: 10.1371/journal.pone.0247194 (PMC7895393; doi:10.1371/journal.pone.0247194)
Supplement: S1 Data — (XLSX) [file pone.0247194.s001.xlsx]

## Sheet: Xo
0	0	0	0	0	0	0	0	0	0	0	0	0	0	0	0	0	0	0	0	0	0	0	0	0	0	0	0	0	0	0	0	0	0	0	0	0	0	0	0	0	0	0	0	0	0	0	0	0	0
0.134323	0.134302	0.134241	0.134138	0.133995	0.133811	0.133587	0.133321	0.133015	0.132669	0.132282	0.131855	0.131387	0.13088	0.130333	0.129746	0.129119	0.128453	0.127748	0.127004	0.126222	0.125401	0.124542	0.123645	0.12271	0.121738	0.120728	0.119682	0.1186	0.117481	0.116327	0.115137	0.113912	0.112652	0.111358	0.110031	0.108669	0.107275	0.105848	0.104388	0.102897	0.101375	0.0998211	0.0982373	0.0966236	0.0949804	0.0933083	0.0916078	0.0898793	0.0881235
0.268645	0.268604	0.268481	0.268277	0.267991	0.267623	0.267173	0.266643	0.266031	0.265338	0.264564	0.263709	0.262775	0.26176	0.260665	0.259491	0.258238	0.256907	0.255497	0.254009	0.252444	0.250802	0.249083	0.247289	0.24542	0.243475	0.241457	0.239365	0.2372	0.234962	0.232653	0.230274	0.227824	0.225305	0.222717	0.220061	0.217338	0.21455	0.211695	0.208776	0.205794	0.202749	0.199642	0.196475	0.193247	0.189961	0.186617	0.183216	0.179759	0.176247
0.402968	0.402906	0.402722	0.402415	0.401986	0.401434	0.40076	0.399964	0.399046	0.398006	0.396846	0.395564	0.394162	0.39264	0.390998	0.389237	0.387357	0.38536	0.383245	0.381013	0.378666	0.376203	0.373625	0.370934	0.368129	0.365213	0.362185	0.359047	0.355799	0.352443	0.34898	0.345411	0.341736	0.337957	0.334075	0.330092	0.326008	0.321824	0.317543	0.313165	0.308691	0.304124	0.299463	0.294712	0.289871	0.284941	0.279925	0.274823	0.269638	0.264371
0.53729	0.537208	0.536963	0.536554	0.535981	0.535246	0.534347	0.533285	0.532061	0.530675	0.529128	0.527419	0.525549	0.523519	0.52133	0.518982	0.516476	0.513813	0.510993	0.508018	0.504888	0.501604	0.498167	0.494578	0.490839	0.48695	0.482913	0.478729	0.474399	0.469925	0.465307	0.460548	0.455648	0.450609	0.445434	0.440122	0.434677	0.429099	0.42339	0.417553	0.411588	0.405498	0.399284	0.392949	0.386494	0.379922	0.373233	0.366431	0.359517	0.352494
0.671613	0.67151	0.671204	0.670692	0.669977	0.669057	0.667934	0.666607	0.665077	0.663344	0.661409	0.659273	0.656936	0.654399	0.651663	0.648728	0.645596	0.642266	0.638742	0.635022	0.63111	0.627004	0.622708	0.618223	0.613549	0.608688	0.603642	0.598411	0.592999	0.587406	0.581634	0.575684	0.56956	0.563262	0.556792	0.550153	0.543346	0.536374	0.529238	0.521941	0.514485	0.506873	0.499106	0.491186	0.483118	0.474902	0.466541	0.458039	0.449397	0.440618
0.805935	0.805813	0.805444	0.804831	0.803972	0.802868	0.80152	0.799928	0.798092	0.796013	0.793691	0.791128	0.788324	0.785279	0.781996	0.778474	0.774715	0.77072	0.76649	0.762027	0.757331	0.752405	0.74725	0.741867	0.736259	0.730425	0.72437	0.718094	0.711599	0.704887	0.69796	0.690821	0.683472	0.675914	0.668151	0.660184	0.652015	0.643649	0.635086	0.626329	0.617382	0.608247	0.598927	0.589424	0.579741	0.569882	0.55985	0.549647	0.539276	0.528741
0.940258	0.940115	0.939685	0.938969	0.937967	0.93668	0.935107	0.933249	0.931107	0.928682	0.925973	0.922983	0.919711	0.916159	0.912328	0.908219	0.903834	0.899173	0.894238	0.889031	0.883553	0.877806	0.871792	0.865512	0.858968	0.852163	0.845098	0.837776	0.830198	0.822368	0.814287	0.805958	0.797384	0.788567	0.779509	0.770214	0.760685	0.750923	0.740933	0.730718	0.720279	0.709622	0.698748	0.687661	0.676365	0.664863	0.653158	0.641254	0.629155	0.616865
1.07458	1.07442	1.07393	1.07311	1.07196	1.07049	1.06869	1.06657	1.06412	1.06135	1.05826	1.05484	1.0511	1.04704	1.04266	1.03796	1.03295	1.02763	1.02199	1.01604	1.00978	1.00321	0.996334	0.989156	0.981678	0.973901	0.965826	0.957458	0.948798	0.939849	0.930614	0.921095	0.911296	0.901219	0.890867	0.880245	0.869354	0.858198	0.846781	0.835106	0.823176	0.810996	0.798569	0.785898	0.772988	0.759843	0.746466	0.732862	0.719035	0.704988
1.2089	1.20872	1.20817	1.20725	1.20596	1.2043	1.20228	1.19989	1.19714	1.19402	1.19054	1.18669	1.18249	1.17792	1.17299	1.16771	1.16207	1.15608	1.14973	1.14304	1.136	1.12861	1.12088	1.1128	1.10439	1.09564	1.08655	1.07714	1.0674	1.05733	1.04694	1.03623	1.02521	1.01387	1.00223	0.990275	0.978023	0.965473	0.952628	0.939494	0.926073	0.912371	0.89839	0.884136	0.869612	0.854823	0.839775	0.82447	0.808914	0.793112
1.34323	1.34302	1.34241	1.34138	1.33995	1.33811	1.33587	1.33321	1.33015	1.32669	1.32282	1.31855	1.31387	1.3088	1.30333	1.29746	1.29119	1.28453	1.27748	1.27004	1.26222	1.25401	1.24542	1.23645	1.2271	1.21738	1.20728	1.19682	1.186	1.17481	1.16327	1.15137	1.13912	1.12652	1.11358	1.10031	1.08669	1.07275	1.05848	1.04388	1.02897	1.01375	0.998211	0.982373	0.966236	0.949804	0.933083	0.916078	0.898793	0.881235
1.47755	1.47732	1.47665	1.47552	1.47395	1.47193	1.46945	1.46653	1.46317	1.45936	1.4551	1.4504	1.44526	1.43968	1.43366	1.4272	1.42031	1.41299	1.40523	1.39705	1.38844	1.37941	1.36996	1.36009	1.34981	1.33911	1.32801	1.3165	1.3046	1.29229	1.27959	1.26651	1.25303	1.23918	1.22494	1.21034	1.19536	1.18002	1.16432	1.14827	1.13187	1.11512	1.09803	1.08061	1.06286	1.04478	1.02639	1.00769	0.988673	0.969359
1.61187	1.61163	1.61089	1.60966	1.60794	1.60574	1.60304	1.59986	1.59618	1.59203	1.58738	1.58226	1.57665	1.57056	1.56399	1.55695	1.54943	1.54144	1.53298	1.52405	1.51466	1.50481	1.4945	1.48373	1.47252	1.46085	1.44874	1.43619	1.4232	1.40977	1.39592	1.38164	1.36694	1.35183	1.3363	1.32037	1.30403	1.2873	1.27017	1.25266	1.23476	1.21649	1.19785	1.17885	1.15948	1.13976	1.1197	1.09929	1.07855	1.05748
1.74619	1.74593	1.74513	1.7438	1.74194	1.73955	1.73663	1.73318	1.7292	1.72469	1.71966	1.71411	1.70803	1.70144	1.69432	1.68669	1.67855	1.66989	1.66073	1.65106	1.64088	1.63021	1.61904	1.60738	1.59523	1.58259	1.56947	1.55587	1.5418	1.52725	1.51225	1.49678	1.48086	1.46448	1.44766	1.4304	1.4127	1.39457	1.37602	1.35705	1.33766	1.31787	1.29767	1.27708	1.25611	1.23474	1.21301	1.1909	1.16843	1.14561
1.88052	1.88023	1.87937	1.87794	1.87593	1.87336	1.87021	1.8665	1.86221	1.85736	1.85195	1.84597	1.83942	1.83232	1.82466	1.81644	1.80767	1.79835	1.78848	1.77806	1.76711	1.75561	1.74358	1.73102	1.71794	1.70433	1.6902	1.67555	1.6604	1.64474	1.62857	1.61192	1.59477	1.57713	1.55902	1.54043	1.52137	1.50185	1.48187	1.46144	1.44056	1.41924	1.3975	1.37532	1.35273	1.32973	1.30632	1.28251	1.25831	1.23373
2.01484	2.01453	2.01361	2.01208	2.00993	2.00717	2.0038	1.99982	1.99523	1.99003	1.98423	1.97782	1.97081	1.9632	1.95499	1.94618	1.93679	1.9268	1.91622	1.90507	1.89333	1.88101	1.86813	1.85467	1.84065	1.82606	1.81092	1.79523	1.779	1.76222	1.7449	1.72705	1.70868	1.68979	1.67038	1.65046	1.63004	1.60912	1.58771	1.56582	1.54346	1.52062	1.49732	1.47356	1.44935	1.42471	1.39962	1.37412	1.34819	1.32185
2.14916	2.14883	2.14785	2.14622	2.14393	2.14098	2.13739	2.13314	2.12825	2.1227	2.11651	2.10967	2.1022	2.09408	2.08532	2.07593	2.06591	2.05525	2.04397	2.03207	2.01955	2.00641	1.99267	1.97831	1.96336	1.9478	1.93165	1.91492	1.8976	1.8797	1.86123	1.84219	1.82259	1.80244	1.78173	1.76049	1.73871	1.7164	1.69356	1.67021	1.64635	1.62199	1.59714	1.5718	1.54598	1.51969	1.49293	1.46572	1.43807	1.40998
2.28348	2.28314	2.28209	2.28035	2.27792	2.27479	2.27097	2.26646	2.26126	2.25537	2.24879	2.24153	2.23358	2.22496	2.21565	2.20568	2.19503	2.18371	2.17172	2.15908	2.14577	2.13182	2.11721	2.10196	2.08607	2.06954	2.05238	2.0346	2.0162	1.99718	1.97755	1.95733	1.9365	1.91509	1.89309	1.87052	1.84738	1.82367	1.79941	1.7746	1.74925	1.72337	1.69696	1.67003	1.6426	1.61467	1.58624	1.55733	1.52795	1.4981
2.41781	2.41744	2.41633	2.41449	2.41192	2.40861	2.40456	2.39978	2.39428	2.38804	2.38107	2.37338	2.36497	2.35584	2.34599	2.33542	2.32414	2.31216	2.29947	2.28608	2.27199	2.25722	2.24175	2.2256	2.20878	2.19128	2.17311	2.15428	2.1348	2.11466	2.09388	2.07246	2.05042	2.02774	2.00445	1.98055	1.95605	1.93095	1.90526	1.87899	1.85215	1.82474	1.79678	1.76827	1.73922	1.70965	1.67955	1.64894	1.61783	1.58622
2.55213	2.55174	2.55057	2.54863	2.54591	2.54242	2.53815	2.53311	2.52729	2.52071	2.51336	2.50524	2.49636	2.48672	2.47632	2.46517	2.45326	2.44061	2.42722	2.41308	2.39822	2.38262	2.36629	2.34925	2.33149	2.31301	2.29384	2.27396	2.2534	2.23214	2.21021	2.1876	2.16433	2.14039	2.11581	2.09058	2.06472	2.03822	2.0111	1.98338	1.95504	1.92612	1.8966	1.86651	1.83585	1.80463	1.77286	1.74055	1.70771	1.67435
2.68645	2.68604	2.68481	2.68277	2.67991	2.67623	2.67173	2.66643	2.66031	2.65338	2.64564	2.63709	2.62775	2.6176	2.60665	2.59491	2.58238	2.56907	2.55497	2.54009	2.52444	2.50802	2.49083	2.47289	2.4542	2.43475	2.41457	2.39365	2.372	2.34962	2.32653	2.30274	2.27824	2.25305	2.22717	2.20061	2.17338	2.1455	2.11695	2.08776	2.05794	2.02749	1.99642	1.96475	1.93247	1.89961	1.86617	1.83216	1.79759	1.76247
2.82077	2.82034	2.81906	2.81691	2.8139	2.81004	2.80532	2.79975	2.79332	2.78605	2.77792	2.76895	2.75913	2.74848	2.73698	2.72466	2.7115	2.69752	2.68271	2.66709	2.65066	2.63342	2.61538	2.59654	2.5769	2.55649	2.53529	2.51333	2.4906	2.4671	2.44286	2.41787	2.39215	2.3657	2.33853	2.31064	2.28205	2.25277	2.2228	2.19215	2.16084	2.12886	2.09624	2.06298	2.02909	1.99459	1.95947	1.92376	1.88747	1.85059
2.9551	2.95465	2.9533	2.95105	2.9479	2.94385	2.93891	2.93307	2.92634	2.91871	2.9102	2.9008	2.89052	2.87936	2.86732	2.8544	2.84062	2.82597	2.81046	2.7941	2.77688	2.75882	2.73992	2.72018	2.69961	2.67823	2.65602	2.63301	2.60919	2.58459	2.55919	2.53301	2.50606	2.47835	2.44989	2.42067	2.39072	2.36004	2.32865	2.29654	2.26373	2.23024	2.19606	2.16122	2.12572	2.08957	2.05278	2.01537	1.97735	1.93872
3.08942	3.08895	3.08754	3.08518	3.08189	3.07766	3.07249	3.06639	3.05935	3.05138	3.04248	3.03266	3.02191	3.01024	2.99765	2.98415	2.96974	2.95443	2.93821	2.9211	2.9031	2.88422	2.86446	2.84382	2.82232	2.79996	2.77675	2.75269	2.72779	2.70207	2.67551	2.64815	2.61998	2.591	2.56124	2.5307	2.49939	2.46732	2.4345	2.40093	2.36663	2.33161	2.29589	2.25946	2.22234	2.18455	2.14609	2.10698	2.06722	2.02684
3.22374	3.22325	3.22178	3.21932	3.21589	3.21147	3.20608	3.19971	3.19237	3.18405	3.17477	3.16451	3.15329	3.14112	3.12798	3.11389	3.09886	3.08288	3.06596	3.04811	3.02933	3.00962	2.989	2.96747	2.94503	2.9217	2.89748	2.87237	2.84639	2.81955	2.79184	2.76329	2.73389	2.70366	2.6726	2.64073	2.60806	2.57459	2.54034	2.50532	2.46953	2.43299	2.39571	2.35769	2.31897	2.27953	2.2394	2.19859	2.1571	2.11496
3.35806	3.35755	3.35602	3.35346	3.34988	3.34529	3.33967	3.33303	3.32538	3.31672	3.30705	3.29637	3.28468	3.272	3.25831	3.24364	3.22798	3.21133	3.19371	3.17511	3.15555	3.13502	3.11354	3.09111	3.06774	3.04344	3.01821	2.99206	2.96499	2.93703	2.90817	2.87842	2.8478	2.81631	2.78396	2.75076	2.71673	2.68187	2.64619	2.60971	2.57243	2.53436	2.49553	2.45593	2.41559	2.37451	2.33271	2.29019	2.24698	2.20309
3.49239	3.49185	3.49026	3.4876	3.48388	3.4791	3.47325	3.46635	3.4584	3.44939	3.43933	3.42822	3.41607	3.40288	3.38865	3.37339	3.3571	3.33979	3.32146	3.30212	3.28177	3.26042	3.23808	3.21476	3.19045	3.16518	3.13894	3.11174	3.08359	3.05451	3.0245	2.99356	2.96171	2.92896	2.89532	2.8608	2.8254	2.78914	2.75204	2.71409	2.67532	2.63574	2.59535	2.55417	2.51221	2.46949	2.42602	2.3818	2.33686	2.29121
3.62671	3.62616	3.6245	3.62174	3.61787	3.61291	3.60684	3.59968	3.59141	3.58206	3.57161	3.56008	3.54746	3.53376	3.51898	3.50313	3.48622	3.46824	3.4492	3.42912	3.40799	3.38582	3.36263	3.3384	3.31316	3.28691	3.25966	3.23142	3.20219	3.17199	3.14082	3.1087	3.07562	3.04161	3.00668	2.97083	2.93407	2.89642	2.85789	2.81848	2.77822	2.73711	2.69517	2.65241	2.60884	2.56447	2.51932	2.47341	2.42674	2.37934
3.76103	3.76046	3.75874	3.75588	3.75187	3.74672	3.74043	3.733	3.72443	3.71473	3.70389	3.69193	3.67884	3.66464	3.64931	3.63288	3.61534	3.59669	3.57695	3.55612	3.53421	3.51123	3.48717	3.46205	3.43587	3.40865	3.38039	3.3511	3.32079	3.28947	3.25715	3.22383	3.18954	3.15427	3.11804	3.08086	3.04274	3.00369	2.96373	2.92287	2.88112	2.83849	2.79499	2.75064	2.70546	2.65945	2.61263	2.56502	2.51662	2.46746
3.89535	3.89476	3.89298	3.89002	3.88586	3.88053	3.87401	3.86632	3.85744	3.8474	3.83617	3.82379	3.81023	3.79552	3.77965	3.76262	3.74445	3.72515	3.7047	3.68313	3.66044	3.63663	3.61171	3.58569	3.55858	3.53039	3.50112	3.47079	3.43939	3.40695	3.37348	3.33897	3.30345	3.26692	3.22939	3.19089	3.15141	3.11097	3.06958	3.02726	2.98401	2.93986	2.89481	2.84888	2.80208	2.75443	2.70594	2.65662	2.6065	2.55558
4.02968	4.02906	4.02722	4.02415	4.01986	4.01434	4.0076	3.99964	3.99046	3.98006	3.96846	3.95564	3.94162	3.9264	3.90998	3.89237	3.87357	3.8536	3.83245	3.81013	3.78666	3.76203	3.73625	3.70934	3.68129	3.65213	3.62185	3.59047	3.55799	3.52443	3.4898	3.45411	3.41736	3.37957	3.34075	3.30092	3.26008	3.21824	3.17543	3.13165	3.08691	3.04124	2.99463	2.94712	2.89871	2.84941	2.79925	2.74823	2.69638	2.64371
4.164	4.16336	4.16146	4.15829	4.15386	4.14815	4.14119	4.13296	4.12348	4.11273	4.10074	4.08749	4.07301	4.05728	4.04031	4.02211	4.00269	3.98205	3.9602	3.93714	3.91288	3.88743	3.86079	3.83298	3.804	3.77386	3.74258	3.71015	3.67659	3.64192	3.60613	3.56924	3.53127	3.49222	3.45211	3.41095	3.36875	3.32552	3.28128	3.23603	3.18981	3.14261	3.09445	3.04536	2.99533	2.94439	2.89256	2.83984	2.78626	2.73183
4.29832	4.29767	4.2957	4.29243	4.28785	4.28197	4.27477	4.26628	4.25649	4.2454	4.23302	4.21935	4.20439	4.18816	4.17064	4.15186	4.13181	4.11051	4.08795	4.06414	4.0391	4.01283	3.98533	3.95663	3.92671	3.8956	3.86331	3.82983	3.79519	3.7594	3.72246	3.68438	3.64518	3.60488	3.56347	3.52098	3.47742	3.43279	3.38712	3.34042	3.29271	3.24398	3.19428	3.14359	3.09195	3.03937	2.98586	2.93145	2.87614	2.81995
4.43264	4.43197	4.42994	4.42657	4.42185	4.41578	4.40836	4.3996	4.38951	4.37807	4.3653	4.3512	4.33578	4.31904	4.30098	4.28161	4.26093	4.23896	4.21569	4.19115	4.16532	4.13823	4.10988	4.08027	4.04942	4.01734	3.98403	3.94951	3.91379	3.87688	3.83878	3.79952	3.7591	3.71753	3.67483	3.63101	3.58608	3.54007	3.49297	3.44481	3.3956	3.34536	3.2941	3.24183	3.18858	3.13435	3.07917	3.02306	2.96602	2.90808
4.56697	4.56627	4.56418	4.56071	4.55584	4.54959	4.54195	4.53293	4.52252	4.51074	4.49758	4.48306	4.46717	4.44992	4.43131	4.41135	4.39005	4.36741	4.34344	4.31815	4.29154	4.26363	4.23442	4.20391	4.17213	4.13908	4.10476	4.0692	4.03239	3.99436	3.95511	3.91465	3.87301	3.83018	3.78619	3.74104	3.69475	3.64734	3.59882	3.5492	3.4985	3.44673	3.39392	3.34007	3.2852	3.22933	3.17248	3.11466	3.0559	2.9962
4.70129	4.70057	4.69843	4.69485	4.68984	4.6834	4.67553	4.66625	4.65554	4.64341	4.62987	4.61491	4.59855	4.5808	4.56164	4.5411	4.51917	4.49587	4.47119	4.44516	4.41777	4.38903	4.35896	4.32756	4.29484	4.26081	4.22549	4.18888	4.15099	4.11184	4.07144	4.02979	3.98692	3.94283	3.89755	3.85107	3.80342	3.75462	3.70467	3.65359	3.6014	3.54811	3.49374	3.43831	3.38182	3.32431	3.26579	3.20627	3.14578	3.08432
4.83561	4.83488	4.83267	4.82898	4.82383	4.81721	4.80912	4.79957	4.78855	4.77608	4.76215	4.74677	4.72994	4.71168	4.69197	4.67084	4.64829	4.62432	4.59894	4.57216	4.54399	4.51443	4.4835	4.4512	4.41755	4.38255	4.34622	4.30856	4.26959	4.22932	4.18776	4.14493	4.10083	4.05549	4.0089	3.9611	3.91209	3.86189	3.81051	3.75798	3.70429	3.64948	3.59356	3.53654	3.47845	3.41929	3.3591	3.29788	3.23566	3.17245
4.96993	4.96918	4.96691	4.96312	4.95783	4.95102	4.94271	4.93289	4.92157	4.90875	4.89443	4.87862	4.86133	4.84256	4.82231	4.80059	4.77741	4.75277	4.72669	4.69917	4.67021	4.63983	4.60804	4.57485	4.54026	4.50429	4.46695	4.42824	4.38819	4.3468	4.30409	4.26007	4.21474	4.16814	4.12026	4.07113	4.02076	3.96917	3.91636	3.86236	3.80719	3.75086	3.69338	3.63478	3.57507	3.51427	3.45241	3.38949	3.32554	3.26057
5.10426	5.10348	5.10115	5.09726	5.09182	5.08483	5.0763	5.06621	5.05458	5.04141	5.02671	5.01048	4.99272	4.97343	4.95264	4.93033	4.90653	4.88122	4.85444	4.82617	4.79643	4.76523	4.73258	4.69849	4.66297	4.62603	4.58768	4.54793	4.50679	4.46428	4.42042	4.3752	4.32866	4.28079	4.23162	4.18116	4.12943	4.07644	4.02221	3.96675	3.91009	3.85223	3.7932	3.73302	3.6717	3.60925	3.54571	3.48109	3.41541	3.34869
5.23858	5.23778	5.23539	5.2314	5.22582	5.21864	5.20988	5.19953	5.1876	5.17408	5.15899	5.14233	5.1241	5.10431	5.08297	5.06008	5.03565	5.00968	4.98218	4.95317	4.92265	4.89064	4.85713	4.82214	4.78568	4.74777	4.7084	4.66761	4.62539	4.58176	4.53674	4.49034	4.44257	4.39344	4.34298	4.29119	4.2381	4.18372	4.12806	4.07114	4.01298	3.95361	3.89302	3.83125	3.76832	3.70423	3.63902	3.5727	3.50529	3.43682
5.3729	5.37208	5.36963	5.36554	5.35981	5.35246	5.34347	5.33285	5.32061	5.30675	5.29128	5.27419	5.25549	5.23519	5.2133	5.18982	5.16476	5.13813	5.10993	5.08018	5.04888	5.01604	4.98167	4.94578	4.90839	4.8695	4.82913	4.78729	4.74399	4.69925	4.65307	4.60548	4.55648	4.50609	4.45434	4.40122	4.34677	4.29099	4.2339	4.17553	4.11588	4.05498	3.99284	3.92949	3.86494	3.79922	3.73233	3.66431	3.59517	3.52494
5.50722	5.50639	5.50387	5.49968	5.49381	5.48627	5.47706	5.46617	5.45363	5.43942	5.42356	5.40604	5.38688	5.36607	5.34364	5.31957	5.29388	5.26658	5.23768	5.20718	5.1751	5.14144	5.10621	5.06943	5.0311	4.99124	4.94986	4.90697	4.86259	4.81673	4.7694	4.72061	4.67039	4.61875	4.5657	4.51125	4.45544	4.39826	4.33975	4.27992	4.21878	4.15635	4.09267	4.02773	3.96157	3.8942	3.82564	3.75592	3.68505	3.61306
5.64155	5.64069	5.63811	5.63382	5.6278	5.62008	5.61064	5.5995	5.58664	5.57209	5.55584	5.5379	5.51827	5.49695	5.47397	5.44932	5.423	5.39504	5.36543	5.33419	5.30132	5.26684	5.23075	5.19307	5.15381	5.11298	5.07059	5.02666	4.98119	4.93421	4.88572	4.83575	4.7843	4.7314	4.67705	4.62128	4.56411	4.50554	4.4456	4.38431	4.32168	4.25773	4.19249	4.12597	4.05819	3.98918	3.91895	3.84753	3.77493	3.70119
5.77587	5.77499	5.77235	5.76795	5.7618	5.75389	5.74423	5.73282	5.71966	5.70476	5.68812	5.66975	5.64965	5.62783	5.6043	5.57906	5.55212	5.52349	5.49318	5.46119	5.42754	5.39224	5.35529	5.31672	5.27652	5.23472	5.19132	5.14634	5.09979	5.05169	5.00205	4.95089	4.89822	4.84405	4.78841	4.73132	4.67278	4.61281	4.55145	4.48869	4.42457	4.3591	4.29231	4.2242	4.15481	4.08416	4.01226	3.93913	3.86481	3.78931
5.91019	5.90929	5.90659	5.90209	5.8958	5.8877	5.87782	5.86614	5.85267	5.83743	5.8204	5.80161	5.78104	5.75871	5.73463	5.70881	5.68124	5.65194	5.62093	5.5882	5.55376	5.51764	5.47983	5.44036	5.39923	5.35645	5.31205	5.26602	5.21839	5.16917	5.11838	5.06602	5.01213	4.9567	4.89977	4.84135	4.78145	4.72009	4.65729	4.59308	4.52747	4.46048	4.39213	4.32244	4.25144	4.17914	4.10556	4.03074	3.95469	3.87743
6.04451	6.04359	6.04083	6.03623	6.02979	6.02151	6.0114	5.99946	5.98569	5.9701	5.95268	5.93346	5.91243	5.88959	5.86497	5.83855	5.81036	5.7804	5.74867	5.7152	5.67999	5.64304	5.60438	5.564	5.52194	5.47819	5.43277	5.3857	5.33699	5.28665	5.2347	5.18116	5.12604	5.06936	5.01113	4.95138	4.89011	4.82736	4.76314	4.69747	4.63037	4.56185	4.49195	4.42068	4.34806	4.27412	4.19887	4.12235	4.04457	3.96556
6.17884	6.1779	6.17507	6.17037	6.16379	6.15532	6.14499	6.13278	6.11871	6.10277	6.08497	6.06531	6.04381	6.02047	5.9953	5.9683	5.93948	5.90885	5.87642	5.84221	5.80621	5.76844	5.72892	5.68765	5.64465	5.59993	5.5535	5.50538	5.45559	5.40413	5.35103	5.2963	5.23995	5.18201	5.12249	5.06141	4.99878	4.93464	4.86899	4.80186	4.73326	4.66323	4.59177	4.51892	4.44468	4.3691	4.29218	4.21396	4.13445	4.05368
6.31316	6.3122	6.30931	6.30451	6.29778	6.28914	6.27858	6.2661	6.25172	6.23543	6.21725	6.19717	6.1752	6.15135	6.12563	6.09804	6.0686	6.0373	6.00417	5.96921	5.93243	5.89384	5.85346	5.81129	5.76736	5.72167	5.67423	5.62507	5.57419	5.52161	5.46736	5.41143	5.35386	5.29466	5.23385	5.17144	5.10745	5.04191	4.97484	4.90625	4.83616	4.7646	4.69159	4.61715	4.54131	4.46408	4.38549	4.30556	4.22433	4.14181
6.44748	6.4465	6.44355	6.43865	6.43178	6.42295	6.41216	6.39942	6.38474	6.3681	6.34953	6.32902	6.30659	6.28223	6.25596	6.22779	6.19772	6.16576	6.13192	6.09621	6.05865	6.01924	5.978	5.93494	5.89007	5.8434	5.79496	5.74475	5.69279	5.63909	5.58368	5.52657	5.46777	5.40731	5.3452	5.28147	5.21612	5.14919	5.08069	5.01063	4.93906	4.86598	4.79141	4.71539	4.63793	4.55906	4.4788	4.39717	4.31421	4.22993
6.5818	6.5808	6.5778	6.57278	6.56577	6.55676	6.54575	6.53274	6.51775	6.50077	6.48181	6.46088	6.43798	6.41311	6.3863	6.35754	6.32684	6.29421	6.25967	6.22322	6.18487	6.14464	6.10254	6.05858	6.01278	5.96514	5.91569	5.86443	5.81139	5.75658	5.70001	5.64171	5.58169	5.51997	5.45656	5.3915	5.32479	5.25646	5.18653	5.11502	5.04195	4.96735	4.89123	4.81363	4.73455	4.65404	4.57211	4.48878	4.40409	4.31805
6.56859	6.56759	6.56459	6.55959	6.55259	6.54359	6.53261	6.51963	6.50466	6.48772	6.4688	6.44791	6.42505	6.40024	6.37347	6.34477	6.31413	6.28157	6.2471	6.21072	6.17245	6.13231	6.09029	6.04642	6.0007	5.95316	5.90381	5.85266	5.79972	5.74502	5.68857	5.63038	5.57048	5.50888	5.44561	5.38067	5.3141	5.24591	5.17612	5.10475	5.03183	4.95738	4.88141	4.80396	4.72505	4.64469	4.56293	4.47977	4.39524	4.30938
6.74658	6.74555	6.74247	6.73734	6.73015	6.72091	6.70962	6.69629	6.68093	6.66352	6.64409	6.62263	6.59915	6.57367	6.54618	6.5167	6.48523	6.45179	6.41638	6.37902	6.33971	6.29848	6.25532	6.21026	6.16331	6.11448	6.06379	6.01125	5.95688	5.90069	5.84271	5.78295	5.72143	5.65816	5.59317	5.52648	5.4581	5.38806	5.31638	5.24308	5.16818	5.09171	5.01369	4.93414	4.85309	4.77055	4.68657	4.60116	4.51434	4.42616
6.92256	6.9215	6.91834	6.91307	6.90569	6.89621	6.88463	6.87096	6.85519	6.83733	6.81739	6.79537	6.77128	6.74513	6.71693	6.68668	6.65439	6.62007	6.58374	6.54541	6.50508	6.46276	6.41848	6.37225	6.32407	6.27397	6.22195	6.16804	6.11225	6.0546	5.99511	5.93379	5.87066	5.80574	5.73906	5.67063	5.60047	5.5286	5.45505	5.37984	5.30299	5.22452	5.14446	5.06284	4.97967	4.89499	4.80881	4.72117	4.63209	4.54161
7.09646	7.09538	7.09214	7.08674	7.07918	7.06946	7.05759	7.04357	7.0274	7.00909	6.98865	6.96608	6.94139	6.91458	6.88567	6.85466	6.82156	6.78638	6.74914	6.70984	6.66849	6.62512	6.57972	6.53233	6.48294	6.43158	6.37826	6.32299	6.2658	6.20671	6.14572	6.08285	6.01814	5.95159	5.88323	5.81308	5.74116	5.66749	5.59209	5.51499	5.43621	5.35577	5.2737	5.19002	5.10477	5.01796	4.92962	4.83978	4.74846	4.6557
7.26825	7.26714	7.26382	7.25829	7.25054	7.24059	7.22843	7.21407	7.19751	7.17876	7.15783	7.13471	7.10942	7.08196	7.05235	7.02059	6.98669	6.95066	6.91251	6.87226	6.82992	6.78549	6.739	6.69046	6.63987	6.58727	6.53266	6.47606	6.41748	6.35695	6.29449	6.2301	6.16382	6.09566	6.02565	5.9538	5.88013	5.80468	5.72746	5.64849	5.5678	5.48542	5.40136	5.31566	5.22834	5.13943	5.04895	4.95693	4.86341	4.7684
7.43786	7.43673	7.43333	7.42767	7.41974	7.40956	7.39712	7.38242	7.36548	7.34629	7.32486	7.30121	7.27533	7.24723	7.21692	7.18442	7.14973	7.11286	7.07383	7.03264	6.9893	6.94384	6.89626	6.84659	6.79482	6.74099	6.6851	6.62718	6.56724	6.5053	6.44138	6.37549	6.30766	6.23791	6.16627	6.09274	6.01736	5.94014	5.86111	5.7803	5.69773	5.61342	5.52741	5.43971	5.35035	5.25936	5.16677	5.07261	4.9769	4.87968
7.60525	7.6041	7.60062	7.59483	7.58673	7.57631	7.56359	7.54857	7.53124	7.51162	7.48971	7.46552	7.43906	7.41033	7.37935	7.34611	7.31064	7.27294	7.23303	7.19091	7.1466	7.10012	7.05147	7.00067	6.94775	6.8927	6.83556	6.77633	6.71504	6.6517	6.58634	6.51897	6.44962	6.3783	6.30504	6.22986	6.15278	6.07383	5.99302	5.91039	5.82596	5.73976	5.65181	5.56213	5.47076	5.37773	5.28305	5.18677	5.08891	4.9895
7.77038	7.76919	7.76564	7.75973	7.75145	7.74081	7.72781	7.71246	7.69476	7.67471	7.65233	7.62761	7.60057	7.57122	7.53956	7.50561	7.46936	7.43085	7.39007	7.34703	7.30177	7.25427	7.20457	7.15267	7.09859	7.04235	6.98397	6.92346	6.86083	6.79612	6.72934	6.66051	6.58965	6.51679	6.44193	6.36512	6.28637	6.2057	6.12314	6.03872	5.95245	5.86438	5.77451	5.68289	5.58954	5.49449	5.39776	5.29938	5.1994	5.09783
7.93318	7.93197	7.92834	7.92231	7.91385	7.90299	7.88972	7.87404	7.85597	7.83551	7.81265	7.78742	7.75982	7.72985	7.69753	7.66286	7.62586	7.58654	7.5449	7.50097	7.45475	7.40626	7.35551	7.30253	7.24732	7.1899	7.13029	7.06851	7.00458	6.93851	6.87033	6.80006	6.72772	6.65332	6.5769	6.49848	6.41808	6.33572	6.25143	6.16524	6.07717	5.98725	5.8955	5.80196	5.70665	5.6096	5.51085	5.41041	5.30833	5.20463
8.09361	8.09238	8.08868	8.08252	8.07389	8.06281	8.04927	8.03328	8.01484	7.99396	7.97065	7.94491	7.91674	7.88617	7.85319	7.81783	7.78008	7.73996	7.69748	7.65266	7.6055	7.55603	7.50426	7.45021	7.39388	7.3353	7.27449	7.21146	7.14623	7.07883	7.00927	6.93758	6.86377	6.78787	6.70991	6.6299	6.54787	6.46384	6.37785	6.28992	6.20006	6.10832	6.01472	5.91929	5.82205	5.72305	5.62229	5.51983	5.41568	5.30988
8.25162	8.25036	8.24659	8.24031	8.23152	8.22022	8.20642	8.19011	8.17132	8.15003	8.12626	8.10001	8.0713	8.04013	8.00651	7.97045	7.93197	7.89106	7.84776	7.80206	7.75399	7.70355	7.65077	7.59566	7.53823	7.47851	7.41651	7.35225	7.28575	7.21703	7.14611	7.07302	6.99777	6.92039	6.8409	6.75933	6.6757	6.59004	6.50237	6.41271	6.32111	6.22758	6.13215	6.03485	5.93572	5.83478	5.73206	5.62759	5.52141	5.41355
8.40716	8.40588	8.40204	8.39564	8.38668	8.37517	8.36111	8.3445	8.32534	8.30366	8.27944	8.2527	8.22345	8.19169	8.15743	8.1207	8.08148	8.03981	7.99569	7.94913	7.90015	7.84876	7.79499	7.73883	7.68033	7.61948	7.55631	7.49084	7.42308	7.35307	7.28082	7.20635	7.12968	7.05084	6.96985	6.88674	6.80154	6.71426	6.62493	6.53359	6.44026	6.34497	6.24774	6.14861	6.04761	5.94476	5.84011	5.73367	5.62549	5.5156
8.56019	8.55889	8.55497	8.54846	8.53934	8.52761	8.5133	8.49638	8.47688	8.4548	8.43014	8.40291	8.37313	8.34079	8.30591	8.26851	8.22858	8.18615	8.14122	8.09382	8.04395	7.99162	7.93687	7.8797	7.82012	7.75817	7.69385	7.62718	7.5582	7.48691	7.41334	7.33751	7.25945	7.17918	7.09672	7.0121	6.92534	6.83647	6.74552	6.65252	6.55749	6.46046	6.36146	6.26053	6.15768	6.05297	5.94641	5.83803	5.72788	5.61599
8.71065	8.70932	8.70534	8.69871	8.68943	8.6775	8.66293	8.64572	8.62588	8.60341	8.57832	8.55061	8.5203	8.4874	8.45191	8.41384	8.37321	8.33004	8.28432	8.23608	8.18533	8.13209	8.07637	8.0182	7.95758	7.89453	7.82908	7.76125	7.69105	7.61851	7.54364	7.46648	7.38705	7.30537	7.22146	7.13535	7.04706	6.95663	6.86409	6.76945	6.67275	6.57401	6.47327	6.37057	6.26592	6.15936	6.05093	5.94065	5.82856	5.7147
8.8585	8.85715	8.8531	8.84636	8.83692	8.82479	8.80997	8.79247	8.77229	8.74944	8.72392	8.69574	8.66492	8.63146	8.59536	8.55665	8.51534	8.47143	8.42493	8.37588	8.32427	8.27012	8.21346	8.15429	8.09264	8.02853	7.96197	7.89298	7.82159	7.74782	7.67169	7.59322	7.51243	7.42936	7.34403	7.25646	7.16668	7.07471	6.98059	6.88435	6.786	6.6856	6.58315	6.4787	6.37227	6.26391	6.15363	6.04148	5.92749	5.8117
9.00369	9.00232	8.99821	8.99135	8.98176	8.96943	8.95437	8.93658	8.91607	8.89284	8.8669	8.83827	8.80694	8.77293	8.73624	8.6969	8.6549	8.61027	8.56302	8.51316	8.4607	8.40567	8.34808	8.28794	8.22528	8.16012	8.09246	8.02235	7.94979	7.87481	7.79743	7.71767	7.63556	7.55113	7.4644	7.37539	7.28414	7.19067	7.09501	6.99718	6.89723	6.79517	6.69105	6.58488	6.47671	6.36657	6.25449	6.1405	6.02465	5.90695
9.14618	9.14478	9.14061	9.13364	9.1239	9.11137	9.09607	9.078	9.05717	9.03357	9.00723	8.97814	8.94631	8.91176	8.8745	8.83453	8.79187	8.74653	8.69853	8.64788	8.5946	8.53869	8.48019	8.4191	8.35545	8.28925	8.22053	8.1493	8.0756	7.99943	7.92082	7.8398	7.7564	7.67063	7.58252	7.49211	7.39941	7.30446	7.20729	7.10791	7.00638	6.90271	6.79693	6.68909	6.57921	6.46732	6.35347	6.23768	6.11999	6.00043
9.28591	9.2845	9.28026	9.27319	9.26329	9.25058	9.23504	9.2167	9.19554	9.17159	9.14484	9.1153	9.08299	9.04792	9.01008	8.9695	8.92619	8.88016	8.83143	8.78	8.7259	8.66915	8.60975	8.54773	8.4831	8.4159	8.34612	8.27381	8.19897	8.12164	8.04184	7.95958	7.8749	7.78782	7.69837	7.60657	7.51246	7.41606	7.3174	7.21651	7.11342	7.00817	6.90078	6.79129	6.67973	6.56613	6.45054	6.33298	6.21349	6.09211
9.42285	9.42142	9.41711	9.40994	9.3999	9.387	9.37123	9.35262	9.33115	9.30684	9.2797	9.24973	9.21694	9.18135	9.14295	9.10178	9.05783	9.01112	8.96167	8.90948	8.85459	8.79699	8.73672	8.67378	8.60821	8.54001	8.4692	8.39582	8.31989	8.24141	8.16043	8.07696	7.99103	7.90267	7.8119	7.71875	7.62325	7.52543	7.42531	7.32293	7.21832	7.11152	7.00254	6.89144	6.77823	6.66296	6.54566	6.42637	6.30512	6.18195
9.55696	9.5555	9.55113	9.54386	9.53367	9.52059	9.5046	9.48572	9.46395	9.43929	9.41176	9.38137	9.34811	9.31201	9.27307	9.23131	9.18673	9.13936	9.0892	9.03628	8.9806	8.92219	8.86105	8.79722	8.73071	8.66154	8.58973	8.51531	8.43829	8.3587	8.27657	8.19191	8.10476	8.01514	7.92307	7.8286	7.73174	7.63252	7.53098	7.42715	7.32105	7.21273	7.1022	6.98951	6.8747	6.75779	6.63882	6.51783	6.39485	6.26993
9.68817	9.6867	9.68227	9.6749	9.66457	9.65131	9.6351	9.61596	9.59389	9.5689	9.54099	9.51018	9.47646	9.43987	9.40039	9.35806	9.31287	9.26485	9.214	9.16035	9.10391	9.04469	8.98272	8.91801	8.85059	8.78047	8.70767	8.63223	8.55415	8.47347	8.3902	8.30439	8.21604	8.12519	8.03186	7.93609	7.8379	7.73732	7.63439	7.52913	7.42157	7.31176	7.19972	7.08548	6.96909	6.85057	6.72997	6.60732	6.48265	6.35601
9.81647	9.81497	9.81049	9.80302	9.79256	9.77911	9.76269	9.7433	9.72094	9.69561	9.66733	9.63611	9.60196	9.56487	9.52488	9.48198	9.4362	9.38754	9.33602	9.28165	9.22446	9.16446	9.10167	9.03611	8.96779	8.89674	8.82298	8.74654	8.66743	8.58568	8.50131	8.41436	8.32484	8.23278	8.13822	8.04118	7.94169	7.83978	7.73548	7.62883	7.51985	7.40858	7.29506	7.17931	7.06138	6.94129	6.81909	6.69482	6.5685	6.44018
9.9418	9.94028	9.93574	9.92817	9.91758	9.90396	9.88733	9.86769	9.84504	9.8194	9.79076	9.75914	9.72454	9.68699	9.64648	9.60304	9.55667	9.50739	9.45521	9.40015	9.34223	9.28147	9.21787	9.15147	9.08228	9.01033	8.93563	8.85821	8.77808	8.69529	8.60985	8.52178	8.43112	8.33789	8.24212	8.14384	8.04308	7.93987	7.83424	7.72623	7.61586	7.50317	7.38819	7.27097	7.15153	7.02991	6.90615	6.78029	6.65236	6.52241
10.0641	10.0626	10.058	10.0503	10.0396	10.0258	10.009	9.9891	9.96617	9.94021	9.91122	9.87921	9.84419	9.80617	9.76517	9.72119	9.67425	9.62436	9.57154	9.51581	9.45718	9.39566	9.33129	9.26407	9.19403	9.12119	9.04557	8.96719	8.88609	8.80227	8.71578	8.62663	8.53485	8.44048	8.34353	8.24404	8.14204	8.03756	7.93063	7.82129	7.70956	7.59549	7.4791	7.36043	7.23952	7.11641	6.99112	6.86371	6.73421	6.60265
10.1834	10.1818	10.1772	10.1694	10.1586	10.1446	10.1276	10.1075	10.0843	10.058	10.0287	9.99629	9.96086	9.92239	9.8809	9.8364	9.7889	9.73842	9.68498	9.62858	9.56926	9.50701	9.44187	9.37386	9.30299	9.22929	9.15277	9.07347	8.9914	8.90659	8.81907	8.72887	8.636	8.54051	8.44241	8.34174	8.23854	8.13282	8.02462	7.91398	7.80093	7.6855	7.56773	7.44766	7.32532	7.20074	7.07398	6.94506	6.81402	6.68091
10.2996	10.298	10.2933	10.2855	10.2745	10.2604	10.2432	10.2228	10.1993	10.1728	10.1431	10.1103	10.0745	10.0356	9.99364	9.94863	9.90059	9.84954	9.79548	9.73844	9.67844	9.61548	9.5496	9.48081	9.40913	9.33459	9.2572	9.17699	9.09399	9.00821	8.9197	8.82846	8.73454	8.63795	8.53874	8.43692	8.33253	8.22561	8.11618	8.00428	7.88993	7.77319	7.65408	7.53263	7.4089	7.2829	7.15469	7.0243	6.89176	6.75713
10.4126	10.4111	10.4063	10.3984	10.3873	10.373	10.3556	10.335	10.3113	10.2844	10.2544	10.2213	10.1851	10.1458	10.1033	10.0578	10.0093	9.95766	9.90301	9.84535	9.78468	9.72104	9.65443	9.58489	9.51242	9.43706	9.35882	9.27773	9.19382	9.1071	9.01761	8.92538	8.83042	8.73278	8.63247	8.52954	8.424	8.31591	8.20527	8.09214	7.97655	7.85852	7.7381	7.61532	7.49023	7.36285	7.23323	7.1014	6.96742	6.83131
10.5225	10.5209	10.5161	10.5081	10.4969	10.4825	10.4649	10.4441	10.4201	10.393	10.3627	10.3292	10.2926	10.2529	10.21	10.164	10.1149	10.0628	10.0075	9.94926	9.88796	9.82364	9.75633	9.68605	9.61282	9.53666	9.4576	9.37566	9.29086	9.20322	9.11279	9.01958	8.92362	8.82495	8.72358	8.61956	8.51292	8.40368	8.29188	8.17755	8.06074	7.94146	7.81977	7.6957	7.56928	7.44056	7.30957	7.17636	7.04096	6.90341
10.6293	10.6276	10.6228	10.6147	10.6034	10.5888	10.571	10.55	10.5258	10.4984	10.4678	10.434	10.397	10.3568	10.3135	10.2671	10.2175	10.1648	10.109	10.0502	9.98823	9.92326	9.85527	9.78428	9.7103	9.63337	9.55351	9.47073	9.38507	9.29655	9.2052	9.11105	9.01412	8.91444	8.81205	8.70697	8.59924	8.4889	8.37596	8.26048	8.14248	8.022	7.89907	7.77374	7.64604	7.51601	7.3837	7.24913	7.11236	6.97342
10.7327	10.7311	10.7262	10.718	10.7066	10.6919	10.6739	10.6527	10.6283	10.6006	10.5697	10.5355	10.4982	10.4576	10.4139	10.367	10.317	10.2638	10.2074	10.148	10.0855	10.0199	9.95121	9.87953	9.80483	9.72715	9.64651	9.56293	9.47643	9.38705	9.29481	9.19974	9.10187	9.00122	8.89783	8.79173	8.68296	8.57154	8.4575	8.34089	8.22174	8.10009	7.97597	7.84942	7.72048	7.58918	7.45558	7.3197	7.18159	7.0413
10.8329	10.8313	10.8263	10.8181	10.8065	10.7917	10.7736	10.7522	10.7275	10.6996	10.6684	10.6339	10.5962	10.5553	10.5111	10.4638	10.4133	10.3596	10.3027	10.2427	10.1796	10.1134	10.0441	9.97177	9.89638	9.81797	9.73658	9.65221	9.56491	9.4747	9.3816	9.28564	9.18685	9.08526	8.98091	8.87382	8.76403	8.65157	8.53647	8.41877	8.29851	8.17572	8.05044	7.92271	7.79256	7.66004	7.52519	7.38804	7.24865	7.10704
10.9298	10.9282	10.9232	10.9149	10.9032	10.8883	10.87	10.8484	10.8235	10.7953	10.7638	10.729	10.691	10.6497	10.6052	10.5574	10.5064	10.4523	10.3949	10.3344	10.2707	10.2039	10.134	10.061	9.98491	9.9058	9.82368	9.73856	9.65048	9.55946	9.46552	9.36871	9.26903	9.16654	9.06125	8.9532	8.84243	8.72896	8.61284	8.49408	8.37275	8.24886	8.12246	7.99358	7.86227	7.72857	7.59251	7.45414	7.31349	7.17062
11.0234	11.0217	11.0167	11.0083	10.9966	10.9815	10.963	10.9413	10.9161	10.8877	10.856	10.8209	10.7825	10.7409	10.696	10.6478	10.5964	10.5418	10.4839	10.4229	10.3586	10.2913	10.2207	10.1471	10.0704	9.99062	9.90779	9.82194	9.73311	9.64131	9.54657	9.44892	9.3484	9.24502	9.13883	9.02986	8.91814	8.8037	8.68658	8.56681	8.44443	8.31949	8.192	8.06202	7.92959	7.79474	7.65752	7.51796	7.37611	7.23202
11.1136	11.112	11.1069	11.0984	11.0866	11.0714	11.0528	11.0308	11.0055	10.9768	10.9448	10.9095	10.8708	10.8288	10.7835	10.735	10.6831	10.628	10.5697	10.5082	10.4434	10.3755	10.3044	10.2302	10.1528	10.0724	9.98888	9.90233	9.81277	9.72022	9.6247	9.52626	9.42491	9.32069	9.21363	9.10377	8.99113	8.87575	8.75767	8.63693	8.51355	8.38758	8.25905	8.12801	7.99449	7.85854	7.72019	7.57949	7.43648	7.29121
11.2005	11.1988	11.1937	11.1851	11.1732	11.1579	11.1391	11.117	11.0915	11.0626	11.0303	10.9947	10.9557	10.9134	10.8678	10.8188	10.7666	10.7111	10.6523	10.5903	10.525	10.4565	10.3849	10.3101	10.2321	10.1511	10.0669	9.9797	9.88944	9.79616	9.6999	9.60068	9.49855	9.39351	9.28562	9.1749	9.06138	8.9451	8.8261	8.70441	8.58006	8.45311	8.32358	8.19151	8.05695	7.91993	7.78051	7.63871	7.49458	7.34818
11.2839	11.2822	11.277	11.2684	11.2564	11.241	11.2221	11.1998	11.1741	11.145	11.1125	11.0766	11.0373	10.9947	10.9487	10.8994	10.8468	10.7908	10.7316	10.6691	10.6034	10.5344	10.4622	10.3869	10.3083	10.2267	10.1419	10.054	9.96309	9.86912	9.77214	9.67218	9.56928	9.46347	9.35477	9.24322	9.12886	9.01172	8.89183	8.76923	8.64396	8.51606	8.38557	8.25252	8.11695	7.97892	7.83845	7.6956	7.5504	7.4029
11.3639	11.3621	11.3569	11.3483	11.3362	11.3206	11.3016	11.2792	11.2533	11.224	11.1912	11.1551	11.1155	11.0726	11.0263	10.9766	10.9236	10.8673	10.8077	10.7447	10.6785	10.6091	10.5364	10.4605	10.3814	10.2992	10.2138	10.1253	10.0337	9.93906	9.84139	9.74073	9.6371	9.53054	9.42107	9.30873	9.19356	9.07558	8.95485	8.83138	8.70522	8.57642	8.445	8.311	8.17448	8.03546	7.894	7.75014	7.60391	7.45536
11.4404	11.4386	11.4334	11.4247	11.4125	11.3968	11.3777	11.3551	11.329	11.2995	11.2666	11.2302	11.1904	11.1471	11.1005	11.0505	10.9972	10.9405	10.8804	10.8171	10.7504	10.6805	10.6073	10.5309	10.4513	10.3685	10.2825	10.1934	10.1012	10.006	9.90764	9.8063	9.70198	9.59469	9.48449	9.3714	9.25545	9.13668	9.01513	8.89083	8.76382	8.63415	8.50185	8.36695	8.22951	8.08956	7.94714	7.80231	7.6551	7.50555
11.5134	11.5116	11.5064	11.4976	11.4853	11.4696	11.4503	11.4275	11.4013	11.3716	11.3385	11.3018	11.2618	11.2183	11.1714	11.1211	11.0674	11.0103	10.9499	10.8861	10.819	10.7487	10.675	10.5981	10.518	10.4347	10.3481	10.2585	10.1657	10.0698	9.97087	9.86888	9.76389	9.65592	9.54501	9.4312	9.31451	9.19498	9.07266	8.94756	8.81975	8.68925	8.5561	8.42034	8.28202	8.14118	7.99786	7.8521	7.70394	7.55345
11.5828	11.5811	11.5758	11.567	11.5546	11.5388	11.5194	11.4965	11.4701	11.4402	11.4069	11.37	11.3297	11.286	11.2388	11.1882	11.1341	11.0767	11.0159	10.9518	10.8843	10.8135	10.7394	10.6621	10.5815	10.4976	10.4106	10.3204	10.227	10.1306	10.031	9.92844	9.82281	9.7142	9.60262	9.48811	9.37072	9.25047	9.12741	9.00156	8.87298	8.74169	8.60773	8.47116	8.332	8.19031	8.04612	7.89948	7.75044	7.59903
11.6488	11.647	11.6417	11.6328	11.6204	11.6045	11.585	11.562	11.5354	11.5054	11.4718	11.4348	11.3942	11.3502	11.3028	11.2519	11.1975	11.1398	11.0787	11.0142	10.9463	10.8751	10.8006	10.7228	10.6417	10.5574	10.4699	10.3792	10.2853	10.1883	10.0882	9.98497	9.87874	9.7695	9.65729	9.54213	9.42407	9.30314	9.17937	9.05281	8.92349	8.79146	8.65674	8.51939	8.37944	8.23694	8.09193	7.94446	7.79456	7.6423
11.7112	11.7094	11.704	11.6951	11.6826	11.6666	11.647	11.6239	11.5972	11.567	11.5333	11.496	11.4553	11.411	11.3633	11.3121	11.2575	11.1995	11.138	11.0731	11.0049	10.9333	10.8584	10.7802	10.6987	10.6139	10.5259	10.4347	10.3404	10.2428	10.1422	10.0384	9.93164	9.82182	9.70901	9.59323	9.47454	9.35296	9.22853	9.10129	8.97128	8.83854	8.7031	8.56501	8.42432	8.28105	8.13527	7.987	7.83631	7.68322
11.77	11.7682	11.7628	11.7538	11.7413	11.7252	11.7055	11.6822	11.6554	11.6251	11.5912	11.5537	11.5128	11.4683	11.4204	11.3689	11.314	11.2557	11.1939	11.1287	11.0602	10.9882	10.9129	10.8343	10.7524	10.6672	10.5788	10.4871	10.3923	10.2943	10.1931	10.0888	9.98151	9.87113	9.75775	9.6414	9.52211	9.39992	9.27487	9.14699	9.01633	8.88292	8.7468	8.60802	8.46661	8.32263	8.17611	8.02711	7.87565	7.7218
11.8252	11.8234	11.818	11.809	11.7964	11.7802	11.7604	11.737	11.7101	11.6796	11.6455	11.6079	11.5668	11.5221	11.4739	11.4222	11.3671	11.3085	11.2464	11.1809	11.112	11.0398	10.9641	10.8851	10.8028	10.7173	10.6284	10.5363	10.441	10.3425	10.2409	10.1362	10.0283	9.91743	9.80352	9.68662	9.56677	9.44401	9.31837	9.18989	9.05861	8.92458	8.78782	8.64839	8.50632	8.36166	8.21446	8.06475	7.91259	7.75802
11.8768	11.875	11.8695	11.8605	11.8478	11.8316	11.8117	11.7882	11.7612	11.7305	11.6963	11.6586	11.6172	11.5724	11.524	11.4721	11.4167	11.3578	11.2955	11.2297	11.1605	11.0879	11.0119	10.9326	10.85	10.764	10.6748	10.5823	10.4866	10.3877	10.2856	10.1804	10.0721	9.96069	9.84628	9.72888	9.6085	9.48521	9.35902	9.22998	9.09813	8.96351	8.82616	8.68612	8.54343	8.39814	8.25029	8.09993	7.94711	7.79186
11.9247	11.9229	11.9175	11.9084	11.8957	11.8793	11.8594	11.8358	11.8087	11.7779	11.7436	11.7056	11.6641	11.6191	11.5705	11.5184	11.4628	11.4037	11.3411	11.275	11.2056	11.1327	11.0564	10.9768	10.8938	10.8075	10.7179	10.625	10.5289	10.4296	10.3271	10.2215	10.1127	10.0009	9.88604	9.76815	9.6473	9.5235	9.3968	9.26724	9.13486	8.9997	8.86179	8.72118	8.57792	8.43205	8.2836	8.13264	7.97919	7.82332
11.969	11.9672	11.9617	11.9526	11.9399	11.9235	11.9035	11.8798	11.8525	11.8217	11.7872	11.7491	11.7075	11.6623	11.6135	11.5612	11.5054	11.446	11.3832	11.3169	11.2472	11.174	11.0975	11.0175	10.9342	10.8476	10.7577	10.6645	10.568	10.4683	10.3655	10.2595	10.1503	10.0381	9.92277	9.80445	9.68314	9.55888	9.43172	9.30167	9.1688	9.03313	8.89471	8.75359	8.60979	8.46337	8.31438	8.16285	8.00884	7.85238
12.0097	12.0078	12.0023	11.9932	11.9804	11.964	11.9439	11.9201	11.8928	11.8618	11.8272	11.789	11.7472	11.7019	11.6529	11.6004	11.5444	11.4849	11.4219	11.3554	11.2854	11.212	11.1352	11.055	10.9714	10.8844	10.7942	10.7007	10.6039	10.5039	10.4007	10.2943	10.1848	10.0721	9.95646	9.83774	9.71602	9.59134	9.46374	9.33326	9.19993	9.06381	8.92492	8.78331	8.63903	8.49211	8.34261	8.19057	8.03603	7.87905
12.0466	12.0448	12.0393	12.0301	12.0173	12.0008	11.9806	11.9568	11.9294	11.8983	11.8636	11.8253	11.7834	11.7379	11.6888	11.6362	11.58	11.5202	11.457	11.3903	11.3201	11.2465	11.1694	11.089	11.0051	10.918	10.8274	10.7336	10.6365	10.5362	10.4327	10.326	10.2161	10.1032	9.98711	9.86802	9.74593	9.62087	9.49287	9.36199	9.22825	9.09171	8.95239	8.81035	8.66562	8.51825	8.36829	8.21578	8.06077	7.9033
12.0799	12.0781	12.0726	12.0634	12.0505	12.0339	12.0137	11.9899	11.9624	11.9312	11.8964	11.858	11.8159	11.7703	11.7211	11.6683	11.612	11.5521	11.4887	11.4218	11.3514	11.2776	11.2003	11.1196	11.0356	10.9481	10.8574	10.7633	10.6659	10.5653	10.4615	10.3545	10.2443	10.1311	10.0147	9.89529	9.77286	9.64745	9.5191	9.38786	9.25375	9.11683	8.97713	8.83469	8.68956	8.54179	8.39141	8.23848	8.08304	7.92514
12.1095	12.1077	12.1021	12.0929	12.08	12.0634	12.0432	12.0192	11.9917	11.9604	11.9255	11.887	11.8449	11.7991	11.7498	11.6969	11.6404	11.5804	11.5168	11.4498	11.3792	11.3052	11.2277	11.1469	11.0626	10.9749	10.884	10.7896	10.6921	10.5912	10.4871	10.3799	10.2694	10.1559	10.0392	9.91953	9.79679	9.67108	9.54242	9.41085	9.27642	9.13916	8.99912	8.85633	8.71085	8.56271	8.41197	8.25866	8.10284	7.94455
12.1354	12.1335	12.128	12.1188	12.1058	12.0892	12.0689	12.0449	12.0173	11.986	11.951	11.9124	11.8702	11.8244	11.7749	11.7219	11.6653	11.6051	11.5414	11.4742	11.4035	11.3294	11.2517	11.1707	11.0862	10.9984	10.9072	10.8127	10.7149	10.6139	10.5096	10.4021	10.2914	10.1776	10.0607	9.94073	9.81774	9.69175	9.56282	9.43097	9.29625	9.1587	9.01835	8.87526	8.72947	8.58102	8.42995	8.27632	8.12016	7.96153
12.1576	12.1557	12.1502	12.1409	12.128	12.1113	12.091	12.0669	12.0393	12.0079	11.9729	11.9342	11.8919	11.846	11.7964	11.7433	11.6866	11.6263	11.5625	11.4952	11.4244	11.3501	11.2723	11.1911	11.1065	11.0185	10.9272	10.8325	10.7345	10.6332	10.5288	10.4211	10.3102	10.1962	10.0791	9.9589	9.83568	9.70947	9.5803	9.44821	9.31324	9.17543	9.03483	8.89148	8.74542	8.5967	8.44536	8.29144	8.135	7.97608
12.176	12.1742	12.1686	12.1593	12.1464	12.1297	12.1093	12.0853	12.0575	12.0261	11.991	11.9523	11.91	11.864	11.8144	11.7611	11.7044	11.644	11.5801	11.5127	11.4417	11.3673	11.2894	11.2081	11.1234	11.0352	10.9437	10.8489	10.7508	10.6494	10.5448	10.4369	10.3259	10.2117	10.0944	9.97402	9.85062	9.72421	9.59484	9.46255	9.32738	9.18937	9.04855	8.90499	8.7587	8.60975	8.45818	8.30403	8.14736	7.9882
12.1908	12.1889	12.1833	12.1741	12.1611	12.1444	12.124	12.0999	12.0721	12.0407	12.0056	11.9668	11.9244	11.8783	11.8287	11.7754	11.7185	11.6581	11.5941	11.5266	11.4556	11.3811	11.3031	11.2217	11.1368	11.0486	10.957	10.8621	10.7638	10.6623	10.5575	10.4495	10.3384	10.224	10.1066	9.9861	9.86254	9.73598	9.60646	9.47401	9.33867	9.20049	9.05951	8.91577	8.76931	8.62018	8.46842	8.31409	8.15722	7.99787
12.2018	12.1999	12.1944	12.1851	12.1721	12.1554	12.1349	12.1108	12.083	12.0516	12.0164	11.9776	11.9352	11.8891	11.8393	11.786	11.7291	11.6686	11.6046	11.537	11.4659	11.3914	11.3133	11.2318	11.1469	11.0586	10.9669	10.8719	10.7735	10.6719	10.5671	10.459	10.3477	10.2333	10.1157	9.99512	9.87145	9.74478	9.61514	9.48257	9.34711	9.20881	9.0677	8.92382	8.77723	8.62797	8.47607	8.3216	8.16459	8.00509
12.2091	12.2072	12.2016	12.1923	12.1793	12.1626	12.1422	12.1181	12.0903	12.0588	12.0236	11.9848	11.9423	11.8962	11.8464	11.7931	11.7361	11.6756	11.6115	11.5439	11.4728	11.3982	11.3201	11.2385	11.1535	11.0652	10.9734	10.8784	10.78	10.6783	10.5734	10.4652	10.3539	10.2394	10.1218	10.0011	9.87735	9.7506	9.62089	9.48824	9.3527	9.21431	9.07311	8.92916	8.78248	8.63312	8.48114	8.32657	8.16947	8.00988
12.2126	12.2108	12.2052	12.1959	12.1829	12.1662	12.1457	12.1216	12.0938	12.0623	12.0271	11.9883	11.9458	11.8996	11.8499	11.7965	11.7395	11.679	11.6149	11.5473	11.4761	11.4015	11.3234	11.2418	11.1568	11.0684	10.9767	10.8815	10.7831	10.6814	10.5765	10.4683	10.3569	10.2424	10.1247	10.004	9.88024	9.75345	9.62369	9.49101	9.35543	9.217	9.07576	8.93176	8.78504	8.63564	8.48361	8.329	8.17185	8.01221
12.2125	12.2106	12.205	12.1957	12.1827	12.166	12.1456	12.1214	12.0936	12.0621	12.0269	11.9881	11.9456	11.8995	11.8497	11.7963	11.7394	11.6789	11.6148	11.5471	11.476	11.4013	11.3232	11.2416	11.1567	11.0683	10.9765	10.8814	10.783	10.6813	10.5763	10.4681	10.3568	10.2422	10.1246	10.0039	9.8801	9.75332	9.62356	9.49088	9.3553	9.21687	9.07564	8.93164	8.78492	8.63553	8.4835	8.32889	8.17174	8.01211
12.2086	12.2067	12.2012	12.1919	12.1788	12.1621	12.1417	12.1176	12.0898	12.0583	12.0231	11.9843	11.9418	11.8957	11.8459	11.7926	11.7356	11.6751	11.6111	11.5434	11.4723	11.3977	11.3196	11.2381	11.1531	11.0647	10.973	10.8779	10.7795	10.6779	10.5729	10.4648	10.3535	10.239	10.1214	10.0007	9.87695	9.75021	9.6205	9.48785	9.35232	9.21394	9.07275	8.9288	8.78212	8.63277	8.4808	8.32624	8.16914	8.00955
12.201	12.1991	12.1935	12.1843	12.1713	12.1545	12.1341	12.11	12.0822	12.0508	12.0156	11.9768	11.9344	11.8883	11.8386	11.7852	11.7283	11.6678	11.6038	11.5362	11.4652	11.3906	11.3125	11.2311	11.1461	11.0578	10.9662	10.8711	10.7728	10.6712	10.5664	10.4583	10.347	10.2326	10.1151	9.99445	9.87079	9.74413	9.6145	9.48194	9.34649	9.20819	9.06709	8.92323	8.77665	8.62739	8.47551	8.32104	8.16404	8.00456
12.1896	12.1878	12.1822	12.1729	12.1599	12.1433	12.1229	12.0988	12.071	12.0396	12.0044	11.9657	11.9233	11.8772	11.8276	11.7743	11.7174	11.657	11.593	11.5255	11.4545	11.38	11.302	11.2206	11.1358	11.0476	10.956	10.861	10.7628	10.6613	10.5565	10.4486	10.3374	10.2231	10.1057	9.98517	9.86162	9.73508	9.60557	9.47313	9.3378	9.19964	9.05867	8.91494	8.76849	8.61938	8.46763	8.31331	8.15646	7.99712
12.1746	12.1727	12.1672	12.1579	12.1449	12.1283	12.1079	12.0838	12.0561	12.0247	11.9896	11.9509	11.9085	11.8626	11.813	11.7597	11.703	11.6426	11.5787	11.5113	11.4404	11.366	11.2881	11.2068	11.122	11.0339	10.9424	10.8476	10.7495	10.6481	10.5435	10.4357	10.3246	10.2105	10.0932	9.97284	9.84945	9.72306	9.59371	9.46143	9.32628	9.18828	9.04748	8.90393	8.75767	8.60873	8.45718	8.30305	8.14639	7.98725
12.1558	12.154	12.1484	12.1392	12.1262	12.1096	12.0892	12.0652	12.0375	12.0062	11.9712	11.9325	11.8902	11.8443	11.7947	11.7416	11.6849	11.6247	11.5609	11.4936	11.4227	11.3484	11.2707	11.1895	11.1049	11.0169	10.9256	10.8309	10.733	10.6317	10.5273	10.4196	10.3087	10.1947	10.0776	9.95747	9.83427	9.70808	9.57892	9.44685	9.31191	9.17412	9.03354	8.89021	8.74417	8.59547	8.44415	8.29026	8.13384	7.97494
12.1334	12.1315	12.126	12.1167	12.1038	12.0872	12.0669	12.0429	12.0153	11.984	11.949	11.9104	11.8682	11.8224	11.773	11.7199	11.6633	11.6032	11.5395	11.4723	11.4016	11.3275	11.2499	11.1688	11.0844	10.9966	10.9054	10.8109	10.7131	10.6121	10.5078	10.4003	10.2897	10.1759	10.059	9.93907	9.8161	9.69014	9.56122	9.4294	9.2947	9.15717	9.01685	8.87378	8.72801	8.57959	8.42855	8.27494	8.11881	7.96021
12.1072	12.1054	12.0998	12.0906	12.0777	12.0611	12.0409	12.017	11.9894	11.9582	11.9233	11.8848	11.8426	11.7969	11.7476	11.6947	11.6382	11.5782	11.5146	11.4476	11.3771	11.3031	11.2256	11.1447	11.0605	10.9729	10.8819	10.7876	10.69	10.5892	10.4852	10.3779	10.2675	10.154	10.0373	9.91765	9.79494	9.66925	9.54061	9.40907	9.27466	9.13743	8.99741	8.85465	8.7092	8.56109	8.41038	8.2571	8.10131	7.94305
12.0774	12.0755	12.07	12.0608	12.048	12.0314	12.0112	11.9873	11.9598	11.9287	11.8939	11.8555	11.8135	11.7678	11.7186	11.6658	11.6095	11.5496	11.4863	11.4194	11.349	11.2752	11.1979	11.1173	11.0332	10.9458	10.8551	10.761	10.6637	10.5631	10.4593	10.3523	10.2422	10.1289	10.0126	9.8932	9.7708	9.64542	9.5171	9.38588	9.2518	9.11491	8.97524	8.83283	8.68773	8.53999	8.38965	8.23675	8.08134	7.92347
12.0439	12.042	12.0365	12.0274	12.0145	11.998	11.9779	11.9541	11.9266	11.8956	11.8609	11.8226	11.7807	11.7352	11.6861	11.6335	11.5773	11.5176	11.4544	11.3877	11.3175	11.2439	11.1669	11.0864	11.0026	10.9154	10.8249	10.7312	10.6341	10.5338	10.4303	10.3236	10.2138	10.1008	9.98481	9.86575	9.74369	9.61865	9.49069	9.35984	9.22613	9.08961	8.95033	8.80832	8.66363	8.51629	8.36637	8.21389	8.05891	7.90148
12.0067	12.0049	11.9994	11.9902	11.9774	11.961	11.9409	11.9172	11.8898	11.8589	11.8243	11.7861	11.7443	11.6989	11.65	11.5976	11.5416	11.482	11.419	11.3525	11.2826	11.2092	11.1324	11.0522	10.9686	10.8817	10.7915	10.698	10.6013	10.5013	10.3981	10.2917	10.1822	10.0696	9.95399	9.8353	9.71361	9.58896	9.46139	9.33094	9.19765	9.06156	8.9227	8.78113	8.63688	8.49001	8.34054	8.18854	8.03404	7.87709
11.9659	11.964	11.9586	11.9495	11.9367	11.9203	11.9003	11.8767	11.8494	11.8185	11.7841	11.746	11.7044	11.6592	11.6104	11.5581	11.5023	11.443	11.3802	11.3139	11.2442	11.1711	11.0945	11.0146	10.9314	10.8447	10.7548	10.6617	10.5652	10.4656	10.3627	10.2567	10.1476	10.0354	9.92014	9.80185	9.68058	9.55636	9.42922	9.29921	9.16638	9.03074	8.89236	8.75127	8.60751	8.46114	8.31218	8.16069	8.00672	7.85031
11.9214	11.9196	11.9141	11.9051	11.8923	11.876	11.8561	11.8325	11.8054	11.7746	11.7403	11.7024	11.6609	11.6158	11.5673	11.5152	11.4596	11.4005	11.3379	11.2719	11.2024	11.1296	11.0533	10.9737	10.8907	10.8044	10.7149	10.622	10.526	10.4267	10.3242	10.2186	10.1099	9.99812	9.88328	9.76543	9.64461	9.52085	9.39418	9.26466	9.13231	8.99719	8.85932	8.71875	8.57553	8.4297	8.28129	8.13037	7.97697	7.82114
11.8733	11.8715	11.8661	11.857	11.8444	11.8281	11.8083	11.7848	11.7578	11.7271	11.6929	11.6552	11.6138	11.569	11.5206	11.4687	11.4134	11.3545	11.2922	11.2264	11.1573	11.0847	11.0087	10.9294	10.8468	10.7609	10.6717	10.5792	10.4835	10.3846	10.2826	10.1774	10.0691	9.95779	9.84342	9.72604	9.60571	9.48244	9.35629	9.22729	9.09548	8.9609	8.82358	8.68359	8.54094	8.39569	8.24789	8.09757	7.94479	7.78959
11.8216	11.8198	11.8144	11.8054	11.7928	11.7766	11.7569	11.7335	11.7066	11.6761	11.642	11.6044	11.5633	11.5186	11.4705	11.4188	11.3637	11.3051	11.243	11.1776	11.1087	11.0364	10.9608	10.8819	10.7996	10.714	10.6252	10.5331	10.4379	10.3394	10.2378	10.1331	10.0253	9.91444	9.80056	9.6837	9.56389	9.44116	9.31556	9.18712	9.05588	8.92189	8.78517	8.64578	8.50376	8.35914	8.21198	8.06232	7.9102	7.75568
11.7663	11.7645	11.7592	11.7502	11.7377	11.7216	11.7019	11.6786	11.6518	11.6215	11.5876	11.5502	11.5092	11.4648	11.4168	11.3654	11.3105	11.2522	11.1904	11.1253	11.0567	10.9848	10.9096	10.831	10.7491	10.6639	10.5755	10.4839	10.3891	10.2911	10.1899	10.0857	9.97842	9.86808	9.75473	9.63842	9.51916	9.39701	9.272	9.14416	9.01353	8.88016	8.74409	8.60535	8.46399	8.32005	8.17358	8.02462	7.87321	7.71941
11.7075	11.7057	11.7004	11.6914	11.679	11.6629	11.6433	11.6202	11.5935	11.5633	11.5296	11.4924	11.4516	11.4074	11.3597	11.3086	11.254	11.1959	11.1345	11.0696	11.0014	10.9299	10.855	10.7768	10.6953	10.6106	10.5226	10.4314	10.3371	10.2396	10.139	10.0353	9.92851	9.81872	9.70594	9.59021	9.47155	9.35001	9.22562	9.09842	8.96845	8.83575	8.70036	8.56231	8.42166	8.27844	8.1327	7.98448	7.83383	7.6808
11.6451	11.6433	11.638	11.6291	11.6167	11.6008	11.5813	11.5583	11.5317	11.5017	11.4682	11.4311	11.3906	11.3466	11.2992	11.2483	11.194	11.1362	11.0751	11.0106	10.9428	10.8716	10.7971	10.7194	10.6383	10.554	10.4665	10.3758	10.282	10.185	10.0849	9.98178	9.87559	9.76638	9.65421	9.53909	9.42107	9.30017	9.17645	9.04993	8.92065	8.78865	8.65398	8.51667	8.37677	8.23431	8.08935	7.94192	7.79208	7.63986
11.5791	11.5774	11.5721	11.5633	11.5509	11.5351	11.5157	11.4928	11.4665	11.4366	11.4032	11.3664	11.3261	11.2824	11.2352	11.1846	11.1306	11.0732	11.0124	10.9483	10.8808	10.8101	10.736	10.6587	10.5781	10.4943	10.4073	10.3171	10.2238	10.1273	10.0278	9.92526	9.81967	9.71109	9.59954	9.48508	9.36772	9.24751	9.12449	8.99868	8.87014	8.73889	8.60498	8.46845	8.32934	8.18769	8.04355	7.89696	7.74796	7.5966
11.5097	11.5079	11.5027	11.4939	11.4817	11.4659	11.4466	11.4239	11.3977	11.368	11.3348	11.2982	11.2582	11.2147	11.1678	11.1175	11.0638	11.0068	10.9464	10.8826	10.8156	10.7452	10.6716	10.5947	10.5146	10.4313	10.3448	10.2552	10.1625	10.0666	9.96769	9.86573	9.76077	9.65284	9.54197	9.42819	9.31154	9.19205	9.06976	8.94471	8.81694	8.68648	8.55337	8.41766	8.27938	8.13858	7.99531	7.84959	7.70149	7.55104
11.4368	11.435	11.4298	11.4211	11.4089	11.3932	11.3741	11.3515	11.3255	11.296	11.263	11.2266	11.1868	11.1436	11.097	11.0471	10.9937	10.937	10.877	10.8137	10.747	10.6771	10.604	10.5276	10.448	10.3652	10.2793	10.1902	10.0981	10.0028	9.90452	9.80321	9.69892	9.59167	9.4815	9.36844	9.25253	9.1338	9.01229	8.88803	8.76106	8.63143	8.49917	8.36431	8.22691	8.08701	7.94464	7.79985	7.65268	7.50319
11.3604	11.3586	11.3534	11.3448	11.3327	11.3171	11.2981	11.2757	11.2498	11.2205	11.1878	11.1516	11.1121	11.0692	11.0229	10.9733	10.9203	10.864	10.8043	10.7414	10.6752	10.6058	10.5331	10.4573	10.3782	10.296	10.2106	10.1221	10.0306	9.93599	9.83835	9.73772	9.63412	9.52759	9.41816	9.30585	9.19072	9.07278	8.95208	8.82865	8.70253	8.57377	8.44239	8.30843	8.17195	8.03298	7.89156	7.74774	7.60156	7.45306
11.2805	11.2788	11.2736	11.265	11.253	11.2376	11.2187	11.1964	11.1707	11.1416	11.1091	11.0732	11.034	10.9914	10.9454	10.8961	10.8435	10.7876	10.7284	10.6659	10.6002	10.5313	10.4591	10.3838	10.3053	10.2236	10.1388	10.051	9.96009	9.86615	9.7692	9.66928	9.56641	9.46062	9.35196	9.24045	9.12612	9.00901	8.88916	8.7666	8.64137	8.5135	8.38305	8.25004	8.11451	7.97652	7.83609	7.69328	7.54813	7.40067
11.1972	11.1955	11.1904	11.1819	11.17	11.1546	11.1359	11.1138	11.0883	11.0594	11.0271	10.9915	10.9525	10.9102	10.8646	10.8157	10.7635	10.708	10.6492	10.5872	10.522	10.4535	10.3819	10.3071	10.2292	10.1481	10.064	9.97681	9.88657	9.79332	9.69709	9.5979	9.49579	9.39079	9.28293	9.17224	9.05875	8.94251	8.82354	8.70188	8.57758	8.45066	8.32117	8.18914	8.05461	7.91764	7.77825	7.63649	7.49241	7.34605
11.1106	11.1089	11.1038	11.0953	11.0835	11.0683	11.0497	11.0278	11.0024	10.9738	10.9418	10.9064	10.8678	10.8258	10.7805	10.732	10.6802	10.6251	10.5668	10.5053	10.4405	10.3726	10.3015	10.2273	10.15	10.0696	9.98611	9.89959	9.81005	9.71752	9.62204	9.52362	9.4223	9.31811	9.21108	9.10125	8.98864	8.8733	8.75525	8.63453	8.51119	8.38525	8.25676	8.12576	7.99228	7.85636	7.71805	7.57739	7.43442	7.28919
11.0205	11.0189	11.0138	11.0054	10.9937	10.9786	10.9602	10.9384	10.9133	10.8849	10.8531	10.8181	10.7797	10.7381	10.6932	10.645	10.5936	10.539	10.4812	10.4201	10.3559	10.2886	10.2181	10.1445	10.0678	9.988	9.9052	9.81937	9.73056	9.63878	9.54407	9.44645	9.34595	9.2426	9.13644	9.0275	8.9158	8.80139	8.6843	8.56457	8.44222	8.31731	8.18986	8.05991	7.92751	7.7927	7.65551	7.51599	7.37418	7.23012
10.9272	10.9255	10.9205	10.9122	10.9006	10.8856	10.8673	10.8457	10.8208	10.7926	10.7612	10.7264	10.6884	10.6471	10.6026	10.5548	10.5039	10.4497	10.3924	10.3318	10.2682	10.2014	10.1315	10.0585	9.98247	9.90338	9.82128	9.73618	9.64812	9.55712	9.46321	9.36641	9.26677	9.1643	9.05903	8.95101	8.84027	8.72683	8.61073	8.49201	8.3707	8.24684	8.12047	7.99163	7.86035	7.72668	7.59065	7.45231	7.3117	7.16887
10.8305	10.8288	10.8239	10.8156	10.8041	10.7893	10.7712	10.7498	10.7251	10.6971	10.6659	10.6315	10.5938	10.5529	10.5088	10.4614	10.4109	10.3572	10.3004	10.2404	10.1773	10.1111	10.0419	9.96952	9.89414	9.81576	9.73438	9.65004	9.56275	9.47256	9.37948	9.28354	9.18478	9.08321	8.97888	8.87182	8.76205	8.64961	8.53454	8.41687	8.29664	8.17387	8.04862	7.92092	7.7908	7.65831	7.52349	7.38638	7.24701	7.10544
10.7305	10.7289	10.724	10.7158	10.7044	10.6897	10.6717	10.6505	10.6261	10.5984	10.5675	10.5334	10.496	10.4555	10.4118	10.3649	10.3148	10.2617	10.2053	10.1459	10.0834	10.0178	9.94917	9.8775	9.80282	9.72516	9.64453	9.56097	9.47449	9.38513	9.29291	9.19785	9.1	8.99937	8.89601	8.78993	8.68118	8.56978	8.45577	8.33918	8.22006	8.09843	7.97433	7.84781	7.71889	7.58763	7.45405	7.3182	7.18012	7.03986
10.6273	10.6257	10.6208	10.6127	10.6014	10.5869	10.5691	10.5481	10.5239	10.4965	10.4659	10.4321	10.3951	10.3549	10.3116	10.2652	10.2156	10.1629	10.1072	10.0483	9.9864	9.92145	9.85347	9.78249	9.70853	9.63161	9.55176	9.469	9.38335	9.29485	9.20352	9.10938	9.01247	8.91281	8.81044	8.70538	8.59767	8.48734	8.37443	8.25897	8.14099	8.02053	7.89763	7.77232	7.64464	7.51464	7.38235	7.24781	7.11106	6.97214
10.5209	10.5193	10.5145	10.5064	10.4952	10.4808	10.4632	10.4424	10.4185	10.3913	10.361	10.3276	10.291	10.2512	10.2084	10.1624	10.1133	10.0612	10.0059	9.94767	9.88638	9.82208	9.75478	9.68451	9.61129	9.53514	9.45609	9.37416	9.28937	9.20176	9.11134	9.01814	8.9222	8.82354	8.72219	8.61819	8.51156	8.40234	8.29056	8.17625	8.05945	7.9402	7.81853	7.69447	7.56808	7.43938	7.30841	7.17521	7.03983	6.90231
10.4112	10.4097	10.4049	10.397	10.3859	10.3716	10.3542	10.3336	10.3099	10.2831	10.2531	10.22	10.1837	10.1444	10.102	10.0565	10.0079	9.95631	9.90167	9.84402	9.78336	9.71973	9.65313	9.58359	9.51114	9.43578	9.35756	9.27648	9.19258	9.10587	9.0164	8.92417	8.82923	8.7316	8.63131	8.52839	8.42287	8.31478	8.20417	8.09105	7.97547	7.85746	7.73706	7.6143	7.48922	7.36186	7.23225	7.10045	6.96648	6.83039
10.2984	10.2969	10.2922	10.2843	10.2734	10.2593	10.242	10.2217	10.1982	10.1717	10.142	10.1092	10.0734	10.0345	9.99254	9.94754	9.8995	9.84845	9.79441	9.73737	9.67738	9.61443	9.54855	9.47977	9.4081	9.33356	9.25618	9.17598	9.09299	9.00723	8.91872	8.82749	8.73358	8.63701	8.5378	8.43599	8.33162	8.22471	8.11529	8.0034	7.88907	7.77234	7.65324	7.53181	7.40808	7.2821	7.1539	7.02352	6.89101	6.75639
10.1825	10.181	10.1763	10.1686	10.1577	10.1438	10.1268	10.1066	10.0834	10.0572	10.0278	9.99545	9.96002	9.92156	9.88007	9.83557	9.78808	9.73761	9.68417	9.62778	9.56845	9.50622	9.44108	9.37307	9.30221	9.22851	9.152	9.07271	8.99064	8.90585	8.81833	8.72814	8.63528	8.53979	8.4417	8.34104	8.23784	8.13213	8.02395	7.91332	7.80027	7.68486	7.5671	7.44703	7.3247	7.20014	7.07338	6.94447	6.81345	6.68034
10.0635	10.062	10.0574	10.0497	10.039	10.0252	10.0084	9.98852	9.96559	9.93963	9.91064	9.87864	9.84362	9.8056	9.7646	9.72062	9.67369	9.6238	9.57099	9.51526	9.45663	9.39512	9.33074	9.26353	9.19349	9.12066	9.04504	8.96667	8.88557	8.80176	8.71527	8.62613	8.53436	8.43999	8.34305	8.24356	8.14157	8.03709	7.93017	7.82083	7.70911	7.59504	7.47866	7.36	7.2391	7.11599	6.99072	6.86331	6.73382	6.60227
9.94147	9.93996	9.93542	9.92785	9.91726	9.90364	9.88701	9.86737	9.84472	9.81908	9.79044	9.75882	9.72423	9.68667	9.64617	9.60272	9.55636	9.50708	9.4549	9.39985	9.34193	9.28116	9.21757	9.15117	9.08199	9.01003	8.93534	8.85792	8.7778	8.69501	8.60957	8.52151	8.43085	8.33762	8.24185	8.14358	8.04282	7.93961	7.83399	7.72598	7.61561	7.50292	7.38795	7.27073	7.1513	7.02968	6.90593	6.78007	6.65214	6.52219
9.81639	9.8149	9.81041	9.80294	9.79248	9.77904	9.76262	9.74322	9.72086	9.69554	9.66726	9.63604	9.60188	9.5648	9.5248	9.48191	9.43612	9.38746	9.33594	9.28158	9.22439	9.16439	9.1016	9.03604	8.96772	8.89667	8.82292	8.74647	8.66736	8.58561	8.50125	8.41429	8.32477	8.23272	8.13816	8.04112	7.94163	7.83972	7.73542	7.62877	7.51979	7.40853	7.295	7.17926	7.06132	6.94124	6.81904	6.69476	6.56845	6.44013
9.68833	9.68686	9.68243	9.67505	9.66473	9.65146	9.63526	9.61612	9.59405	9.56905	9.54114	9.51033	9.47662	9.44002	9.40055	9.35821	9.31302	9.265	9.21415	9.1605	9.10405	9.04484	8.98286	8.91816	8.85073	8.78061	8.70781	8.63237	8.55429	8.47361	8.39034	8.30452	8.21617	8.12532	8.03199	7.93622	7.83802	7.73745	7.63451	7.52925	7.42169	7.31188	7.19983	7.0856	6.9692	6.85068	6.73008	6.60743	6.48276	6.35612
9.55732	9.55587	9.5515	9.54423	9.53404	9.52096	9.50497	9.48608	9.46431	9.43966	9.41213	9.38173	9.34847	9.31237	9.27343	9.23167	9.18709	9.13971	9.08956	9.03663	8.98095	8.92253	8.8614	8.79756	8.73105	8.66188	8.59007	8.51564	8.43862	8.35902	8.27689	8.19223	8.10507	8.01545	7.92338	7.8289	7.73204	7.63282	7.53127	7.42744	7.32133	7.213	7.10248	6.98978	6.87496	6.75805	6.63907	6.51808	6.3951	6.27017
9.42341	9.42197	9.41767	9.41049	9.40045	9.38755	9.37179	9.35317	9.3317	9.30739	9.28025	9.25027	9.21748	9.18189	9.14349	9.10231	9.05836	9.01165	8.96219	8.91001	8.85511	8.79751	8.73723	8.67429	8.60871	8.54051	8.4697	8.39632	8.32038	8.2419	8.16091	8.07744	7.9915	7.90314	7.81236	7.7192	7.6237	7.52587	7.42575	7.32336	7.21875	7.11194	7.00296	6.89184	6.77863	6.66336	6.54605	6.42675	6.30549	6.18231
9.28663	9.28521	9.28097	9.2739	9.264	9.25129	9.23575	9.2174	9.19625	9.17229	9.14554	9.116	9.08369	9.04861	9.01077	8.97019	8.92688	8.88084	8.83211	8.78068	8.72657	8.66981	8.61041	8.54838	8.48375	8.41654	8.34676	8.27444	8.1996	8.12227	8.04245	7.96019	7.87551	7.78842	7.69896	7.60716	7.51304	7.41663	7.31796	7.21706	7.11397	7.00871	6.90131	6.79181	6.68024	6.56664	6.45103	6.33346	6.21397	6.09257
9.14701	9.14562	9.14144	9.13448	9.12473	9.11221	9.09691	9.07883	9.058	9.0344	9.00805	8.97896	8.94713	8.91258	8.87531	8.83534	8.79267	8.74733	8.69933	8.64867	8.59538	8.53947	8.48096	8.41987	8.35621	8.29001	8.22128	8.15005	8.07633	8.00016	7.92155	7.84052	7.75711	7.67133	7.58322	7.4928	7.40009	7.30513	7.20795	7.10857	7.00702	6.90334	6.79756	6.6897	6.57981	6.46792	6.35405	6.23825	6.12055	6.00098
9.00462	9.00324	8.99913	8.99227	8.98268	8.97035	8.95529	8.9375	8.91698	8.89375	8.86781	8.83917	8.80784	8.77383	8.73714	8.69779	8.65579	8.61116	8.5639	8.51403	8.46157	8.40653	8.34893	8.28879	8.22613	8.16095	8.09329	8.02317	7.9506	7.87561	7.79823	7.71846	7.63635	7.55191	7.46516	7.37615	7.28489	7.19141	7.09573	6.9979	6.89794	6.79587	6.69173	6.58556	6.47738	6.36722	6.25513	6.14113	6.02526	5.90756
8.85947	8.85812	8.85407	8.84733	8.83789	8.82576	8.81094	8.79343	8.77325	8.7504	8.72487	8.6967	8.66587	8.6324	8.59631	8.55759	8.51627	8.47235	8.42586	8.37679	8.32518	8.27103	8.21436	8.15519	8.09353	8.02941	7.96284	7.89385	7.82245	7.74867	7.67253	7.59405	7.51326	7.43018	7.34483	7.25725	7.16746	7.07549	6.98136	6.8851	6.78675	6.68633	6.58387	6.47941	6.37297	6.26459	6.15431	6.04214	5.92814	5.81234
8.71162	8.71029	8.70631	8.69968	8.6904	8.67847	8.6639	8.64669	8.62684	8.60437	8.57927	8.55156	8.52125	8.48834	8.45285	8.41478	8.37415	8.33096	8.28524	8.237	8.18625	8.133	8.07727	8.01909	7.95846	7.89541	7.82995	7.76211	7.69191	7.61936	7.54449	7.46732	7.38787	7.30618	7.22226	7.13614	7.04785	6.95741	6.86485	6.7702	6.67349	6.57474	6.474	6.37128	6.26662	6.16005	6.0516	5.94131	5.82921	5.71534
8.56111	8.55981	8.5559	8.54938	8.54026	8.52853	8.51421	8.4973	8.4778	8.45571	8.43105	8.40382	8.37403	8.34169	8.30681	8.2694	8.22947	8.18703	8.1421	8.09469	8.04481	7.99249	7.93773	7.88055	7.82097	7.759	7.69468	7.62801	7.55901	7.48772	7.41414	7.33831	7.26024	7.17995	7.09748	7.01285	6.92609	6.83721	6.74625	6.65323	6.55819	6.46115	6.36215	6.2612	6.15835	6.05362	5.94705	5.83866	5.7285	5.6166
8.40799	8.40671	8.40287	8.39646	8.38751	8.37599	8.36193	8.34532	8.32616	8.30447	8.28025	8.25351	8.22425	8.19249	8.15823	8.12149	8.08228	8.0406	7.99647	7.94991	7.90092	7.84953	7.79575	7.73959	7.68108	7.62022	7.55705	7.49157	7.42381	7.35379	7.28153	7.20705	7.13038	7.05153	6.97054	6.88742	6.8022	6.71492	6.62558	6.53423	6.44089	6.34559	6.24835	6.14921	6.0482	5.94534	5.84068	5.73423	5.62604	5.51614
8.25229	8.25103	8.24726	8.24098	8.23219	8.22089	8.20708	8.19078	8.17198	8.15069	8.12692	8.10067	8.07196	8.04078	8.00716	7.9711	7.93261	7.8917	7.84839	7.80269	7.75462	7.70418	7.65139	7.59627	7.53884	7.47911	7.41711	7.35284	7.28634	7.21762	7.14669	7.07359	6.99834	6.92095	6.84146	6.75988	6.67624	6.59057	6.50289	6.41323	6.32162	6.22808	6.13265	6.03534	5.9362	5.83525	5.73252	5.62805	5.52186	5.41399
8.09407	8.09283	8.08914	8.08297	8.07435	8.06327	8.04973	8.03374	8.0153	7.99442	7.9711	7.94536	7.91719	7.88662	7.85364	7.81827	7.78052	7.7404	7.69792	7.65309	7.60594	7.55646	7.50469	7.45063	7.3943	7.33572	7.2749	7.21187	7.14664	7.07923	7.00967	6.93797	6.86416	6.78826	6.71029	6.63027	6.54824	6.46421	6.37821	6.29027	6.20042	6.10867	6.01506	5.91963	5.82238	5.72337	5.62261	5.52014	5.41599	5.31019
7.93337	7.93216	7.92853	7.92249	7.91404	7.90318	7.88991	7.87423	7.85616	7.83569	7.81284	7.78761	7.76	7.73003	7.69771	7.66304	7.62604	7.58672	7.54508	7.50114	7.45493	7.40644	7.35569	7.3027	7.24749	7.19007	7.13046	7.06868	7.00475	6.93868	6.8705	6.80022	6.72788	6.65348	6.57706	6.49863	6.41823	6.33587	6.25158	6.16538	6.07731	5.98739	5.89564	5.8021	5.70679	5.60974	5.51098	5.41054	5.30846	5.20476
7.77023	7.76905	7.7655	7.75958	7.7513	7.74066	7.72767	7.71231	7.69461	7.67457	7.65219	7.62747	7.60043	7.57108	7.53942	7.50547	7.46923	7.43071	7.38993	7.3469	7.30163	7.25414	7.20443	7.15254	7.09846	7.04222	6.98384	6.92333	6.86071	6.796	6.72922	6.66039	6.58953	6.51667	6.44181	6.365	6.28625	6.20558	6.12303	6.0386	5.95234	5.86427	5.77441	5.68279	5.58944	5.49438	5.39766	5.29929	5.1993	5.09773
7.60472	7.60356	7.60008	7.59429	7.58619	7.57578	7.56306	7.54803	7.53071	7.51109	7.48918	7.465	7.43853	7.40981	7.37882	7.34559	7.31012	7.27243	7.23251	7.1904	7.14609	7.09961	7.05097	7.00018	6.94725	6.89221	6.83507	6.77585	6.71457	6.65123	6.58588	6.51851	6.44916	6.37785	6.30459	6.22942	6.15234	6.0734	5.9926	5.90997	5.82555	5.73935	5.6514	5.56174	5.47037	5.37735	5.28268	5.1864	5.08855	4.98914
7.43686	7.43573	7.43233	7.42667	7.41875	7.40856	7.39612	7.38143	7.36449	7.3453	7.32388	7.30023	7.27435	7.24626	7.21596	7.18346	7.14877	7.11191	7.07288	7.03169	6.98837	6.94291	6.89534	6.84567	6.79391	6.74009	6.68421	6.62629	6.56636	6.50443	6.44051	6.37464	6.30682	6.23708	6.16544	6.09192	6.01655	5.93934	5.86033	5.77953	5.69697	5.61267	5.52667	5.43898	5.34963	5.25866	5.16608	5.07193	4.97623	4.87902
7.26673	7.26562	7.2623	7.25677	7.24903	7.23908	7.22692	7.21256	7.19601	7.17726	7.15633	7.13322	7.10793	7.08048	7.05088	7.01912	6.98523	6.94921	6.91107	6.87083	6.82849	6.78408	6.73759	6.68906	6.63849	6.58589	6.53129	6.4747	6.41614	6.35562	6.29317	6.2288	6.16254	6.09439	6.02439	5.95256	5.87891	5.80347	5.72626	5.64731	5.56664	5.48427	5.40023	5.31455	5.22725	5.13835	5.04789	4.9559	4.86239	4.7674
7.09436	7.09328	7.09004	7.08464	7.07708	7.06736	7.0555	7.04148	7.02532	7.00702	6.98658	6.96402	6.93933	6.91253	6.88363	6.85263	6.81954	6.78437	6.74714	6.70785	6.66652	6.62316	6.57778	6.53039	6.48102	6.42967	6.37637	6.32112	6.26395	6.20487	6.1439	6.08105	6.01636	5.94983	5.88149	5.81136	5.73946	5.66581	5.59043	5.51335	5.43459	5.35418	5.27214	5.18849	5.10326	5.01647	4.92816	4.83834	4.74705	4.65432
6.91981	6.91875	6.91559	6.91033	6.90295	6.89348	6.8819	6.86823	6.85247	6.83461	6.81468	6.79267	6.76859	6.74245	6.71426	6.68402	6.65175	6.61745	6.58113	6.54281	6.50249	6.4602	6.41594	6.36972	6.32156	6.27148	6.21948	6.16559	6.10983	6.0522	5.99273	5.93143	5.86833	5.80344	5.73678	5.66838	5.59824	5.52641	5.45288	5.3777	5.30088	5.22245	5.14242	5.06083	4.97769	4.89304	4.8069	4.7193	4.63026	4.5398
6.74313	6.7421	6.73902	6.73389	6.7267	6.71747	6.70619	6.69287	6.67751	6.66011	6.64069	6.61924	6.59578	6.5703	6.54283	6.51336	6.48191	6.44849	6.4131	6.37575	6.33647	6.29525	6.25212	6.20708	6.16016	6.11135	6.06068	6.00817	5.95383	5.89767	5.83972	5.77999	5.7185	5.65526	5.59031	5.52365	5.45531	5.3853	5.31366	5.2404	5.16554	5.0891	5.01112	4.93161	4.8506	4.76811	4.68417	4.5988	4.51203	4.42389
6.56437	6.56337	6.56038	6.55538	6.54838	6.5394	6.52841	6.51544	6.50049	6.48356	6.46465	6.44377	6.42093	6.39613	6.36938	6.3407	6.31008	6.27754	6.24309	6.20674	6.16849	6.12837	6.08638	6.04254	5.99685	5.94934	5.90002	5.8489	5.796	5.74133	5.68492	5.62677	5.56691	5.50535	5.44211	5.37722	5.31069	5.24254	5.1728	5.10148	5.0286	4.9542	4.87828	4.80088	4.72202	4.64171	4.56	4.47689	4.39242	4.30662
6.5818	6.5808	6.5778	6.57278	6.56577	6.55676	6.54575	6.53274	6.51775	6.50077	6.48181	6.46088	6.43798	6.41311	6.3863	6.35754	6.32684	6.29421	6.25967	6.22322	6.18487	6.14464	6.10254	6.05858	6.01278	5.96514	5.91569	5.86443	5.81139	5.75658	5.70001	5.64171	5.58169	5.51997	5.45656	5.3915	5.32479	5.25646	5.18653	5.11502	5.04195	4.96735	4.89123	4.81363	4.73455	4.65404	4.57211	4.48878	4.40409	4.31805
6.44748	6.4465	6.44355	6.43865	6.43178	6.42295	6.41216	6.39942	6.38474	6.3681	6.34953	6.32902	6.30659	6.28223	6.25596	6.22779	6.19772	6.16576	6.13192	6.09621	6.05865	6.01924	5.978	5.93494	5.89007	5.8434	5.79496	5.74475	5.69279	5.63909	5.58368	5.52657	5.46777	5.40731	5.3452	5.28147	5.21612	5.14919	5.08069	5.01063	4.93906	4.86598	4.79141	4.71539	4.63793	4.55906	4.4788	4.39717	4.31421	4.22993
6.31316	6.3122	6.30931	6.30451	6.29778	6.28914	6.27858	6.2661	6.25172	6.23543	6.21725	6.19717	6.1752	6.15135	6.12563	6.09804	6.0686	6.0373	6.00417	5.96921	5.93243	5.89384	5.85346	5.81129	5.76736	5.72167	5.67423	5.62507	5.57419	5.52161	5.46736	5.41143	5.35386	5.29466	5.23385	5.17144	5.10745	5.04191	4.97484	4.90625	4.83616	4.7646	4.69159	4.61715	4.54131	4.46408	4.38549	4.30556	4.22433	4.14181
6.17884	6.1779	6.17507	6.17037	6.16379	6.15532	6.14499	6.13278	6.11871	6.10277	6.08497	6.06531	6.04381	6.02047	5.9953	5.9683	5.93948	5.90885	5.87642	5.84221	5.80621	5.76844	5.72892	5.68765	5.64465	5.59993	5.5535	5.50538	5.45559	5.40413	5.35103	5.2963	5.23995	5.18201	5.12249	5.06141	4.99878	4.93464	4.86899	4.80186	4.73326	4.66323	4.59177	4.51892	4.44468	4.3691	4.29218	4.21396	4.13445	4.05368
6.04451	6.04359	6.04083	6.03623	6.02979	6.02151	6.0114	5.99946	5.98569	5.9701	5.95268	5.93346	5.91243	5.88959	5.86497	5.83855	5.81036	5.7804	5.74867	5.7152	5.67999	5.64304	5.60438	5.564	5.52194	5.47819	5.43277	5.3857	5.33699	5.28665	5.2347	5.18116	5.12604	5.06936	5.01113	4.95138	4.89011	4.82736	4.76314	4.69747	4.63037	4.56185	4.49195	4.42068	4.34806	4.27412	4.19887	4.12235	4.04457	3.96556
5.91019	5.90929	5.90659	5.90209	5.8958	5.8877	5.87782	5.86614	5.85267	5.83743	5.8204	5.80161	5.78104	5.75871	5.73463	5.70881	5.68124	5.65194	5.62093	5.5882	5.55376	5.51764	5.47983	5.44036	5.39923	5.35645	5.31205	5.26602	5.21839	5.16917	5.11838	5.06602	5.01213	4.9567	4.89977	4.84135	4.78145	4.72009	4.65729	4.59308	4.52747	4.46048	4.39213	4.32244	4.25144	4.17914	4.10556	4.03074	3.95469	3.87743
5.77587	5.77499	5.77235	5.76795	5.7618	5.75389	5.74423	5.73282	5.71966	5.70476	5.68812	5.66975	5.64965	5.62783	5.6043	5.57906	5.55212	5.52349	5.49318	5.46119	5.42754	5.39224	5.35529	5.31672	5.27652	5.23472	5.19132	5.14634	5.09979	5.05169	5.00205	4.95089	4.89822	4.84405	4.78841	4.73132	4.67278	4.61281	4.55145	4.48869	4.42457	4.3591	4.29231	4.2242	4.15481	4.08416	4.01226	3.93913	3.86481	3.78931
5.64155	5.64069	5.63811	5.63382	5.6278	5.62008	5.61064	5.5995	5.58664	5.57209	5.55584	5.5379	5.51827	5.49695	5.47397	5.44932	5.423	5.39504	5.36543	5.33419	5.30132	5.26684	5.23075	5.19307	5.15381	5.11298	5.07059	5.02666	4.98119	4.93421	4.88572	4.83575	4.7843	4.7314	4.67705	4.62128	4.56411	4.50554	4.4456	4.38431	4.32168	4.25773	4.19249	4.12597	4.05819	3.98918	3.91895	3.84753	3.77493	3.70119
5.50722	5.50639	5.50387	5.49968	5.49381	5.48627	5.47706	5.46617	5.45363	5.43942	5.42356	5.40604	5.38688	5.36607	5.34364	5.31957	5.29388	5.26658	5.23768	5.20718	5.1751	5.14144	5.10621	5.06943	5.0311	4.99124	4.94986	4.90697	4.86259	4.81673	4.7694	4.72061	4.67039	4.61875	4.5657	4.51125	4.45544	4.39826	4.33975	4.27992	4.21878	4.15635	4.09267	4.02773	3.96157	3.8942	3.82564	3.75592	3.68505	3.61306
5.3729	5.37208	5.36963	5.36554	5.35981	5.35246	5.34347	5.33285	5.32061	5.30675	5.29128	5.27419	5.25549	5.23519	5.2133	5.18982	5.16476	5.13813	5.10993	5.08018	5.04888	5.01604	4.98167	4.94578	4.90839	4.8695	4.82913	4.78729	4.74399	4.69925	4.65307	4.60548	4.55648	4.50609	4.45434	4.40122	4.34677	4.29099	4.2339	4.17553	4.11588	4.05498	3.99284	3.92949	3.86494	3.79922	3.73233	3.66431	3.59517	3.52494
5.23858	5.23778	5.23539	5.2314	5.22582	5.21864	5.20988	5.19953	5.1876	5.17408	5.15899	5.14233	5.1241	5.10431	5.08297	5.06008	5.03565	5.00968	4.98218	4.95317	4.92265	4.89064	4.85713	4.82214	4.78568	4.74777	4.7084	4.66761	4.62539	4.58176	4.53674	4.49034	4.44257	4.39344	4.34298	4.29119	4.2381	4.18372	4.12806	4.07114	4.01298	3.95361	3.89302	3.83125	3.76832	3.70423	3.63902	3.5727	3.50529	3.43682
5.10426	5.10348	5.10115	5.09726	5.09182	5.08483	5.0763	5.06621	5.05458	5.04141	5.02671	5.01048	4.99272	4.97343	4.95264	4.93033	4.90653	4.88122	4.85444	4.82617	4.79643	4.76523	4.73258	4.69849	4.66297	4.62603	4.58768	4.54793	4.50679	4.46428	4.42042	4.3752	4.32866	4.28079	4.23162	4.18116	4.12943	4.07644	4.02221	3.96675	3.91009	3.85223	3.7932	3.73302	3.6717	3.60925	3.54571	3.48109	3.41541	3.34869
4.96993	4.96918	4.96691	4.96312	4.95783	4.95102	4.94271	4.93289	4.92157	4.90875	4.89443	4.87862	4.86133	4.84256	4.82231	4.80059	4.77741	4.75277	4.72669	4.69917	4.67021	4.63983	4.60804	4.57485	4.54026	4.50429	4.46695	4.42824	4.38819	4.3468	4.30409	4.26007	4.21474	4.16814	4.12026	4.07113	4.02076	3.96917	3.91636	3.86236	3.80719	3.75086	3.69338	3.63478	3.57507	3.51427	3.45241	3.38949	3.32554	3.26057
4.83561	4.83488	4.83267	4.82898	4.82383	4.81721	4.80912	4.79957	4.78855	4.77608	4.76215	4.74677	4.72994	4.71168	4.69197	4.67084	4.64829	4.62432	4.59894	4.57216	4.54399	4.51443	4.4835	4.4512	4.41755	4.38255	4.34622	4.30856	4.26959	4.22932	4.18776	4.14493	4.10083	4.05549	4.0089	3.9611	3.91209	3.86189	3.81051	3.75798	3.70429	3.64948	3.59356	3.53654	3.47845	3.41929	3.3591	3.29788	3.23566	3.17245
4.70129	4.70057	4.69843	4.69485	4.68984	4.6834	4.67553	4.66625	4.65554	4.64341	4.62987	4.61491	4.59855	4.5808	4.56164	4.5411	4.51917	4.49587	4.47119	4.44516	4.41777	4.38903	4.35896	4.32756	4.29484	4.26081	4.22549	4.18888	4.15099	4.11184	4.07144	4.02979	3.98692	3.94283	3.89755	3.85107	3.80342	3.75462	3.70467	3.65359	3.6014	3.54811	3.49374	3.43831	3.38182	3.32431	3.26579	3.20627	3.14578	3.08432
4.56697	4.56627	4.56418	4.56071	4.55584	4.54959	4.54195	4.53293	4.52252	4.51074	4.49758	4.48306	4.46717	4.44992	4.43131	4.41135	4.39005	4.36741	4.34344	4.31815	4.29154	4.26363	4.23442	4.20391	4.17213	4.13908	4.10476	4.0692	4.03239	3.99436	3.95511	3.91465	3.87301	3.83018	3.78619	3.74104	3.69475	3.64734	3.59882	3.5492	3.4985	3.44673	3.39392	3.34007	3.2852	3.22933	3.17248	3.11466	3.0559	2.9962
4.43264	4.43197	4.42994	4.42657	4.42185	4.41578	4.40836	4.3996	4.38951	4.37807	4.3653	4.3512	4.33578	4.31904	4.30098	4.28161	4.26093	4.23896	4.21569	4.19115	4.16532	4.13823	4.10988	4.08027	4.04942	4.01734	3.98403	3.94951	3.91379	3.87688	3.83878	3.79952	3.7591	3.71753	3.67483	3.63101	3.58608	3.54007	3.49297	3.44481	3.3956	3.34536	3.2941	3.24183	3.18858	3.13435	3.07917	3.02306	2.96602	2.90808
4.29832	4.29767	4.2957	4.29243	4.28785	4.28197	4.27477	4.26628	4.25649	4.2454	4.23302	4.21935	4.20439	4.18816	4.17064	4.15186	4.13181	4.11051	4.08795	4.06414	4.0391	4.01283	3.98533	3.95663	3.92671	3.8956	3.86331	3.82983	3.79519	3.7594	3.72246	3.68438	3.64518	3.60488	3.56347	3.52098	3.47742	3.43279	3.38712	3.34042	3.29271	3.24398	3.19428	3.14359	3.09195	3.03937	2.98586	2.93145	2.87614	2.81995
4.164	4.16336	4.16146	4.15829	4.15386	4.14815	4.14119	4.13296	4.12348	4.11273	4.10074	4.08749	4.07301	4.05728	4.04031	4.02211	4.00269	3.98205	3.9602	3.93714	3.91288	3.88743	3.86079	3.83298	3.804	3.77386	3.74258	3.71015	3.67659	3.64192	3.60613	3.56924	3.53127	3.49222	3.45211	3.41095	3.36875	3.32552	3.28128	3.23603	3.18981	3.14261	3.09445	3.04536	2.99533	2.94439	2.89256	2.83984	2.78626	2.73183
4.02968	4.02906	4.02722	4.02415	4.01986	4.01434	4.0076	3.99964	3.99046	3.98006	3.96846	3.95564	3.94162	3.9264	3.90998	3.89237	3.87357	3.8536	3.83245	3.81013	3.78666	3.76203	3.73625	3.70934	3.68129	3.65213	3.62185	3.59047	3.55799	3.52443	3.4898	3.45411	3.41736	3.37957	3.34075	3.30092	3.26008	3.21824	3.17543	3.13165	3.08691	3.04124	2.99463	2.94712	2.89871	2.84941	2.79925	2.74823	2.69638	2.64371
3.89535	3.89476	3.89298	3.89002	3.88586	3.88053	3.87401	3.86632	3.85744	3.8474	3.83617	3.82379	3.81023	3.79552	3.77965	3.76262	3.74445	3.72515	3.7047	3.68313	3.66044	3.63663	3.61171	3.58569	3.55858	3.53039	3.50112	3.47079	3.43939	3.40695	3.37348	3.33897	3.30345	3.26692	3.22939	3.19089	3.15141	3.11097	3.06958	3.02726	2.98401	2.93986	2.89481	2.84888	2.80208	2.75443	2.70594	2.65662	2.6065	2.55558
3.76103	3.76046	3.75874	3.75588	3.75187	3.74672	3.74043	3.733	3.72443	3.71473	3.70389	3.69193	3.67884	3.66464	3.64931	3.63288	3.61534	3.59669	3.57695	3.55612	3.53421	3.51123	3.48717	3.46205	3.43587	3.40865	3.38039	3.3511	3.32079	3.28947	3.25715	3.22383	3.18954	3.15427	3.11804	3.08086	3.04274	3.00369	2.96373	2.92287	2.88112	2.83849	2.79499	2.75064	2.70546	2.65945	2.61263	2.56502	2.51662	2.46746
3.62671	3.62616	3.6245	3.62174	3.61787	3.61291	3.60684	3.59968	3.59141	3.58206	3.57161	3.56008	3.54746	3.53376	3.51898	3.50313	3.48622	3.46824	3.4492	3.42912	3.40799	3.38582	3.36263	3.3384	3.31316	3.28691	3.25966	3.23142	3.20219	3.17199	3.14082	3.1087	3.07562	3.04161	3.00668	2.97083	2.93407	2.89642	2.85789	2.81848	2.77822	2.73711	2.69517	2.65241	2.60884	2.56447	2.51932	2.47341	2.42674	2.37934
3.49239	3.49185	3.49026	3.4876	3.48388	3.4791	3.47325	3.46635	3.4584	3.44939	3.43933	3.42822	3.41607	3.40288	3.38865	3.37339	3.3571	3.33979	3.32146	3.30212	3.28177	3.26042	3.23808	3.21476	3.19045	3.16518	3.13894	3.11174	3.08359	3.05451	3.0245	2.99356	2.96171	2.92896	2.89532	2.8608	2.8254	2.78914	2.75204	2.71409	2.67532	2.63574	2.59535	2.55417	2.51221	2.46949	2.42602	2.3818	2.33686	2.29121
3.35806	3.35755	3.35602	3.35346	3.34988	3.34529	3.33967	3.33303	3.32538	3.31672	3.30705	3.29637	3.28468	3.272	3.25831	3.24364	3.22798	3.21133	3.19371	3.17511	3.15555	3.13502	3.11354	3.09111	3.06774	3.04344	3.01821	2.99206	2.96499	2.93703	2.90817	2.87842	2.8478	2.81631	2.78396	2.75076	2.71673	2.68187	2.64619	2.60971	2.57243	2.53436	2.49553	2.45593	2.41559	2.37451	2.33271	2.29019	2.24698	2.20309
3.22374	3.22325	3.22178	3.21932	3.21589	3.21147	3.20608	3.19971	3.19237	3.18405	3.17477	3.16451	3.15329	3.14112	3.12798	3.11389	3.09886	3.08288	3.06596	3.04811	3.02933	3.00962	2.989	2.96747	2.94503	2.9217	2.89748	2.87237	2.84639	2.81955	2.79184	2.76329	2.73389	2.70366	2.6726	2.64073	2.60806	2.57459	2.54034	2.50532	2.46953	2.43299	2.39571	2.35769	2.31897	2.27953	2.2394	2.19859	2.1571	2.11496
3.08942	3.08895	3.08754	3.08518	3.08189	3.07766	3.07249	3.06639	3.05935	3.05138	3.04248	3.03266	3.02191	3.01024	2.99765	2.98415	2.96974	2.95443	2.93821	2.9211	2.9031	2.88422	2.86446	2.84382	2.82232	2.79996	2.77675	2.75269	2.72779	2.70207	2.67551	2.64815	2.61998	2.591	2.56124	2.5307	2.49939	2.46732	2.4345	2.40093	2.36663	2.33161	2.29589	2.25946	2.22234	2.18455	2.14609	2.10698	2.06722	2.02684
2.9551	2.95465	2.9533	2.95105	2.9479	2.94385	2.93891	2.93307	2.92634	2.91871	2.9102	2.9008	2.89052	2.87936	2.86732	2.8544	2.84062	2.82597	2.81046	2.7941	2.77688	2.75882	2.73992	2.72018	2.69961	2.67823	2.65602	2.63301	2.60919	2.58459	2.55919	2.53301	2.50606	2.47835	2.44989	2.42067	2.39072	2.36004	2.32865	2.29654	2.26373	2.23024	2.19606	2.16122	2.12572	2.08957	2.05278	2.01537	1.97735	1.93872
2.82077	2.82034	2.81906	2.81691	2.8139	2.81004	2.80532	2.79975	2.79332	2.78605	2.77792	2.76895	2.75913	2.74848	2.73698	2.72466	2.7115	2.69752	2.68271	2.66709	2.65066	2.63342	2.61538	2.59654	2.5769	2.55649	2.53529	2.51333	2.4906	2.4671	2.44286	2.41787	2.39215	2.3657	2.33853	2.31064	2.28205	2.25277	2.2228	2.19215	2.16084	2.12886	2.09624	2.06298	2.02909	1.99459	1.95947	1.92376	1.88747	1.85059
2.68645	2.68604	2.68481	2.68277	2.67991	2.67623	2.67173	2.66643	2.66031	2.65338	2.64564	2.63709	2.62775	2.6176	2.60665	2.59491	2.58238	2.56907	2.55497	2.54009	2.52444	2.50802	2.49083	2.47289	2.4542	2.43475	2.41457	2.39365	2.372	2.34962	2.32653	2.30274	2.27824	2.25305	2.22717	2.20061	2.17338	2.1455	2.11695	2.08776	2.05794	2.02749	1.99642	1.96475	1.93247	1.89961	1.86617	1.83216	1.79759	1.76247
2.55213	2.55174	2.55057	2.54863	2.54591	2.54242	2.53815	2.53311	2.52729	2.52071	2.51336	2.50524	2.49636	2.48672	2.47632	2.46517	2.45326	2.44061	2.42722	2.41308	2.39822	2.38262	2.36629	2.34925	2.33149	2.31301	2.29384	2.27396	2.2534	2.23214	2.21021	2.1876	2.16433	2.14039	2.11581	2.09058	2.06472	2.03822	2.0111	1.98338	1.95504	1.92612	1.8966	1.86651	1.83585	1.80463	1.77286	1.74055	1.70771	1.67435
2.41781	2.41744	2.41633	2.41449	2.41192	2.40861	2.40456	2.39978	2.39428	2.38804	2.38107	2.37338	2.36497	2.35584	2.34599	2.33542	2.32414	2.31216	2.29947	2.28608	2.27199	2.25722	2.24175	2.2256	2.20878	2.19128	2.17311	2.15428	2.1348	2.11466	2.09388	2.07246	2.05042	2.02774	2.00445	1.98055	1.95605	1.93095	1.90526	1.87899	1.85215	1.82474	1.79678	1.76827	1.73922	1.70965	1.67955	1.64894	1.61783	1.58622
2.28348	2.28314	2.28209	2.28035	2.27792	2.27479	2.27097	2.26646	2.26126	2.25537	2.24879	2.24153	2.23358	2.22496	2.21565	2.20568	2.19503	2.18371	2.17172	2.15908	2.14577	2.13182	2.11721	2.10196	2.08607	2.06954	2.05238	2.0346	2.0162	1.99718	1.97755	1.95733	1.9365	1.91509	1.89309	1.87052	1.84738	1.82367	1.79941	1.7746	1.74925	1.72337	1.69696	1.67003	1.6426	1.61467	1.58624	1.55733	1.52795	1.4981
2.14916	2.14883	2.14785	2.14622	2.14393	2.14098	2.13739	2.13314	2.12825	2.1227	2.11651	2.10967	2.1022	2.09408	2.08532	2.07593	2.06591	2.05525	2.04397	2.03207	2.01955	2.00641	1.99267	1.97831	1.96336	1.9478	1.93165	1.91492	1.8976	1.8797	1.86123	1.84219	1.82259	1.80244	1.78173	1.76049	1.73871	1.7164	1.69356	1.67021	1.64635	1.62199	1.59714	1.5718	1.54598	1.51969	1.49293	1.46572	1.43807	1.40998
2.01484	2.01453	2.01361	2.01208	2.00993	2.00717	2.0038	1.99982	1.99523	1.99003	1.98423	1.97782	1.97081	1.9632	1.95499	1.94618	1.93679	1.9268	1.91622	1.90507	1.89333	1.88101	1.86813	1.85467	1.84065	1.82606	1.81092	1.79523	1.779	1.76222	1.7449	1.72705	1.70868	1.68979	1.67038	1.65046	1.63004	1.60912	1.58771	1.56582	1.54346	1.52062	1.49732	1.47356	1.44935	1.42471	1.39962	1.37412	1.34819	1.32185
1.88052	1.88023	1.87937	1.87794	1.87593	1.87336	1.87021	1.8665	1.86221	1.85736	1.85195	1.84597	1.83942	1.83232	1.82466	1.81644	1.80767	1.79835	1.78848	1.77806	1.76711	1.75561	1.74358	1.73102	1.71794	1.70433	1.6902	1.67555	1.6604	1.64474	1.62857	1.61192	1.59477	1.57713	1.55902	1.54043	1.52137	1.50185	1.48187	1.46144	1.44056	1.41924	1.3975	1.37532	1.35273	1.32973	1.30632	1.28251	1.25831	1.23373
1.74619	1.74593	1.74513	1.7438	1.74194	1.73955	1.73663	1.73318	1.7292	1.72469	1.71966	1.71411	1.70803	1.70144	1.69432	1.68669	1.67855	1.66989	1.66073	1.65106	1.64088	1.63021	1.61904	1.60738	1.59523	1.58259	1.56947	1.55587	1.5418	1.52725	1.51225	1.49678	1.48086	1.46448	1.44766	1.4304	1.4127	1.39457	1.37602	1.35705	1.33766	1.31787	1.29767	1.27708	1.25611	1.23474	1.21301	1.1909	1.16843	1.14561
1.61187	1.61163	1.61089	1.60966	1.60794	1.60574	1.60304	1.59986	1.59618	1.59203	1.58738	1.58226	1.57665	1.57056	1.56399	1.55695	1.54943	1.54144	1.53298	1.52405	1.51466	1.50481	1.4945	1.48373	1.47252	1.46085	1.44874	1.43619	1.4232	1.40977	1.39592	1.38164	1.36694	1.35183	1.3363	1.32037	1.30403	1.2873	1.27017	1.25266	1.23476	1.21649	1.19785	1.17885	1.15948	1.13976	1.1197	1.09929	1.07855	1.05748
1.47755	1.47732	1.47665	1.47552	1.47395	1.47193	1.46945	1.46653	1.46317	1.45936	1.4551	1.4504	1.44526	1.43968	1.43366	1.4272	1.42031	1.41299	1.40523	1.39705	1.38844	1.37941	1.36996	1.36009	1.34981	1.33911	1.32801	1.3165	1.3046	1.29229	1.27959	1.26651	1.25303	1.23918	1.22494	1.21034	1.19536	1.18002	1.16432	1.14827	1.13187	1.11512	1.09803	1.08061	1.06286	1.04478	1.02639	1.00769	0.988673	0.969359
1.34323	1.34302	1.34241	1.34138	1.33995	1.33811	1.33587	1.33321	1.33015	1.32669	1.32282	1.31855	1.31387	1.3088	1.30333	1.29746	1.29119	1.28453	1.27748	1.27004	1.26222	1.25401	1.24542	1.23645	1.2271	1.21738	1.20728	1.19682	1.186	1.17481	1.16327	1.15137	1.13912	1.12652	1.11358	1.10031	1.08669	1.07275	1.05848	1.04388	1.02897	1.01375	0.998211	0.982373	0.966236	0.949804	0.933083	0.916078	0.898793	0.881235
1.2089	1.20872	1.20817	1.20725	1.20596	1.2043	1.20228	1.19989	1.19714	1.19402	1.19054	1.18669	1.18249	1.17792	1.17299	1.16771	1.16207	1.15608	1.14973	1.14304	1.136	1.12861	1.12088	1.1128	1.10439	1.09564	1.08655	1.07714	1.0674	1.05733	1.04694	1.03623	1.02521	1.01387	1.00223	0.990275	0.978023	0.965473	0.952628	0.939494	0.926073	0.912371	0.89839	0.884136	0.869612	0.854823	0.839775	0.82447	0.808914	0.793112
1.07458	1.07442	1.07393	1.07311	1.07196	1.07049	1.06869	1.06657	1.06412	1.06135	1.05826	1.05484	1.0511	1.04704	1.04266	1.03796	1.03295	1.02763	1.02199	1.01604	1.00978	1.00321	0.996334	0.989156	0.981678	0.973901	0.965826	0.957458	0.948798	0.939849	0.930614	0.921095	0.911296	0.901219	0.890867	0.880245	0.869354	0.858198	0.846781	0.835106	0.823176	0.810996	0.798569	0.785898	0.772988	0.759843	0.746466	0.732862	0.719035	0.704988
0.940258	0.940115	0.939685	0.938969	0.937967	0.93668	0.935107	0.933249	0.931107	0.928682	0.925973	0.922983	0.919711	0.916159	0.912328	0.908219	0.903834	0.899173	0.894238	0.889031	0.883553	0.877806	0.871792	0.865512	0.858968	0.852163	0.845098	0.837776	0.830198	0.822368	0.814287	0.805958	0.797384	0.788567	0.779509	0.770214	0.760685	0.750923	0.740933	0.730718	0.720279	0.709622	0.698748	0.687661	0.676365	0.664863	0.653158	0.641254	0.629155	0.616865
0.805935	0.805813	0.805444	0.804831	0.803972	0.802868	0.80152	0.799928	0.798092	0.796013	0.793691	0.791128	0.788324	0.785279	0.781996	0.778474	0.774715	0.77072	0.76649	0.762027	0.757331	0.752405	0.74725	0.741867	0.736259	0.730425	0.72437	0.718094	0.711599	0.704887	0.69796	0.690821	0.683472	0.675914	0.668151	0.660184	0.652015	0.643649	0.635086	0.626329	0.617382	0.608247	0.598927	0.589424	0.579741	0.569882	0.55985	0.549647	0.539276	0.528741
0.671613	0.67151	0.671204	0.670692	0.669977	0.669057	0.667934	0.666607	0.665077	0.663344	0.661409	0.659273	0.656936	0.654399	0.651663	0.648728	0.645596	0.642266	0.638742	0.635022	0.63111	0.627004	0.622708	0.618223	0.613549	0.608688	0.603642	0.598411	0.592999	0.587406	0.581634	0.575684	0.56956	0.563262	0.556792	0.550153	0.543346	0.536374	0.529238	0.521941	0.514485	0.506873	0.499106	0.491186	0.483118	0.474902	0.466541	0.458039	0.449397	0.440618
0.53729	0.537208	0.536963	0.536554	0.535981	0.535246	0.534347	0.533285	0.532061	0.530675	0.529128	0.527419	0.525549	0.523519	0.52133	0.518982	0.516476	0.513813	0.510993	0.508018	0.504888	0.501604	0.498167	0.494578	0.490839	0.48695	0.482913	0.478729	0.474399	0.469925	0.465307	0.460548	0.455648	0.450609	0.445434	0.440122	0.434677	0.429099	0.42339	0.417553	0.411588	0.405498	0.399284	0.392949	0.386494	0.379922	0.373233	0.366431	0.359517	0.352494
0.402968	0.402906	0.402722	0.402415	0.401986	0.401434	0.40076	0.399964	0.399046	0.398006	0.396846	0.395564	0.394162	0.39264	0.390998	0.389237	0.387357	0.38536	0.383245	0.381013	0.378666	0.376203	0.373625	0.370934	0.368129	0.365213	0.362185	0.359047	0.355799	0.352443	0.34898	0.345411	0.341736	0.337957	0.334075	0.330092	0.326008	0.321824	0.317543	0.313165	0.308691	0.304124	0.299463	0.294712	0.289871	0.284941	0.279925	0.274823	0.269638	0.264371
0.268645	0.268604	0.268481	0.268277	0.267991	0.267623	0.267173	0.266643	0.266031	0.265338	0.264564	0.263709	0.262775	0.26176	0.260665	0.259491	0.258238	0.256907	0.255497	0.254009	0.252444	0.250802	0.249083	0.247289	0.24542	0.243475	0.241457	0.239365	0.2372	0.234962	0.232653	0.230274	0.227824	0.225305	0.222717	0.220061	0.217338	0.21455	0.211695	0.208776	0.205794	0.202749	0.199642	0.196475	0.193247	0.189961	0.186617	0.183216	0.179759	0.176247
0.134323	0.134302	0.134241	0.134138	0.133995	0.133811	0.133587	0.133321	0.133015	0.132669	0.132282	0.131855	0.131387	0.13088	0.130333	0.129746	0.129119	0.128453	0.127748	0.127004	0.126222	0.125401	0.124542	0.123645	0.12271	0.121738	0.120728	0.119682	0.1186	0.117481	0.116327	0.115137	0.113912	0.112652	0.111358	0.110031	0.108669	0.107275	0.105848	0.104388	0.102897	0.101375	0.0998211	0.0982373	0.0966236	0.0949804	0.0933083	0.0916078	0.0898793	0.0881235
0	0	0	0	0	0	0	0	0	0	0	0	0	0	0	0	0	0	0	0	0	0	0	0	0	0	0	0	0	0	0	0	0	0	0	0	0	0	0	0	0	0	0	0	0	0	0	0	0	0
[truncated: 311 more columns]

## Sheet: Yo
0	0	0	0	0	0	0	0	0	0	0	0	0	0	0	0	0	0	0	0	0	0	0	0	0	0	0	0	0	0	0	0	0	0	0	0	0	0	0	0	0	0	0	0	0	0	0	0	0	0
0	0.00234425	0.00468779	0.0070299	0.00936987	0.011707	0.0140405	0.0163698	0.0186941	0.0210127	0.0233249	0.0256299	0.0279272	0.030216	0.0324956	0.0347652	0.0370243	0.0392721	0.0415079	0.0437311	0.045941	0.0481369	0.0503181	0.052484	0.0546339	0.0567672	0.0588831	0.0609812	0.0630606	0.0651209	0.0671613	0.0691812	0.0711801	0.0731573	0.0751122	0.0770442	0.0789528	0.0808373	0.0826972	0.0845319	0.0863409	0.0881235	0.0898793	0.0916078	0.0933083	0.0949804	0.0966236	0.0982373	0.0998211	0.101375
0	0.0046885	0.00937558	0.0140598	0.0187397	0.023414	0.0280811	0.0327396	0.0373882	0.0420254	0.0466497	0.0512599	0.0558545	0.060432	0.0649911	0.0695305	0.0740486	0.0785442	0.0830159	0.0874623	0.091882	0.0962738	0.100636	0.104968	0.109268	0.113534	0.117766	0.121962	0.126121	0.130242	0.134323	0.138362	0.14236	0.146315	0.150224	0.154088	0.157906	0.161675	0.165394	0.169064	0.172682	0.176247	0.179759	0.183216	0.186617	0.189961	0.193247	0.196475	0.199642	0.202749
0	0.00703275	0.0140634	0.0210897	0.0281096	0.0351209	0.0421216	0.0491094	0.0560823	0.063038	0.0699746	0.0768898	0.0837817	0.090648	0.0974867	0.104296	0.111073	0.117816	0.124524	0.131193	0.137823	0.144411	0.150954	0.157452	0.163902	0.170301	0.176649	0.182943	0.189182	0.195363	0.201484	0.207544	0.21354	0.219472	0.225337	0.231133	0.236858	0.242512	0.248092	0.253596	0.259023	0.264371	0.269638	0.274823	0.279925	0.284941	0.289871	0.294712	0.299463	0.304124
0	0.00937701	0.0187512	0.0281196	0.0374795	0.0468279	0.0561621	0.0654792	0.0747763	0.0840507	0.0932995	0.10252	0.111709	0.120864	0.129982	0.139061	0.148097	0.157088	0.166032	0.174925	0.183764	0.192548	0.201272	0.209936	0.218536	0.227069	0.235533	0.243925	0.252242	0.260483	0.268645	0.276725	0.28472	0.292629	0.300449	0.308177	0.315811	0.323349	0.330789	0.338128	0.345363	0.352494	0.359517	0.366431	0.373233	0.379922	0.386494	0.392949	0.399284	0.405498
0	0.0117213	0.0234389	0.0351495	0.0468493	0.0585349	0.0702026	0.081849	0.0934704	0.105063	0.116624	0.12815	0.139636	0.15108	0.162478	0.173826	0.185122	0.196361	0.20754	0.218656	0.229705	0.240684	0.251591	0.26242	0.27317	0.283836	0.294416	0.304906	0.315303	0.325604	0.335806	0.345906	0.355901	0.365787	0.375561	0.385221	0.394764	0.404187	0.413486	0.42266	0.431704	0.440618	0.449397	0.458039	0.466541	0.474902	0.483118	0.491186	0.499106	0.506873
0	0.0140655	0.0281267	0.0421794	0.0562192	0.0702419	0.0842432	0.0982188	0.112165	0.126076	0.139949	0.15378	0.167563	0.181296	0.194973	0.208591	0.222146	0.235633	0.249048	0.262387	0.275646	0.288821	0.301909	0.314904	0.327803	0.340603	0.353299	0.365887	0.378364	0.390725	0.402968	0.415087	0.427081	0.438944	0.450673	0.462265	0.473717	0.485024	0.496183	0.507192	0.518045	0.528741	0.539276	0.549647	0.55985	0.569882	0.579741	0.589424	0.598927	0.608247
0	0.0164098	0.0328145	0.0492093	0.0655891	0.0819489	0.0982837	0.114589	0.130859	0.147089	0.163274	0.17941	0.195491	0.211512	0.227469	0.243357	0.25917	0.274905	0.290556	0.306118	0.321587	0.336958	0.352227	0.367388	0.382437	0.39737	0.412182	0.426868	0.441424	0.455846	0.470129	0.484269	0.498261	0.512101	0.525786	0.53931	0.55267	0.565861	0.578881	0.591723	0.604386	0.616865	0.629155	0.641254	0.653158	0.664863	0.676365	0.687661	0.698748	0.709622
0	0.018754	0.0375023	0.0562392	0.0749589	0.0936558	0.112324	0.130958	0.149553	0.168101	0.186599	0.20504	0.223418	0.241728	0.259965	0.278122	0.296194	0.314177	0.332064	0.349849	0.367528	0.385095	0.402545	0.419872	0.437071	0.454137	0.471065	0.487849	0.504485	0.520967	0.53729	0.55345	0.569441	0.585258	0.600898	0.616354	0.631622	0.646699	0.661578	0.676255	0.690727	0.704988	0.719035	0.732862	0.746466	0.759843	0.772988	0.785898	0.798569	0.810996
0	0.0210983	0.0421901	0.0632691	0.0843288	0.105363	0.126365	0.147328	0.168247	0.189114	0.209924	0.23067	0.251345	0.271944	0.29246	0.312887	0.333219	0.353449	0.373572	0.39358	0.413469	0.433232	0.452863	0.472356	0.491705	0.510904	0.529948	0.54883	0.567546	0.586088	0.604451	0.622631	0.640621	0.658416	0.67601	0.693398	0.710575	0.727536	0.744275	0.760787	0.777068	0.793112	0.808914	0.82447	0.839775	0.854823	0.869612	0.884136	0.89839	0.912371
0	0.0234425	0.0468779	0.070299	0.0936987	0.11707	0.140405	0.163698	0.186941	0.210127	0.233249	0.256299	0.279272	0.30216	0.324956	0.347652	0.370243	0.392721	0.415079	0.437311	0.45941	0.481369	0.503181	0.52484	0.546339	0.567672	0.588831	0.609812	0.630606	0.651209	0.671613	0.691812	0.711801	0.731573	0.751122	0.770442	0.789528	0.808373	0.826972	0.845319	0.863409	0.881235	0.898793	0.916078	0.933083	0.949804	0.966236	0.982373	0.998211	1.01375
0	0.0257868	0.0515657	0.0773289	0.103069	0.128777	0.154446	0.180068	0.205635	0.231139	0.256574	0.281929	0.3072	0.332376	0.357451	0.382418	0.407267	0.431993	0.456587	0.481043	0.505351	0.529506	0.553499	0.577324	0.600973	0.624439	0.647714	0.670793	0.693667	0.716329	0.738774	0.760993	0.782981	0.80473	0.826234	0.847487	0.868481	0.889211	0.909669	0.929851	0.94975	0.969359	0.988673	1.00769	1.02639	1.04478	1.06286	1.08061	1.09803	1.11512
0	0.028131	0.0562535	0.0843588	0.112438	0.140484	0.168486	0.196438	0.224329	0.252152	0.279898	0.307559	0.335127	0.362592	0.389947	0.417183	0.444292	0.471265	0.498095	0.524774	0.551292	0.577643	0.603817	0.629808	0.655607	0.681206	0.706598	0.731774	0.756727	0.78145	0.805935	0.830175	0.854161	0.877888	0.901347	0.924531	0.947434	0.970048	0.992367	1.01438	1.03609	1.05748	1.07855	1.09929	1.1197	1.13976	1.15948	1.17885	1.19785	1.21649
0	0.0304753	0.0609413	0.0913887	0.121808	0.152191	0.182527	0.212807	0.243023	0.273165	0.303223	0.333189	0.363054	0.392808	0.422442	0.451948	0.481316	0.510537	0.539603	0.568505	0.597233	0.62578	0.654135	0.682292	0.710241	0.737973	0.765481	0.792755	0.819788	0.846571	0.873097	0.899356	0.925341	0.951045	0.976459	1.00158	1.02639	1.05089	1.07506	1.09891	1.12243	1.14561	1.16843	1.1909	1.21301	1.23474	1.25611	1.27708	1.29767	1.31787
0	0.0328195	0.065629	0.0984186	0.131178	0.163898	0.196567	0.229177	0.261717	0.294177	0.326548	0.358819	0.390981	0.423024	0.454938	0.486713	0.51834	0.54981	0.581111	0.612236	0.643174	0.673917	0.704454	0.734776	0.764875	0.79474	0.824364	0.853736	0.882849	0.911692	0.940258	0.968537	0.996521	1.0242	1.05157	1.07862	1.10534	1.13172	1.15776	1.18345	1.20877	1.23373	1.25831	1.28251	1.30632	1.32973	1.35273	1.37532	1.3975	1.41924
0	0.0351638	0.0703168	0.105448	0.140548	0.175605	0.210608	0.245547	0.280411	0.31519	0.349873	0.384449	0.418908	0.45324	0.487433	0.521478	0.555365	0.589082	0.622619	0.655967	0.689115	0.722053	0.754772	0.78726	0.819509	0.851507	0.883247	0.914717	0.945909	0.976813	1.00742	1.03772	1.0677	1.09736	1.12668	1.15566	1.18429	1.21256	1.24046	1.26798	1.29511	1.32185	1.34819	1.37412	1.39962	1.42471	1.44935	1.47356	1.49732	1.52062
0	0.037508	0.0750046	0.112478	0.149918	0.187312	0.224648	0.261917	0.299105	0.336203	0.373198	0.410079	0.446836	0.483456	0.519929	0.556244	0.592389	0.628354	0.664127	0.699698	0.735056	0.77019	0.80509	0.839744	0.874142	0.908275	0.94213	0.975699	1.00897	1.04193	1.07458	1.1069	1.13888	1.17052	1.2018	1.23271	1.26324	1.2934	1.32316	1.35251	1.38145	1.40998	1.43807	1.46572	1.49293	1.51969	1.54598	1.5718	1.59714	1.62199
0	0.0398523	0.0796924	0.119508	0.159288	0.199019	0.238689	0.278287	0.317799	0.357215	0.396523	0.435709	0.474763	0.513672	0.552425	0.591009	0.629413	0.667626	0.705635	0.743429	0.780997	0.818327	0.855408	0.892228	0.928776	0.965042	1.00101	1.03668	1.07203	1.10705	1.14174	1.17608	1.21006	1.24367	1.27691	1.30975	1.3422	1.37423	1.40585	1.43704	1.46779	1.4981	1.52795	1.55733	1.58624	1.61467	1.6426	1.67003	1.69696	1.72337
0	0.0421965	0.0843802	0.126538	0.168658	0.210726	0.25273	0.294656	0.336494	0.378228	0.419848	0.461339	0.50269	0.543888	0.58492	0.625774	0.666438	0.706898	0.747143	0.787161	0.826938	0.866464	0.905726	0.944712	0.98341	1.02181	1.0599	1.09766	1.13509	1.17218	1.2089	1.24526	1.28124	1.31683	1.35202	1.3868	1.42115	1.45507	1.48855	1.52157	1.55414	1.58622	1.61783	1.64894	1.67955	1.70965	1.73922	1.76827	1.79678	1.82474
0	0.0445408	0.089068	0.133568	0.178027	0.222433	0.26677	0.311026	0.355188	0.399241	0.443172	0.486969	0.530617	0.574104	0.617416	0.660539	0.703462	0.74617	0.788651	0.830892	0.872879	0.914601	0.956044	0.997196	1.03804	1.07858	1.11878	1.15864	1.19815	1.2373	1.27606	1.31444	1.35242	1.38999	1.42713	1.46384	1.5001	1.53591	1.57125	1.60611	1.64048	1.67435	1.70771	1.74055	1.77286	1.80463	1.83585	1.86651	1.8966	1.92612
0	0.046885	0.0937558	0.140598	0.187397	0.23414	0.280811	0.327396	0.373882	0.420254	0.466497	0.512599	0.558545	0.60432	0.649911	0.695305	0.740486	0.785442	0.830159	0.874623	0.91882	0.962738	1.00636	1.04968	1.09268	1.13534	1.17766	1.21962	1.26121	1.30242	1.34323	1.38362	1.4236	1.46315	1.50224	1.54088	1.57906	1.61675	1.65394	1.69064	1.72682	1.76247	1.79759	1.83216	1.86617	1.89961	1.93247	1.96475	1.99642	2.02749
0	0.0492293	0.0984436	0.147628	0.196767	0.245847	0.294851	0.343766	0.392576	0.441266	0.489822	0.538229	0.586472	0.634536	0.682407	0.73007	0.777511	0.824714	0.871667	0.918354	0.964761	1.01087	1.05668	1.10216	1.14731	1.19211	1.23655	1.2806	1.32427	1.36754	1.41039	1.45281	1.49478	1.5363	1.57736	1.61793	1.65801	1.69758	1.73664	1.77517	1.81316	1.85059	1.88747	1.92376	1.95947	1.99459	2.02909	2.06298	2.09624	2.12886
0	0.0515735	0.103131	0.154658	0.206137	0.257554	0.308892	0.360136	0.41127	0.462279	0.513147	0.563859	0.614399	0.664752	0.714902	0.764835	0.814535	0.863986	0.913175	0.962085	1.0107	1.05901	1.107	1.15465	1.20195	1.24888	1.29543	1.34159	1.38733	1.43266	1.47755	1.52199	1.56596	1.60946	1.65247	1.69497	1.73696	1.77842	1.81934	1.8597	1.8995	1.93872	1.97735	2.01537	2.05278	2.08957	2.12572	2.16122	2.19606	2.23024
0	0.0539178	0.107819	0.161688	0.215507	0.269261	0.322932	0.376505	0.429964	0.483292	0.536472	0.589489	0.642326	0.694968	0.747398	0.7996	0.851559	0.903259	0.954683	1.00582	1.05664	1.10715	1.15732	1.20713	1.25658	1.30564	1.35431	1.40257	1.45039	1.49778	1.54471	1.59117	1.63714	1.68262	1.72758	1.77202	1.81591	1.85926	1.90204	1.94423	1.98584	2.02684	2.06722	2.10698	2.14609	2.18455	2.22234	2.25946	2.29589	2.33161
0	0.056262	0.112507	0.168718	0.224877	0.280968	0.336973	0.392875	0.448658	0.504304	0.559797	0.615119	0.670253	0.725184	0.779894	0.834366	0.888583	0.942531	0.996191	1.04955	1.10258	1.15529	1.20763	1.25962	1.31121	1.36241	1.4132	1.46355	1.51345	1.5629	1.61187	1.66035	1.70832	1.75578	1.80269	1.84906	1.89487	1.9401	1.98473	2.02877	2.07218	2.11496	2.1571	2.19859	2.2394	2.27953	2.31897	2.35769	2.39571	2.43299
0	0.0586063	0.117195	0.175747	0.234247	0.292675	0.351013	0.409245	0.467352	0.525317	0.583122	0.640749	0.698181	0.7554	0.812389	0.869131	0.925608	0.981803	1.0377	1.09328	1.14853	1.20342	1.25795	1.3121	1.36585	1.41918	1.47208	1.52453	1.57652	1.62802	1.67903	1.72953	1.7795	1.82893	1.87781	1.92611	1.97382	2.02093	2.06743	2.1133	2.15852	2.20309	2.24698	2.29019	2.33271	2.37451	2.41559	2.45593	2.49553	2.53436
0	0.0609505	0.121883	0.182777	0.243617	0.304382	0.365054	0.425615	0.486046	0.54633	0.606446	0.666379	0.726108	0.785616	0.844885	0.903896	0.962632	1.02107	1.07921	1.13701	1.19447	1.25156	1.30827	1.36458	1.42048	1.47595	1.53096	1.58551	1.63958	1.69314	1.74619	1.79871	1.85068	1.90209	1.95292	2.00315	2.05277	2.10177	2.15013	2.19783	2.24486	2.29121	2.33686	2.3818	2.42602	2.46949	2.51221	2.55417	2.59535	2.63574
0	0.0632948	0.12657	0.189807	0.252986	0.316088	0.379094	0.441985	0.50474	0.567342	0.629771	0.692009	0.754035	0.815832	0.87738	0.938661	0.999656	1.06035	1.12071	1.18074	1.24041	1.2997	1.35859	1.41707	1.47512	1.53271	1.58984	1.64649	1.70264	1.75826	1.81335	1.86789	1.92186	1.97525	2.02803	2.08019	2.13173	2.18261	2.23282	2.28236	2.3312	2.37934	2.42674	2.47341	2.51932	2.56447	2.60884	2.65241	2.69517	2.73711
0	0.065639	0.131258	0.196837	0.262356	0.327795	0.393135	0.458354	0.523434	0.588355	0.653096	0.717639	0.781962	0.846048	0.909876	0.973427	1.03668	1.09962	1.16222	1.22447	1.28635	1.34783	1.40891	1.46955	1.52975	1.58948	1.64873	1.70747	1.7657	1.82338	1.88052	1.93707	1.99304	2.0484	2.10314	2.15724	2.21068	2.26345	2.31552	2.36689	2.41754	2.46746	2.51662	2.56502	2.61263	2.65945	2.70546	2.75064	2.79499	2.83849
0	0.0679833	0.135946	0.203867	0.271726	0.339502	0.407175	0.474724	0.542128	0.609368	0.676421	0.743269	0.80989	0.876264	0.942371	1.00819	1.07371	1.13889	1.20373	1.2682	1.33229	1.39597	1.45923	1.52204	1.58438	1.64625	1.70761	1.76845	1.82876	1.88851	1.94768	2.00626	2.06422	2.12156	2.17825	2.23428	2.28963	2.34428	2.39822	2.45143	2.50389	2.55558	2.6065	2.65662	2.70594	2.75443	2.80208	2.84888	2.89481	2.93986
0	0.0703275	0.140634	0.210897	0.281096	0.351209	0.421216	0.491094	0.560823	0.63038	0.699746	0.768898	0.837817	0.90648	0.974867	1.04296	1.11073	1.17816	1.24524	1.31193	1.37823	1.44411	1.50954	1.57452	1.63902	1.70301	1.76649	1.82943	1.89182	1.95363	2.01484	2.07544	2.1354	2.19472	2.25337	2.31133	2.36858	2.42512	2.48092	2.53596	2.59023	2.64371	2.69638	2.74823	2.79925	2.84941	2.89871	2.94712	2.99463	3.04124
0	0.0726718	0.145321	0.217927	0.290466	0.362916	0.435256	0.507464	0.579517	0.651393	0.723071	0.794528	0.865744	0.936696	1.00736	1.07772	1.14775	1.21744	1.28675	1.35567	1.42417	1.49224	1.55986	1.627	1.69365	1.75978	1.82538	1.89042	1.95488	2.01875	2.082	2.14462	2.20658	2.26788	2.32848	2.38837	2.44754	2.50596	2.56361	2.62049	2.67657	2.73183	2.78626	2.83984	2.89256	2.94439	2.99533	3.04536	3.09445	3.14261
0	0.0750161	0.150009	0.224957	0.299836	0.374623	0.449297	0.523834	0.598211	0.672406	0.746396	0.820158	0.893671	0.966912	1.03986	1.11249	1.18478	1.25671	1.32825	1.3994	1.47011	1.54038	1.61018	1.67949	1.74828	1.81655	1.88426	1.9514	2.01794	2.08387	2.14916	2.2138	2.27776	2.34103	2.40359	2.46542	2.52649	2.58679	2.64631	2.70502	2.76291	2.81995	2.87614	2.93145	2.98586	3.03937	3.09195	3.14359	3.19428	3.24398
0	0.0773603	0.154697	0.231987	0.309206	0.38633	0.463337	0.540203	0.616905	0.693418	0.769721	0.845788	0.921599	0.997128	1.07235	1.14725	1.2218	1.29598	1.36976	1.44313	1.51605	1.58852	1.6605	1.73197	1.80292	1.87332	1.94314	2.01238	2.081	2.14899	2.21632	2.28298	2.34894	2.41419	2.4787	2.54246	2.60544	2.66763	2.72901	2.78955	2.84925	2.90808	2.96602	3.02306	3.07917	3.13435	3.18858	3.24183	3.2941	3.34536
0	0.0797046	0.159385	0.239017	0.318575	0.398037	0.477378	0.556573	0.635599	0.714431	0.793045	0.871418	0.949526	1.02734	1.10485	1.18202	1.25883	1.33525	1.41127	1.48686	1.56199	1.63665	1.71082	1.78446	1.85755	1.93008	2.00203	2.07336	2.14406	2.21411	2.28348	2.35216	2.42012	2.48735	2.55382	2.6195	2.6844	2.74847	2.81171	2.87409	2.93559	2.9962	3.0559	3.11466	3.17248	3.22933	3.2852	3.34007	3.39392	3.44673
0	0.0820488	0.164073	0.246046	0.327945	0.409744	0.491419	0.572943	0.654293	0.735444	0.81637	0.897048	0.977453	1.05756	1.13734	1.21678	1.29585	1.37452	1.45278	1.53059	1.60794	1.68479	1.76113	1.83694	1.91219	1.98685	2.06091	2.13434	2.20712	2.27923	2.35064	2.42134	2.4913	2.56051	2.62893	2.69655	2.76335	2.82931	2.8944	2.95862	3.02193	3.08432	3.14578	3.20627	3.26579	3.32431	3.38182	3.43831	3.49374	3.54811
0	0.0843931	0.16876	0.253076	0.337315	0.421451	0.505459	0.589313	0.672987	0.756456	0.839695	0.922678	1.00538	1.08778	1.16984	1.25155	1.33288	1.4138	1.49429	1.57432	1.65388	1.73293	1.81145	1.88942	1.96682	2.04362	2.11979	2.19532	2.27018	2.34435	2.41781	2.49052	2.56248	2.63366	2.70404	2.77359	2.8423	2.91014	2.9771	3.04315	3.10827	3.17245	3.23566	3.29788	3.3591	3.41929	3.47845	3.53654	3.59356	3.64948
0	0.0867373	0.173448	0.260106	0.346685	0.433158	0.5195	0.605683	0.691681	0.777469	0.86302	0.948308	1.03331	1.11799	1.20234	1.28631	1.3699	1.45307	1.53579	1.61805	1.69982	1.78107	1.86177	1.94191	2.02145	2.10038	2.17868	2.2563	2.33324	2.40947	2.48497	2.55971	2.63366	2.70682	2.77915	2.85064	2.92125	2.99098	3.0598	3.12768	3.19461	3.26057	3.32554	3.38949	3.45241	3.51427	3.57507	3.63478	3.69338	3.75086
0	0.0890816	0.178136	0.267136	0.356055	0.444865	0.53354	0.622052	0.710375	0.798482	0.886345	0.973938	1.06123	1.14821	1.23483	1.32108	1.40692	1.49234	1.5773	1.66178	1.74576	1.8292	1.91209	1.99439	2.07609	2.15715	2.23756	2.31728	2.3963	2.47459	2.55213	2.62889	2.70484	2.77998	2.85426	2.92768	3.00021	3.07182	3.14249	3.21221	3.28095	3.34869	3.41541	3.48109	3.54571	3.60925	3.6717	3.73302	3.7932	3.85223
0	0.0914258	0.182824	0.274166	0.365425	0.456572	0.547581	0.638422	0.729069	0.819494	0.90967	0.999568	1.08916	1.17842	1.26733	1.35584	1.44395	1.53161	1.61881	1.70551	1.7917	1.87734	1.96241	2.04688	2.13072	2.21392	2.29644	2.37827	2.45936	2.53971	2.61929	2.69807	2.77602	2.85313	2.92938	3.00473	3.07916	3.15266	3.22519	3.29674	3.36729	3.43682	3.50529	3.5727	3.63902	3.70423	3.76832	3.83125	3.89302	3.95361
0	0.0937701	0.187512	0.281196	0.374795	0.468279	0.561621	0.654792	0.747763	0.840507	0.932995	1.0252	1.11709	1.20864	1.29982	1.39061	1.48097	1.57088	1.66032	1.74925	1.83764	1.92548	2.01272	2.09936	2.18536	2.27069	2.35533	2.43925	2.52242	2.60483	2.68645	2.76725	2.8472	2.92629	3.00449	3.08177	3.15811	3.23349	3.30789	3.38128	3.45363	3.52494	3.59517	3.66431	3.73233	3.79922	3.86494	3.92949	3.99284	4.05498
0	0.0961143	0.192199	0.288226	0.384165	0.479986	0.575662	0.671162	0.766457	0.86152	0.956319	1.05083	1.14502	1.23886	1.33232	1.42537	1.518	1.61016	1.70183	1.79298	1.88358	1.97361	2.06304	2.15184	2.23999	2.32745	2.41421	2.50023	2.58549	2.66996	2.75361	2.83643	2.91838	2.99945	3.0796	3.15881	3.23707	3.31433	3.39059	3.46581	3.53998	3.61306	3.68505	3.75592	3.82564	3.8942	3.96157	4.02773	4.09267	4.15635
0	0.0984586	0.196887	0.295256	0.393534	0.491693	0.589702	0.687532	0.785152	0.882532	0.979644	1.07646	1.17294	1.26907	1.36481	1.46014	1.55502	1.64943	1.74333	1.83671	1.92952	2.02175	2.11336	2.20433	2.29462	2.38422	2.47309	2.56121	2.64855	2.73508	2.82077	2.90561	2.98956	3.07261	3.15471	3.23586	3.31602	3.39517	3.47328	3.55034	3.62632	3.70119	3.77493	3.84753	3.91895	3.98918	4.05819	4.12597	4.19249	4.25773
0	0.100803	0.201575	0.302286	0.402904	0.5034	0.603743	0.703901	0.803846	0.903545	1.00297	1.10209	1.20087	1.29929	1.39731	1.49491	1.59205	1.6887	1.78484	1.88044	1.97546	2.06989	2.16368	2.25681	2.34926	2.44099	2.53197	2.62219	2.71161	2.8002	2.88793	2.97479	3.06074	3.14576	3.22983	3.3129	3.39497	3.47601	3.55598	3.63487	3.71266	3.78931	3.86481	3.93913	4.01226	4.08416	4.15481	4.2242	4.29231	4.3591
0	0.103147	0.206263	0.309316	0.412274	0.515107	0.617783	0.720271	0.82254	0.924558	1.02629	1.12772	1.2288	1.3295	1.4298	1.52967	1.62907	1.72797	1.82635	1.92417	2.0214	2.11802	2.214	2.3093	2.40389	2.49776	2.59086	2.68317	2.77467	2.86532	2.9551	3.04397	3.13192	3.21892	3.30494	3.38995	3.47392	3.55684	3.63868	3.7194	3.799	3.87743	3.95469	4.03074	4.10556	4.17914	4.25144	4.32244	4.39213	4.46048
0	0.105491	0.210951	0.316345	0.421644	0.526814	0.631824	0.736641	0.841234	0.94557	1.04962	1.15335	1.25673	1.35972	1.4623	1.56444	1.66609	1.76725	1.86786	1.9679	2.06735	2.16616	2.26432	2.36178	2.45853	2.55452	2.64974	2.74415	2.83773	2.93044	3.02226	3.11316	3.2031	3.29208	3.38005	3.46699	3.55288	3.63768	3.72137	3.80394	3.88534	3.96556	4.04457	4.12235	4.19887	4.27412	4.34806	4.42068	4.49195	4.56185
0	0.107836	0.215638	0.323375	0.431014	0.538521	0.645864	0.753011	0.859928	0.966583	1.07294	1.17898	1.28465	1.38994	1.4948	1.5992	1.70312	1.80652	1.90937	2.01163	2.11329	2.2143	2.31463	2.41426	2.51316	2.61129	2.70862	2.80513	2.90079	2.99556	3.08942	3.18234	3.27428	3.36524	3.45516	3.54404	3.63183	3.71852	3.80407	3.88847	3.97168	4.05368	4.13445	4.21396	4.29218	4.3691	4.44468	4.51892	4.59177	4.66323
0	0.11018	0.220326	0.330405	0.440384	0.550228	0.659905	0.769381	0.878622	0.987596	1.09627	1.20461	1.31258	1.42015	1.52729	1.63397	1.74014	1.84579	1.95087	2.05536	2.15923	2.26243	2.36495	2.46675	2.56779	2.66806	2.76751	2.86611	2.96385	3.06068	3.15658	3.25152	3.34546	3.43839	3.53027	3.62108	3.71078	3.79935	3.88677	3.973	4.05802	4.14181	4.22433	4.30556	4.38549	4.46408	4.54131	4.61715	4.69159	4.7646
0	0.112524	0.225014	0.337435	0.449754	0.561935	0.673945	0.78575	0.897316	1.00861	1.11959	1.23024	1.34051	1.45037	1.55979	1.66873	1.77717	1.88506	1.99238	2.09909	2.20517	2.31057	2.41527	2.51923	2.62243	2.72482	2.82639	2.9271	3.02691	3.1258	3.22374	3.3207	3.41665	3.51155	3.60539	3.69812	3.78973	3.88019	3.96947	4.05753	4.14436	4.22993	4.31421	4.39717	4.4788	4.55906	4.63793	4.71539	4.79141	4.86598
0	0.114868	0.229702	0.344465	0.459123	0.573642	0.687986	0.80212	0.91601	1.02962	1.14292	1.25587	1.36843	1.48058	1.59228	1.7035	1.81419	1.92433	2.03389	2.14283	2.25111	2.35871	2.46559	2.57172	2.67706	2.78159	2.88527	2.98808	3.08997	3.19092	3.2909	3.38988	3.48783	3.58471	3.6805	3.77517	3.86869	3.96103	4.05216	4.14206	4.2307	4.31805	4.40409	4.48878	4.57211	4.65404	4.73455	4.81363	4.89123	4.96735
0	0.114638	0.22924	0.343773	0.458202	0.57249	0.686605	0.80051	0.914171	1.02755	1.14062	1.25335	1.36569	1.47761	1.58909	1.70008	1.81055	1.92047	2.02981	2.13852	2.24659	2.35397	2.46064	2.56655	2.67169	2.77601	2.87948	2.98208	3.08377	3.18452	3.28429	3.38307	3.48082	3.57751	3.67311	3.76759	3.86092	3.95308	4.04403	4.13375	4.22221	4.30938	4.39524	4.47977	4.56293	4.64469	4.72505	4.80396	4.88141	4.95738
0	0.117744	0.235452	0.353089	0.470618	0.588003	0.70521	0.822202	0.938943	1.0554	1.17153	1.28731	1.40269	1.51765	1.63215	1.74614	1.85961	1.97251	2.08481	2.19647	2.30747	2.41776	2.52731	2.6361	2.74408	2.85123	2.95751	3.06288	3.16733	3.27081	3.37329	3.47475	3.57514	3.67445	3.77264	3.86968	3.96554	4.06019	4.15361	4.24576	4.33662	4.42616	4.51434	4.60116	4.68657	4.77055	4.85309	4.93414	5.01369	5.09171
0	0.120815	0.241594	0.362299	0.482893	0.603341	0.723604	0.843647	0.963434	1.08293	1.20209	1.32089	1.43928	1.55724	1.67472	1.79169	1.90812	2.02396	2.13919	2.25376	2.36765	2.48082	2.59324	2.70486	2.81566	2.9256	3.03465	3.14278	3.24994	3.35612	3.46128	3.56538	3.6684	3.77029	3.87104	3.97062	4.06898	4.1661	4.26195	4.35651	4.44973	4.54161	4.63209	4.72117	4.80881	4.89499	4.97967	5.06284	5.14446	5.22452
0	0.12385	0.247663	0.3714	0.495024	0.618497	0.741782	0.864841	0.987637	1.11013	1.23229	1.35407	1.47544	1.59636	1.71679	1.8367	1.95605	2.0748	2.19293	2.31038	2.42713	2.54314	2.65838	2.77281	2.88639	2.99909	3.11088	3.22173	3.33159	3.44043	3.54823	3.65495	3.76055	3.86501	3.96829	4.07036	4.1712	4.27076	4.36902	4.46595	4.56152	4.6557	4.74846	4.83978	4.92962	5.01796	5.10477	5.19002	5.2737	5.35577
0	0.126848	0.253658	0.380391	0.507007	0.633469	0.759739	0.885776	1.01154	1.137	1.26212	1.38685	1.51115	1.635	1.75835	1.88116	2.0034	2.12503	2.24601	2.36631	2.48589	2.60471	2.72273	2.83993	2.95626	3.07169	3.18619	3.29971	3.41224	3.52372	3.63412	3.74342	3.85158	3.95857	4.06435	4.16889	4.27217	4.37414	4.47478	4.57406	4.67194	4.7684	4.86341	4.95693	5.04895	5.13943	5.22834	5.31566	5.40136	5.48542
0	0.129809	0.259578	0.389268	0.518839	0.648252	0.777468	0.906447	1.03515	1.16354	1.29157	1.41921	1.54642	1.67315	1.79938	1.92506	2.05015	2.17462	2.29843	2.42153	2.5439	2.66549	2.78627	2.9062	3.02525	3.14338	3.26054	3.37672	3.49186	3.60595	3.71893	3.83078	3.94147	4.05095	4.1592	4.26618	4.37186	4.47622	4.5792	4.6808	4.78096	4.87968	4.9769	5.07261	5.16677	5.25936	5.35035	5.43971	5.52741	5.61342
0	0.13273	0.26542	0.398028	0.530516	0.662842	0.794966	0.926847	1.05845	1.18972	1.32064	1.45115	1.58122	1.71081	1.83988	1.96838	2.09629	2.22356	2.35015	2.47603	2.60115	2.72548	2.84898	2.97161	3.09334	3.21412	3.33392	3.45271	3.57045	3.6871	3.80263	3.917	4.03017	4.14212	4.2528	4.36219	4.47026	4.57696	4.68226	4.78614	4.88856	4.9895	5.08891	5.18677	5.28305	5.37773	5.47076	5.56213	5.65181	5.73976
0	0.135612	0.271182	0.40667	0.542034	0.677233	0.812225	0.946971	1.08143	1.21555	1.34931	1.48266	1.61555	1.74795	1.87982	2.01112	2.14181	2.27184	2.40118	2.52979	2.65763	2.78465	2.91083	3.03613	3.1605	3.2839	3.40631	3.52768	3.64797	3.76715	3.88519	4.00204	4.11767	4.23205	4.34514	4.4569	4.56731	4.67633	4.78392	4.89006	4.9947	5.09783	5.1994	5.29938	5.39776	5.49449	5.58954	5.68289	5.77451	5.86438
0	0.138453	0.276864	0.41519	0.55339	0.691422	0.829243	0.966811	1.10408	1.24102	1.37758	1.51372	1.6494	1.78458	1.91921	2.05326	2.18668	2.31944	2.45149	2.58279	2.71331	2.843	2.97182	3.09974	3.22671	3.35271	3.47768	3.60159	3.7244	3.84608	3.96659	4.08589	4.20394	4.32072	4.43618	4.55028	4.663	4.77431	4.88415	4.99251	5.09935	5.20463	5.30833	5.41041	5.51085	5.6096	5.70665	5.80196	5.8955	5.98725
0	0.141253	0.282463	0.423587	0.564582	0.705404	0.846012	0.986363	1.12641	1.26612	1.40544	1.54433	1.68276	1.82067	1.95802	2.09478	2.2309	2.36634	2.50106	2.63502	2.76818	2.90049	3.03192	3.16242	3.29197	3.42051	3.548	3.67442	3.79972	3.92386	4.0468	4.16852	4.28896	4.4081	4.52589	4.6423	4.7573	4.87086	4.98292	5.09347	5.20247	5.30988	5.41568	5.51983	5.62229	5.72305	5.82205	5.91929	6.01472	6.10832
0	0.144011	0.287977	0.431856	0.575604	0.719176	0.862529	1.00562	1.1484	1.29084	1.43288	1.57448	1.71561	1.85621	1.99625	2.13568	2.27445	2.41254	2.54989	2.68646	2.82222	2.95712	3.09111	3.22416	3.35624	3.48729	3.61727	3.74616	3.8739	4.00046	4.12581	4.2499	4.37269	4.49415	4.61425	4.73293	4.85018	4.96595	5.0802	5.19291	5.30404	5.41355	5.52141	5.62759	5.73206	5.83478	5.93572	6.03485	6.13215	6.22758
0	0.146725	0.293406	0.439997	0.586454	0.732733	0.878788	1.02458	1.17005	1.31517	1.45989	1.60416	1.74795	1.8912	2.03388	2.17593	2.31733	2.45802	2.59796	2.7371	2.87542	3.01286	3.14938	3.28494	3.4195	3.55302	3.68546	3.81677	3.94692	4.07587	4.20358	4.33001	4.45512	4.57887	4.70123	4.82215	4.94161	5.05956	5.17597	5.2908	5.40402	5.5156	5.62549	5.73367	5.84011	5.94476	6.04761	6.14861	6.24774	6.34497
0	0.149396	0.298746	0.448006	0.597129	0.74607	0.894783	1.04322	1.19135	1.33911	1.48646	1.63336	1.77976	1.92562	2.0709	2.21554	2.35951	2.50276	2.64524	2.78692	2.92776	3.0677	3.2067	3.34473	3.48174	3.61769	3.75254	3.88624	4.01877	4.15006	4.28009	4.40882	4.53621	4.66221	4.7868	4.90992	5.03155	5.15165	5.27018	5.3871	5.50238	5.61599	5.72788	5.83803	5.94641	6.05297	6.15768	6.26053	6.36146	6.46046
0	0.152022	0.303997	0.45588	0.607624	0.759183	0.910511	1.06156	1.21229	1.36265	1.51259	1.66207	1.81105	1.95947	2.1073	2.25448	2.40098	2.54675	2.69174	2.83591	2.97922	3.12162	3.26307	3.40352	3.54294	3.68128	3.8185	3.95455	4.0894	4.22301	4.35533	4.48632	4.61594	4.74416	4.87093	4.99622	5.11999	5.2422	5.36281	5.48179	5.5991	5.7147	5.82856	5.94065	6.05093	6.15936	6.26592	6.37057	6.47327	6.57401
0	0.154602	0.309157	0.463618	0.617938	0.772069	0.925965	1.07958	1.23286	1.38577	1.53826	1.69028	1.84179	1.99273	2.14307	2.29275	2.44173	2.58997	2.73743	2.88405	3.02979	3.1746	3.31845	3.46129	3.60308	3.74376	3.88331	4.02167	4.15881	4.29469	4.42925	4.56246	4.69429	4.82469	4.95361	5.08103	5.2069	5.33118	5.45384	5.57483	5.69413	5.8117	5.92749	6.04148	6.15363	6.26391	6.37227	6.4787	6.58315	6.6856
0	0.157136	0.314224	0.471217	0.628066	0.784723	0.941142	1.09727	1.25307	1.40849	1.56347	1.71799	1.87197	2.02539	2.17819	2.33033	2.48175	2.63242	2.78229	2.93132	3.07944	3.22663	3.37284	3.51802	3.66213	3.80512	3.94696	4.08759	4.22698	4.36508	4.50185	4.63724	4.77123	4.90376	5.0348	5.16431	5.29224	5.41856	5.54323	5.66621	5.78746	5.90695	6.02465	6.1405	6.25449	6.36657	6.47671	6.58488	6.69105	6.79517
0	0.159623	0.319197	0.478674	0.638005	0.797142	0.956036	1.11464	1.2729	1.43078	1.58822	1.74517	1.9016	2.05744	2.21266	2.3672	2.52103	2.67408	2.82632	2.9777	3.12818	3.2777	3.42622	3.5737	3.72009	3.86534	4.00942	4.15228	4.29387	4.43415	4.57309	4.71063	4.84674	4.98137	5.11448	5.24603	5.37599	5.50431	5.63095	5.75588	5.87905	6.00043	6.11999	6.23768	6.35347	6.46732	6.57921	6.68909	6.79693	6.90271
0	0.162062	0.324074	0.485987	0.647753	0.809321	0.970642	1.13167	1.29235	1.45264	1.61248	1.77184	1.93065	2.08888	2.24647	2.40337	2.55954	2.71494	2.8695	3.0232	3.17597	3.32777	3.47856	3.6283	3.77692	3.9244	4.07068	4.21572	4.35947	4.5019	4.64296	4.7826	4.92078	5.05747	5.19262	5.32618	5.45812	5.5884	5.71698	5.84381	5.96887	6.09211	6.21349	6.33298	6.45054	6.56613	6.67973	6.79129	6.90078	7.00817
0	0.164451	0.328853	0.493154	0.657305	0.821256	0.984956	1.14836	1.31141	1.47406	1.63626	1.79797	1.95912	2.11968	2.27959	2.43881	2.59729	2.75498	2.91182	3.06778	3.22281	3.37685	3.52986	3.6818	3.83262	3.98227	4.13071	4.27789	4.42376	4.56829	4.71143	4.85313	4.99335	5.13205	5.26919	5.40473	5.53861	5.67081	5.80129	5.92999	6.05689	6.18195	6.30512	6.42637	6.54566	6.66296	6.77823	6.89144	7.00254	7.11152
0	0.166792	0.333533	0.500172	0.666659	0.832944	0.998974	1.1647	1.33007	1.49504	1.65955	1.82355	1.987	2.14985	2.31204	2.47352	2.63425	2.79418	2.95326	3.11144	3.26867	3.42491	3.5801	3.7342	3.88716	4.03894	4.18949	4.33877	4.48672	4.6333	4.77848	4.9222	5.06441	5.20509	5.34418	5.48164	5.61744	5.75152	5.88385	6.01439	6.14309	6.26993	6.39485	6.51783	6.63882	6.75779	6.8747	6.98951	7.1022	7.21273
0	0.169082	0.338112	0.50704	0.675813	0.84438	1.01269	1.18069	1.34833	1.51556	1.68233	1.84859	2.01428	2.17936	2.34378	2.50748	2.67042	2.83255	2.99381	3.15416	3.31355	3.47193	3.62925	3.78547	3.94054	4.0944	4.24702	4.39834	4.54832	4.69692	4.84409	4.98978	5.13395	5.27656	5.41756	5.55691	5.69457	5.83049	5.96464	6.09697	6.22744	6.35601	6.48265	6.60732	6.72997	6.85057	6.96909	7.08548	7.19972	7.31176
0	0.171321	0.34259	0.513754	0.684762	0.855562	1.0261	1.19633	1.36619	1.53563	1.70461	1.87307	2.04096	2.20822	2.37482	2.54069	2.70579	2.87006	3.03346	3.19593	3.35743	3.51791	3.67731	3.8356	3.99272	4.14862	4.30326	4.45658	4.60855	4.75912	4.90823	5.05585	5.20194	5.34643	5.4893	5.63049	5.76998	5.9077	6.04362	6.1777	6.3099	6.44018	6.5685	6.69482	6.81909	6.94129	7.06138	7.17931	7.29506	7.40858
0	0.173508	0.346964	0.520313	0.693505	0.866485	1.0392	1.2116	1.38363	1.55524	1.72637	1.89698	2.06702	2.23642	2.40514	2.57313	2.74033	2.9067	3.07218	3.23673	3.40029	3.56282	3.72426	3.88457	4.04369	4.20158	4.3582	4.51348	4.66739	4.81988	4.9709	5.1204	5.26835	5.41469	5.55938	5.70238	5.84364	5.98312	6.12078	6.25658	6.39046	6.52241	6.65236	6.78029	6.90615	7.02991	7.15153	7.27097	7.38819	7.50317
0	0.175643	0.351233	0.526715	0.702037	0.877146	1.05199	1.22651	1.40065	1.57437	1.74762	1.92032	2.09245	2.26393	2.43473	2.60479	2.77405	2.94246	3.10998	3.27656	3.44213	3.60666	3.77008	3.93236	4.09345	4.25328	4.41182	4.56901	4.72482	4.87918	5.03206	5.1834	5.33317	5.48131	5.62778	5.77254	5.91554	6.05674	6.19609	6.33355	6.46909	6.60265	6.73421	6.86371	6.99112	7.11641	7.23952	7.36043	7.4791	7.59549
0	0.177725	0.355395	0.532957	0.710357	0.887541	1.06445	1.24104	1.41725	1.59303	1.76833	1.94308	2.11725	2.29076	2.46359	2.63566	2.80692	2.97734	3.14684	3.31539	3.48292	3.6494	3.81477	3.97897	4.14196	4.30369	4.4641	4.62316	4.78081	4.93701	5.0917	5.24483	5.39637	5.54627	5.69448	5.84095	5.98565	6.12852	6.26952	6.40862	6.54576	6.68091	6.81402	6.94506	7.07398	7.20074	7.32532	7.44766	7.56773	7.6855
0	0.179752	0.35945	0.539038	0.718462	0.897667	1.0766	1.2552	1.43342	1.61121	1.7885	1.96525	2.1414	2.3169	2.49169	2.66573	2.83895	3.01131	3.18274	3.35321	3.52266	3.69104	3.85829	4.02437	4.18922	4.35279	4.51504	4.67591	4.83536	4.99333	5.14979	5.30467	5.45794	5.60955	5.75945	5.9076	6.05394	6.19844	6.34105	6.48173	6.62044	6.75713	6.89176	7.0243	7.15469	7.2829	7.4089	7.53263	7.65408	7.77319
0	0.181726	0.363396	0.544956	0.726349	0.907521	1.08842	1.26898	1.44916	1.6289	1.80814	1.98683	2.16491	2.34233	2.51905	2.69499	2.87011	3.04436	3.21768	3.39002	3.56133	3.73156	3.90064	4.06854	4.2352	4.40057	4.5646	4.72724	4.88844	5.04815	5.20632	5.36291	5.51786	5.67113	5.82268	5.97245	6.1204	6.26648	6.41066	6.55289	6.69312	6.83131	6.96742	7.1014	7.23323	7.36285	7.49023	7.61532	7.7381	7.85852
0	0.183644	0.367231	0.550707	0.734016	0.9171	1.09991	1.28238	1.46446	1.64609	1.82722	2.0078	2.18776	2.36706	2.54563	2.72343	2.90041	3.07649	3.25164	3.42581	3.59892	3.77094	3.94181	4.11149	4.2799	4.44702	4.61278	4.77714	4.94004	5.10143	5.26127	5.41951	5.5761	5.73099	5.88413	6.03548	6.185	6.33263	6.47833	6.62205	6.76376	6.90341	7.04096	7.17636	7.30957	7.44056	7.56928	7.6957	7.81977	7.94146
0	0.185506	0.370955	0.556292	0.741459	0.9264	1.11106	1.29538	1.47931	1.66278	1.84575	2.02816	2.20995	2.39106	2.57145	2.75105	2.92982	3.10769	3.28462	3.46055	3.63542	3.80918	3.98179	4.15318	4.32331	4.49212	4.65956	4.82558	4.99013	5.15316	5.31463	5.47447	5.63264	5.7891	5.9438	6.09669	6.24772	6.39684	6.54402	6.6892	6.83235	6.97342	7.11236	7.24913	7.3837	7.51601	7.64604	7.77374	7.89907	8.022
0	0.187312	0.374567	0.561707	0.748677	0.935419	1.12188	1.30799	1.49371	1.67897	1.86372	2.0479	2.23146	2.41434	2.59648	2.77783	2.95834	3.13795	3.31659	3.49423	3.67081	3.84626	4.02055	4.19361	4.36539	4.53585	4.70492	4.87256	5.03871	5.20333	5.36636	5.52776	5.68748	5.84546	6.00166	6.15604	6.30854	6.45912	6.60773	6.75432	6.89886	7.0413	7.18159	7.3197	7.45558	7.58918	7.72048	7.84942	7.97597	8.10009
0	0.189061	0.378064	0.566952	0.755667	0.944152	1.13235	1.3202	1.50765	1.69464	1.88112	2.06702	2.25229	2.43688	2.62072	2.80377	2.98596	3.16724	3.34756	3.52686	3.70508	3.88218	4.05809	4.23276	4.40615	4.5782	4.74885	4.91805	5.08575	5.25191	5.41647	5.57937	5.74058	5.90004	6.0577	6.21352	6.36744	6.51942	6.66942	6.81739	6.96328	7.10704	7.24865	7.38804	7.52519	7.66004	7.79256	7.92271	8.05044	8.17572
0	0.190752	0.381446	0.572024	0.762427	0.952599	1.14248	1.33201	1.52114	1.7098	1.89795	2.08551	2.27244	2.45868	2.64417	2.82885	3.01267	3.19558	3.37751	3.55841	3.73823	3.91691	4.09439	4.27063	4.44557	4.61915	4.79133	4.96205	5.13125	5.29889	5.46492	5.62929	5.79194	5.95282	6.11189	6.2691	6.4244	6.57774	6.72908	6.87837	7.02557	7.17062	7.31349	7.45414	7.59251	7.72857	7.86227	7.99358	8.12246	8.24886
0	0.192385	0.384712	0.576922	0.768955	0.960755	1.15226	1.34342	1.53416	1.72444	1.9142	2.10337	2.2919	2.47973	2.66681	2.85307	3.03847	3.22294	3.40643	3.58888	3.77023	3.95044	4.12945	4.3072	4.48363	4.6587	4.83235	5.00453	5.17519	5.34426	5.51171	5.67748	5.84153	6.00379	6.16422	6.32278	6.47941	6.63406	6.7867	6.93727	7.08572	7.23202	7.37611	7.51796	7.65752	7.79474	7.92959	8.06202	8.192	8.31949
0	0.19396	0.387861	0.581643	0.775249	0.968618	1.16169	1.35441	1.54672	1.73856	1.92986	2.12058	2.31066	2.50003	2.68863	2.87642	3.06334	3.24932	3.43431	3.61825	3.80109	3.98278	4.16325	4.34245	4.52033	4.69683	4.8719	5.04549	5.21754	5.388	5.55682	5.72395	5.88934	6.05293	6.21467	6.37453	6.53244	6.68836	6.84224	6.99405	7.14371	7.29121	7.43648	7.57949	7.72019	7.85854	7.99449	8.12801	8.25905	8.38758
0	0.195475	0.390891	0.586188	0.781306	0.976186	1.17077	1.365	1.55881	1.75214	1.94494	2.13715	2.32871	2.51956	2.70964	2.8989	3.08727	3.2747	3.46114	3.64652	3.83079	4.01389	4.19577	4.37638	4.55565	4.73353	4.90997	5.08491	5.25831	5.4301	5.60024	5.76867	5.93535	6.10022	6.26323	6.42433	6.58348	6.74062	6.8957	7.04869	7.19953	7.34818	7.49458	7.63871	7.78051	7.91993	8.05695	8.19151	8.32358	8.45311
0	0.196931	0.393802	0.590553	0.787125	0.983456	1.17949	1.37516	1.57041	1.76519	1.95943	2.15307	2.34605	2.53832	2.72982	2.92049	3.11026	3.29909	3.48691	3.67368	3.85932	4.04379	4.22702	4.40897	4.58957	4.76878	4.94653	5.12278	5.29747	5.47054	5.64195	5.81163	5.97955	6.14565	6.30987	6.47218	6.63251	6.79082	6.94706	7.10118	7.25315	7.4029	7.5504	7.6956	7.83845	7.97892	8.11695	8.25252	8.38557	8.51606
0	0.198327	0.396593	0.594739	0.792703	0.990426	1.18785	1.38491	1.58154	1.7777	1.97331	2.16833	2.36268	2.55631	2.74917	2.94118	3.1323	3.32247	3.51163	3.69971	3.88667	4.07244	4.25698	4.44021	4.6221	4.80258	4.98159	5.15909	5.33501	5.50931	5.68193	5.85282	6.02193	6.1892	6.35459	6.51804	6.67951	6.83894	6.99629	7.15151	7.30455	7.45536	7.60391	7.75014	7.894	8.03546	8.17448	8.311	8.445	8.57642
0	0.199662	0.399263	0.598742	0.798039	0.997093	1.19584	1.39423	1.59219	1.78967	1.9866	2.18292	2.37858	2.57352	2.76767	2.96098	3.15339	3.34484	3.53527	3.72462	3.91283	4.09986	4.28563	4.47011	4.65321	4.83491	5.01512	5.19382	5.37092	5.5464	5.72018	5.89222	6.06247	6.23087	6.39737	6.56192	6.72448	6.88498	7.04339	7.19965	7.35372	7.50555	7.6551	7.80231	7.94714	8.08956	8.22951	8.36695	8.50185	8.63415
0	0.200936	0.401811	0.602563	0.803132	1.00346	1.20347	1.40313	1.60235	1.80109	1.99927	2.19685	2.39376	2.58994	2.78533	2.97988	3.17351	3.36618	3.55783	3.74838	3.9378	4.12602	4.31298	4.49863	4.68291	4.86576	5.04713	5.22696	5.4052	5.58179	5.75668	5.92982	6.10115	6.27063	6.43819	6.60379	6.76739	6.92892	7.08833	7.2456	7.40065	7.55345	7.70394	7.8521	7.99786	8.14118	8.28202	8.42034	8.5561	8.68925
0	0.202149	0.404236	0.6062	0.807979	1.00951	1.21074	1.41159	1.61202	1.81196	2.01134	2.21011	2.40821	2.60557	2.80214	2.99786	3.19267	3.3865	3.5793	3.77101	3.96157	4.15092	4.33901	4.52578	4.71117	4.89512	5.07759	5.2585	5.43782	5.61548	5.79142	5.96561	6.13798	6.30847	6.47705	6.64365	6.80823	6.97073	7.13111	7.28932	7.44531	7.59903	7.75044	7.89948	8.04612	8.19031	8.332	8.47116	8.60773	8.74169
0	0.203299	0.406537	0.609651	0.812579	1.01526	1.21763	1.41963	1.6212	1.82227	2.02279	2.22269	2.42192	2.62041	2.8181	3.01493	3.21084	3.40578	3.59968	3.79248	3.98412	4.17455	4.36371	4.55155	4.73799	4.92299	5.1065	5.28844	5.46878	5.64745	5.8244	5.99957	6.17292	6.34439	6.51392	6.68147	6.84699	7.01042	7.17171	7.33082	7.4877	7.6423	7.79456	7.94446	8.09193	8.23694	8.37944	8.51939	8.65674	8.79146
0	0.204388	0.408714	0.612916	0.81693	1.0207	1.22415	1.42723	1.62988	1.83203	2.03362	2.2346	2.43489	2.63444	2.83319	3.03108	3.22804	3.42402	3.61895	3.81279	4.00546	4.19691	4.38708	4.57592	4.76336	4.94936	5.13384	5.31676	5.49806	5.67769	5.85559	6.0317	6.20598	6.37836	6.54881	6.71725	6.88366	7.04796	7.21012	7.37008	7.5278	7.68322	7.83631	7.987	8.13527	8.28105	8.42432	8.56501	8.7031	8.83854
0	0.205414	0.410766	0.615993	0.821032	1.02582	1.2303	1.4344	1.63806	1.84123	2.04384	2.24582	2.44712	2.64767	2.84742	3.04629	3.24425	3.44121	3.63712	3.83193	4.02557	4.21798	4.40911	4.5989	4.78728	4.97421	5.15962	5.34346	5.52567	5.7062	5.88499	6.06199	6.23714	6.41039	6.58169	6.75098	6.91822	7.08335	7.24632	7.40709	7.5656	7.7218	7.87565	8.02711	8.17611	8.32263	8.46661	8.60802	8.7468	8.88292
0	0.206378	0.412693	0.618882	0.824883	1.03063	1.23607	1.44113	1.64575	1.84987	2.05342	2.25635	2.45859	2.66009	2.86077	3.06058	3.25946	3.45735	3.65418	3.8499	4.04445	4.23777	4.42979	4.62047	4.80973	4.99754	5.18382	5.36852	5.55159	5.73296	5.91259	6.09042	6.26639	6.44045	6.61256	6.78264	6.95067	7.11657	7.28031	7.44183	7.60108	7.75802	7.91259	8.06475	8.21446	8.36166	8.50632	8.64839	8.78782	8.92458
0	0.207278	0.414493	0.621582	0.828481	1.03513	1.24146	1.44741	1.65293	1.85794	2.06238	2.26619	2.46932	2.67169	2.87325	3.07393	3.27368	3.47243	3.67012	3.8667	4.06209	4.25625	4.44911	4.64062	4.83071	5.01934	5.20643	5.39194	5.5758	5.75797	5.93838	6.11699	6.29373	6.46855	6.6414	6.81223	6.98099	7.14761	7.31207	7.47429	7.63424	7.79186	7.94711	8.09993	8.25029	8.39814	8.54343	8.68612	8.82616	8.96351
0	0.208115	0.416167	0.624091	0.831826	1.03931	1.24647	1.45326	1.6596	1.86544	2.07071	2.27534	2.47929	2.68248	2.88485	3.08634	3.2869	3.48645	3.68494	3.88231	4.07849	4.27344	4.46708	4.65936	4.85022	5.0396	5.22745	5.41371	5.59831	5.78122	5.96236	6.14168	6.31914	6.49467	6.66822	6.83974	7.00917	7.17647	7.34159	7.50447	7.66506	7.82332	7.97919	8.13264	8.2836	8.43205	8.57792	8.72118	8.86179	8.9997
0	0.208888	0.417713	0.62641	0.834917	1.04317	1.2511	1.45866	1.66577	1.87237	2.0784	2.2838	2.4885	2.69244	2.89557	3.09781	3.29911	3.4994	3.69863	3.89673	4.09365	4.28931	4.48367	4.67667	4.86824	5.05833	5.24687	5.43382	5.61911	5.8027	5.98451	6.1645	6.34261	6.51879	6.69299	6.86515	7.03521	7.20314	7.36886	7.53235	7.69354	7.85238	8.00884	8.16285	8.31438	8.46337	8.60979	8.75359	8.89471	9.03313
0	0.209597	0.419131	0.628537	0.837752	1.04671	1.25535	1.46361	1.67142	1.87872	2.08546	2.29155	2.49695	2.70159	2.9054	3.10833	3.31031	3.51128	3.71119	3.90996	4.10755	4.30388	4.4989	4.69255	4.88477	5.0755	5.26469	5.45227	5.63819	5.8224	6.00483	6.18543	6.36415	6.54093	6.71572	6.88846	7.0591	7.22759	7.39389	7.55792	7.71966	7.87905	8.03603	8.19057	8.34261	8.49211	8.63903	8.78331	8.92492	9.06381
0	0.210243	0.420421	0.630472	0.84033	1.04993	1.25922	1.46811	1.67657	1.88451	2.09188	2.29861	2.50464	2.7099	2.91434	3.1179	3.3205	3.52209	3.72261	3.922	4.12019	4.31713	4.51275	4.70699	4.89981	5.09113	5.28089	5.46906	5.65555	5.84032	6.02331	6.20447	6.38374	6.56106	6.73639	6.90966	7.08083	7.24984	7.41665	7.58119	7.74342	7.9033	8.06077	8.21578	8.36829	8.51825	8.66562	8.81035	8.95239	9.09171
0	0.210824	0.421583	0.632214	0.842652	1.05283	1.26269	1.47217	1.6812	1.88971	2.09766	2.30496	2.51156	2.71739	2.9224	3.12651	3.32968	3.53183	3.7329	3.93284	4.13157	4.32905	4.52522	4.72	4.91334	5.10519	5.29549	5.48417	5.67118	5.85646	6.03996	6.22162	6.40138	6.57919	6.755	6.92875	7.1004	7.26987	7.43714	7.60214	7.76482	7.92514	8.08304	8.23848	8.39141	8.54179	8.68956	8.83469	8.97713	9.11683
0	0.21134	0.422616	0.633762	0.844716	1.05541	1.26579	1.47578	1.68532	1.89434	2.10279	2.3106	2.51771	2.72405	2.92955	3.13417	3.33783	3.54048	3.74204	3.94247	4.14169	4.33966	4.5363	4.73156	4.92538	5.1177	5.30846	5.4976	5.68507	5.8708	6.05475	6.23686	6.41706	6.59531	6.77155	6.94573	7.11779	7.28768	7.45536	7.62076	7.78384	7.94455	8.10284	8.25866	8.41197	8.56271	8.71085	8.85633	8.99912	9.13916
0	0.211792	0.423519	0.635117	0.846522	1.05767	1.26849	1.47893	1.68892	1.89839	2.10729	2.31554	2.52309	2.72987	2.93582	3.14087	3.34497	3.54805	3.75004	3.9509	4.15055	4.34894	4.546	4.74168	4.93591	5.12864	5.31981	5.50935	5.69722	5.88335	6.0677	6.25019	6.43078	6.60941	6.78602	6.96057	7.133	7.30326	7.47129	7.63705	7.80048	7.96153	8.12016	8.27632	8.42995	8.58102	8.72947	8.87526	9.01835	9.1587
0	0.212179	0.424293	0.636278	0.848069	1.0596	1.27081	1.48163	1.69201	1.90186	2.11114	2.31977	2.5277	2.73486	2.94118	3.14661	3.35108	3.55453	3.7569	3.95812	4.15813	4.35688	4.55431	4.75034	4.94493	5.13801	5.32953	5.51942	5.70763	5.89411	6.07878	6.26161	6.44253	6.62149	6.79843	6.9733	7.14604	7.31661	7.48495	7.65101	7.81473	7.97608	8.135	8.29144	8.44536	8.5967	8.74542	8.89148	9.03483	9.17543
0	0.212501	0.424937	0.637244	0.849357	1.06121	1.27274	1.48388	1.69458	1.90475	2.11435	2.3233	2.53154	2.73901	2.94565	3.15139	3.35617	3.55993	3.7626	3.96413	4.16445	4.3635	4.56122	4.75755	4.95244	5.14581	5.33762	5.5278	5.7163	5.90306	6.08802	6.27112	6.45231	6.63154	6.80875	6.98388	7.15689	7.32772	7.49631	7.66262	7.8266	7.9882	8.14736	8.30403	8.45818	8.60975	8.7587	8.90499	9.04855	9.18937
0	0.212758	0.425452	0.638016	0.850385	1.0625	1.27428	1.48568	1.69663	1.90706	2.11691	2.32611	2.5346	2.74233	2.94921	3.1552	3.36023	3.56424	3.76716	3.96893	4.16949	4.36878	4.56674	4.76331	4.95843	5.15204	5.34408	5.53449	5.72322	5.9102	6.09539	6.27871	6.46013	6.63957	6.81699	6.99234	7.16556	7.33659	7.50539	7.6719	7.83608	7.99787	8.15722	8.31409	8.46842	8.62018	8.76931	8.91577	9.05951	9.20049
0	0.212951	0.425836	0.638592	0.851154	1.06346	1.27543	1.48702	1.69816	1.90878	2.11882	2.32821	2.53689	2.74481	2.95188	3.15806	3.36327	3.56746	3.77056	3.97251	4.17326	4.37273	4.57087	4.76762	4.96291	5.1567	5.34891	5.5395	5.72839	5.91554	6.10089	6.28439	6.46596	6.64557	6.82315	6.99866	7.17203	7.34322	7.51217	7.67883	7.84316	8.00509	8.16459	8.3216	8.47607	8.62797	8.77723	8.92382	9.0677	9.20881
0	0.213078	0.426091	0.638974	0.851662	1.06409	1.2762	1.48791	1.69918	1.90992	2.12008	2.3296	2.53841	2.74645	2.95364	3.15994	3.36528	3.56959	3.77281	3.97489	4.17575	4.37534	4.5736	4.77047	4.96588	5.15978	5.35211	5.54281	5.73182	5.91908	6.10454	6.28814	6.46983	6.64954	6.82723	7.00284	7.17632	7.34761	7.51666	7.68342	7.84785	8.00988	8.16947	8.32657	8.48114	8.63312	8.78248	8.92916	9.07311	9.21431
0	0.21314	0.426215	0.63916	0.851911	1.0644	1.27657	1.48835	1.69967	1.91048	2.1207	2.33028	2.53915	2.74725	2.95451	3.16086	3.36626	3.57063	3.77391	3.97605	4.17697	4.37662	4.57494	4.77186	4.96733	5.16129	5.35367	5.54442	5.73349	5.92081	6.10632	6.28998	6.47171	6.65148	6.82922	7.00488	7.17841	7.34975	7.51885	7.68566	7.85014	8.01221	8.17185	8.329	8.48361	8.63564	8.78504	8.93176	9.07576	9.217
0	0.213137	0.426209	0.639152	0.851899	1.06439	1.27655	1.48833	1.69965	1.91045	2.12067	2.33025	2.53912	2.74721	2.95447	3.16082	3.36622	3.57058	3.77386	3.97599	4.17691	4.37656	4.57487	4.7718	4.96726	5.16122	5.3536	5.54435	5.73341	5.92073	6.10624	6.28989	6.47163	6.65139	6.82913	7.00479	7.17831	7.34965	7.51875	7.68556	7.85003	8.01211	8.17174	8.32889	8.4835	8.63553	8.78492	8.93164	9.07564	9.21687
0	0.213069	0.426074	0.638948	0.851628	1.06405	1.27614	1.48785	1.69911	1.90984	2.12	2.32951	2.53831	2.74633	2.95352	3.15981	3.36514	3.56945	3.77266	3.97473	4.17558	4.37517	4.57342	4.77028	4.96568	5.15957	5.35189	5.54258	5.73158	5.91884	6.10429	6.28789	6.46957	6.64927	6.82696	7.00256	7.17603	7.34731	7.51636	7.68311	7.84753	8.00955	8.16914	8.32624	8.4808	8.63277	8.78212	8.9288	9.07275	9.21394
0	0.212936	0.425808	0.63855	0.851097	1.06338	1.27535	1.48692	1.69805	1.90865	2.11868	2.32806	2.53672	2.74462	2.95168	3.15784	3.36304	3.56722	3.77031	3.97225	4.17298	4.37244	4.57056	4.7673	4.96258	5.15635	5.34855	5.53913	5.72801	5.91515	6.10049	6.28397	6.46553	6.64513	6.8227	6.99819	7.17155	7.34273	7.51167	7.67832	7.84263	8.00456	8.16404	8.32104	8.47551	8.62739	8.77665	8.92323	9.06709	9.20819
0	0.212739	0.425412	0.637956	0.850306	1.0624	1.27416	1.48554	1.69647	1.90688	2.11671	2.32589	2.53437	2.74207	2.94894	3.15491	3.35992	3.56391	3.76681	3.96856	4.1691	4.36838	4.56632	4.76287	4.95797	5.15156	5.34359	5.53398	5.72269	5.90965	6.09482	6.27813	6.45952	6.63895	6.81636	6.99169	7.16489	7.33591	7.50469	7.67119	7.83535	7.99712	8.15646	8.31331	8.46763	8.61938	8.76849	8.91494	9.05867	9.19964
0	0.212476	0.424887	0.637169	0.849256	1.06109	1.27259	1.48371	1.69438	1.90453	2.1141	2.32302	2.53124	2.73869	2.9453	3.15102	3.35577	3.55951	3.76215	3.96366	4.16395	4.36298	4.56068	4.75699	4.95185	5.1452	5.33699	5.52715	5.71562	5.90236	6.08729	6.27038	6.45155	6.63076	6.80794	6.98306	7.15604	7.32685	7.49542	7.66172	7.82567	7.98725	8.14639	8.30305	8.45718	8.60873	8.75767	8.90393	9.04748	9.18828
0	0.212148	0.424232	0.636187	0.847948	1.05945	1.27063	1.48142	1.69176	1.90159	2.11084	2.31944	2.52734	2.73447	2.94076	3.14616	3.3506	3.55402	3.75636	3.95755	4.15754	4.35626	4.55365	4.74966	4.94422	5.13728	5.32876	5.51863	5.70682	5.89326	6.07791	6.26071	6.44161	6.62054	6.79745	6.9723	7.14502	7.31556	7.48388	7.64991	7.81362	7.97494	8.13384	8.29026	8.44415	8.59547	8.74417	8.89021	9.03354	9.17412
0	0.211756	0.423448	0.635011	0.846381	1.05749	1.26828	1.47869	1.68864	1.89808	2.10694	2.31516	2.52267	2.72941	2.93533	3.14035	3.34441	3.54745	3.74942	3.95024	4.14986	4.34821	4.54524	4.74088	4.93509	5.12778	5.31892	5.50843	5.69627	5.88237	6.06668	6.24915	6.42971	6.60831	6.78489	6.95941	7.13181	7.30204	7.47005	7.63578	7.79918	7.96021	8.11881	8.27494	8.42855	8.57959	8.72801	8.87378	9.01685	9.15717
0	0.2113	0.422536	0.633643	0.844556	1.05521	1.26555	1.4755	1.685	1.89399	2.1024	2.31016	2.51723	2.72353	2.929	3.13358	3.3372	3.53981	3.74133	3.94172	4.14091	4.33884	4.53544	4.73066	4.92445	5.11673	5.30745	5.49656	5.68399	5.86969	6.05361	6.23568	6.41584	6.59406	6.77027	6.94441	7.11644	7.2863	7.45394	7.61932	7.78237	7.94305	8.10131	8.2571	8.41038	8.56109	8.7092	8.85465	8.99741	9.13743
0	0.210779	0.421494	0.632081	0.842475	1.05261	1.26243	1.47186	1.68085	1.88932	2.09721	2.30447	2.51103	2.71682	2.92178	3.12585	3.32897	3.53108	3.73211	3.93201	4.1307	4.32814	4.52426	4.71901	4.91231	5.10412	5.29437	5.48301	5.66998	5.85523	6.03869	6.22031	6.40003	6.57781	6.75358	6.9273	7.0989	7.26834	7.43557	7.60054	7.76318	7.92347	8.08134	8.23675	8.38965	8.53999	8.68773	8.83283	8.97524	9.11491
0	0.210194	0.420325	0.630327	0.840137	1.04969	1.25893	1.46778	1.67618	1.88407	2.09139	2.29808	2.50406	2.70928	2.91367	3.11718	3.31974	3.52128	3.72176	3.9211	4.11924	4.31613	4.51171	4.70591	4.89868	5.08995	5.27968	5.4678	5.65425	5.83898	6.02193	6.20305	6.38227	6.55955	6.73484	6.90807	7.0792	7.24817	7.41494	7.57944	7.74164	7.90148	8.05891	8.21389	8.36637	8.51629	8.66363	8.80832	8.95033	9.08961
0	0.209545	0.419027	0.628381	0.837544	1.04645	1.25504	1.46325	1.67101	1.87826	2.08494	2.29098	2.49633	2.70092	2.90468	3.10756	3.30949	3.51041	3.71027	3.90899	4.10653	4.30281	4.49778	4.69138	4.88356	5.07424	5.26338	5.45092	5.63679	5.82095	6.00334	6.1839	6.36257	6.53931	6.71405	6.88675	7.05735	7.2258	7.39205	7.55605	7.71775	7.87709	8.03404	8.18854	8.34054	8.49001	8.63688	8.78113	8.9227	9.06156
0	0.208833	0.417602	0.626244	0.834696	1.04289	1.25077	1.45827	1.66532	1.87187	2.07785	2.28319	2.48784	2.69173	2.8948	3.09699	3.29824	3.49848	3.69765	3.8957	4.09256	4.28818	4.48249	4.67543	4.86695	5.05699	5.24548	5.43238	5.61763	5.80116	5.98293	6.16287	6.34094	6.51707	6.69122	6.86333	7.03335	7.20123	7.36691	7.53036	7.6915	7.85031	8.00672	8.16069	8.31218	8.46114	8.60751	8.75127	8.89236	9.03074
0	0.208057	0.416051	0.623917	0.831594	1.03902	1.24612	1.45285	1.65914	1.86492	2.07013	2.27471	2.4786	2.68173	2.88405	3.08548	3.28598	3.48548	3.68391	3.88122	4.07736	4.27224	4.46583	4.65806	4.84887	5.0382	5.22599	5.4122	5.59675	5.7796	5.96069	6.13997	6.31737	6.49285	6.66636	6.83783	7.00722	7.17447	7.33954	7.50237	7.66292	7.82114	7.97697	8.13037	8.28129	8.4297	8.57553	8.71875	8.85932	8.99719
0	0.207218	0.414372	0.621401	0.82824	1.03483	1.2411	1.44699	1.65244	1.85739	2.06178	2.26553	2.4686	2.67091	2.87241	3.07304	3.27273	3.47142	3.66905	3.86557	4.06091	4.25501	4.44782	4.63927	4.82931	5.01788	5.20491	5.39037	5.57418	5.75629	5.93665	6.1152	6.29189	6.46667	6.63947	6.81025	6.97895	7.14553	7.30994	7.47211	7.63201	7.78959	7.94479	8.09757	8.24789	8.39569	8.54094	8.68359	8.82358	8.9609
0	0.206316	0.412568	0.618695	0.824634	1.03032	1.2357	1.44069	1.64525	1.84931	2.0528	2.25567	2.45785	2.65928	2.85991	3.05966	3.25848	3.45631	3.65308	3.84874	4.04323	4.23649	4.42845	4.61907	4.80828	4.99603	5.18225	5.3669	5.54991	5.73123	5.91081	6.08858	6.2645	6.43851	6.61056	6.7806	6.94857	7.11442	7.27811	7.43958	7.59879	7.75568	7.9102	8.06232	8.21198	8.35914	8.50376	8.64578	8.78517	8.92189
0	0.205351	0.410639	0.615802	0.820778	1.0255	1.22992	1.43396	1.63756	1.84066	2.0432	2.24512	2.44636	2.64685	2.84653	3.04535	3.24324	3.44014	3.636	3.83074	4.02432	4.21668	4.40775	4.59747	4.7858	4.97267	5.15802	5.3418	5.52396	5.70443	5.88317	6.06011	6.23521	6.4084	6.57965	6.74889	6.91608	7.08116	7.24408	7.40479	7.56325	7.71941	7.87321	8.02462	8.17358	8.32005	8.46399	8.60535	8.74409	8.88016
0	0.204324	0.408585	0.612722	0.816673	1.02037	1.22377	1.42678	1.62937	1.83145	2.03298	2.23389	2.43412	2.63361	2.8323	3.03012	3.22702	3.42294	3.61781	3.81158	4.00419	4.19559	4.3857	4.57448	4.76186	4.9478	5.13222	5.31509	5.49633	5.6759	5.85374	6.0298	6.20402	6.37635	6.54674	6.71514	6.88149	7.04574	7.20785	7.36776	7.52542	7.6808	7.83383	7.98448	8.1327	8.27844	8.42166	8.56231	8.70036	8.83575
0	0.203235	0.406407	0.609456	0.81232	1.01494	1.21724	1.41918	1.62068	1.82169	2.02215	2.22199	2.42115	2.61957	2.8172	3.01397	3.20982	3.40469	3.59853	3.79127	3.98285	4.17322	4.36232	4.55009	4.73648	4.92142	5.10487	5.28676	5.46703	5.64565	5.82254	5.99766	6.17095	6.34236	6.51185	6.67934	6.84481	7.00818	7.16943	7.32849	7.48531	7.63986	7.79208	7.94192	8.08935	8.23431	8.37677	8.51667	8.65398	8.78865
0	0.202084	0.404106	0.606006	0.80772	1.00919	1.21035	1.41114	1.61151	1.81138	2.0107	2.2094	2.40744	2.60474	2.80125	2.9969	3.19164	3.38541	3.57815	3.7698	3.9603	4.14959	4.33762	4.52433	4.70966	4.89356	5.07596	5.25682	5.43608	5.61368	5.78957	5.9637	6.13601	6.30645	6.47497	6.64152	6.80605	6.9685	7.12883	7.28699	7.44293	7.5966	7.74796	7.89696	8.04355	8.18769	8.32934	8.46845	8.60498	8.73889
0	0.200872	0.401683	0.602371	0.802876	1.00314	1.20309	1.40268	1.60184	1.80051	1.99864	2.19615	2.393	2.58912	2.78445	2.97893	3.1725	3.36511	3.55669	3.74719	3.93655	4.12471	4.31161	4.4972	4.68141	4.86421	5.04552	5.22529	5.40347	5.58001	5.75485	5.92793	6.09921	6.26863	6.43614	6.60169	6.76523	6.92671	7.08608	7.24329	7.39829	7.55104	7.70149	7.84959	7.99531	8.13858	8.27938	8.41766	8.55337	8.68648
0	0.199599	0.399137	0.598554	0.797788	0.996779	1.19547	1.39379	1.59169	1.7891	1.98597	2.18224	2.37784	2.57271	2.7668	2.96005	3.1524	3.34378	3.53415	3.72344	3.9116	4.09857	4.28428	4.4687	4.65175	4.83338	5.01354	5.19218	5.36923	5.54465	5.71838	5.89036	6.06056	6.2289	6.39535	6.55985	6.72236	6.88281	7.04117	7.19738	7.35141	7.50319	7.65268	7.79985	7.94464	8.08701	8.22691	8.36431	8.49917	8.63143
0	0.198265	0.396471	0.594555	0.792458	0.99012	1.18748	1.38448	1.58106	1.77715	1.9727	2.16766	2.36195	2.55552	2.74832	2.94028	3.13134	3.32145	3.51054	3.69857	3.88547	4.07119	4.25566	4.43884	4.62067	4.80109	4.98005	5.15749	5.33336	5.50761	5.68018	5.85101	6.02007	6.18729	6.35263	6.51603	6.67745	6.83683	6.99413	7.1493	7.30229	7.45306	7.60156	7.74774	7.89156	8.03298	8.17195	8.30843	8.44239	8.57377
0	0.196872	0.393684	0.590376	0.786888	0.98316	1.17913	1.37475	1.56994	1.76466	1.95884	2.15242	2.34535	2.53756	2.729	2.91961	3.10933	3.2981	3.48587	3.67257	3.85816	4.04257	4.22575	4.40764	4.58819	4.76735	4.94505	5.12124	5.29587	5.4689	5.64025	5.80989	5.97775	6.1438	6.30798	6.47023	6.63051	6.78878	6.94497	7.09905	7.25097	7.40067	7.54813	7.69328	7.83609	7.97652	8.11451	8.25004	8.38305	8.5135
0	0.195419	0.390778	0.586018	0.781079	0.975903	1.17043	1.3646	1.55835	1.75163	1.94438	2.13653	2.32804	2.51883	2.70886	2.89806	3.08638	3.27375	3.46014	3.64546	3.82968	4.01273	4.19456	4.37511	4.55432	4.73215	4.90854	5.08344	5.25678	5.42853	5.59862	5.767	5.93363	6.09845	6.26141	6.42247	6.58157	6.73866	6.8937	7.04665	7.19744	7.34605	7.49241	7.63649	7.77825	7.91764	8.05461	8.18914	8.32117	8.45066
0	0.193906	0.387753	0.581482	0.775034	0.96835	1.16137	1.35404	1.54629	1.73808	1.92933	2.12	2.31002	2.49933	2.68789	2.87563	3.06249	3.24842	3.43335	3.61725	3.80004	3.98167	4.16209	4.34125	4.51908	4.69553	4.87055	5.04409	5.2161	5.38651	5.55529	5.72237	5.88771	6.05125	6.21295	6.37276	6.53063	6.68651	6.84035	6.99211	7.14174	7.28919	7.43442	7.57739	7.71805	7.85636	7.99228	8.12576	8.25676	8.38525
0	0.192335	0.384611	0.576771	0.768754	0.960503	1.15196	1.34307	1.53376	1.72399	1.9137	2.10282	2.2913	2.47908	2.66611	2.85233	3.03767	3.22209	3.40553	3.58794	3.76925	3.94941	4.12837	4.30607	4.48246	4.65748	4.83109	5.00322	5.17383	5.34286	5.51027	5.676	5.84	6.00222	6.16261	6.32112	6.47771	6.63233	6.78492	6.93545	7.08387	7.23012	7.37418	7.51599	7.65551	7.7927	7.92751	8.05991	8.18986	8.31731
0	0.190705	0.381353	0.571884	0.762241	0.952366	1.1422	1.33169	1.52077	1.70939	1.89748	2.085	2.27189	2.45808	2.64352	2.82816	3.01194	3.1948	3.37668	3.55754	3.73731	3.91595	4.09339	4.26959	4.44448	4.61802	4.79016	4.96083	5.13	5.2976	5.46359	5.62791	5.79052	5.95136	6.1104	6.26757	6.42283	6.57614	6.72744	6.87669	7.02385	7.16887	7.3117	7.45231	7.59065	7.72668	7.86035	7.99163	8.12047	8.24684
0	0.189018	0.377979	0.566824	0.755497	0.943939	1.13209	1.3199	1.50731	1.69426	1.88069	2.06655	2.25179	2.43633	2.62013	2.80314	2.98529	3.16653	3.34681	3.52606	3.70425	3.8813	4.05717	4.23181	4.40516	4.57716	4.74777	4.91694	5.08461	5.25073	5.41524	5.57811	5.73928	5.89871	6.05633	6.21211	6.366	6.51795	6.66791	6.81585	6.9617	7.10544	7.24701	7.38638	7.52349	7.65831	7.7908	7.92092	8.04862	8.17387
0	0.187273	0.37449	0.561592	0.748524	0.935227	1.12165	1.30772	1.4934	1.67862	1.86334	2.04748	2.231	2.41384	2.59595	2.77726	2.95773	3.1373	3.31591	3.49352	3.67006	3.84548	4.01973	4.19275	4.3645	4.53492	4.70395	4.87156	5.03768	5.20226	5.36526	5.52663	5.68631	5.84426	6.00043	6.15478	6.30724	6.45779	6.60637	6.75294	6.89745	7.03986	7.18012	7.3182	7.45405	7.58763	7.71889	7.84781	7.97433	8.09843
0	0.185472	0.370888	0.55619	0.741323	0.926231	1.11086	1.29514	1.47904	1.66248	1.84541	2.02779	2.20954	2.39062	2.57098	2.75055	2.92928	3.10712	3.28402	3.45991	3.63475	3.80849	3.98106	4.15242	4.32251	4.49129	4.6587	4.8247	4.98922	5.15222	5.31365	5.47347	5.63161	5.78805	5.94271	6.09557	6.24657	6.39567	6.54282	6.68798	6.8311	6.97214	7.11106	7.24781	7.38235	7.51464	7.64464	7.77232	7.89763	8.02053
0	0.183614	0.367173	0.55062	0.733899	0.916954	1.09973	1.28217	1.46422	1.64583	1.82693	2.00748	2.18741	2.36668	2.54523	2.723	2.89994	3.076	3.25113	3.42526	3.59835	3.77034	3.94119	4.11083	4.27922	4.44631	4.61204	4.77637	4.93925	5.10062	5.26043	5.41865	5.57521	5.73007	5.88319	6.03452	6.18401	6.33162	6.47729	6.621	6.76268	6.90231	7.03983	7.17521	7.30841	7.43938	7.56808	7.69447	7.81853	7.9402
0	0.181701	0.363347	0.544882	0.726251	0.907399	1.08827	1.26881	1.44896	1.62868	1.80789	1.98656	2.16462	2.34202	2.51871	2.69463	2.86973	3.04395	3.21725	3.38957	3.56085	3.73105	3.90012	4.06799	4.23463	4.39998	4.56399	4.7266	4.88778	5.04747	5.20562	5.36218	5.51711	5.67037	5.82189	5.97164	6.11957	6.26564	6.4098	6.552	6.69221	6.83039	6.96648	7.10045	7.23225	7.36186	7.48922	7.6143	7.73706	7.85746
0	0.179733	0.359411	0.538979	0.718383	0.897569	1.07648	1.25507	1.43327	1.61103	1.78831	1.96504	2.14117	2.31665	2.49142	2.66543	2.83864	3.01097	3.1824	3.35285	3.52228	3.69063	3.85787	4.02392	4.18876	4.35231	4.51454	4.6754	4.83483	4.99279	5.14922	5.30409	5.45735	5.60894	5.75882	5.90695	6.05328	6.19776	6.34036	6.48102	6.61971	6.75639	6.89101	7.02352	7.1539	7.2821	7.40808	7.53181	7.65324	7.77234
0	0.17771	0.355365	0.532913	0.710298	0.887466	1.06436	1.24094	1.41713	1.5929	1.76818	1.94292	2.11707	2.29057	2.46338	2.63543	2.80669	2.97709	3.14658	3.31511	3.48263	3.64909	3.81444	3.97863	4.14161	4.30333	4.46373	4.62277	4.78041	4.93659	5.09127	5.24439	5.39592	5.54581	5.694	5.84046	5.98514	6.128	6.26899	6.40808	6.54521	6.68034	6.81345	6.94447	7.07338	7.20014	7.3247	7.44703	7.5671	7.68486
0	0.175633	0.351212	0.526685	0.701996	0.877095	1.05193	1.22644	1.40057	1.57428	1.74751	1.92021	2.09233	2.2638	2.43459	2.60463	2.77389	2.94229	3.1098	3.27637	3.44193	3.60645	3.76987	3.93214	4.09321	4.25303	4.41156	4.56875	4.72454	4.8789	5.03177	5.1831	5.33286	5.48099	5.62746	5.7722	5.9152	6.05638	6.19573	6.33319	6.46871	6.60227	6.73382	6.86331	6.99072	7.11599	7.2391	7.36	7.47866	7.59504
0	0.173503	0.346952	0.520296	0.693482	0.866456	1.03917	1.21156	1.38359	1.55519	1.72632	1.89692	2.06695	2.23634	2.40506	2.57304	2.74024	2.90661	3.07208	3.23663	3.40018	3.56271	3.72414	3.88444	4.04356	4.20145	4.35805	4.51333	4.66724	4.81972	4.97074	5.12024	5.26818	5.41451	5.5592	5.70219	5.84345	5.98293	6.12058	6.25637	6.39026	6.52219	6.65214	6.78007	6.90593	7.02968	7.1513	7.27073	7.38795	7.50292
0	0.17132	0.342587	0.51375	0.684757	0.855555	1.02609	1.19632	1.36618	1.53562	1.7046	1.87306	2.04094	2.20821	2.3748	2.54067	2.70576	2.87004	3.03343	3.19591	3.3574	3.51788	3.67729	3.83557	3.99269	4.14859	4.30322	4.45655	4.60852	4.75908	4.9082	5.05582	5.2019	5.34639	5.48926	5.63045	5.76993	5.90765	6.04358	6.17766	6.30986	6.44013	6.56845	6.69476	6.81904	6.94124	7.06132	7.17926	7.295	7.40853
0	0.169085	0.338118	0.507048	0.675824	0.844394	1.01271	1.18071	1.34836	1.51559	1.68236	1.84862	2.01432	2.1794	2.34382	2.50752	2.67047	2.83259	2.99386	3.15421	3.3136	3.47199	3.62931	3.78553	3.9406	4.09447	4.24708	4.39841	4.5484	4.697	4.84417	4.98986	5.13403	5.27664	5.41765	5.557	5.69466	5.83058	5.96473	6.09706	6.22754	6.35612	6.48276	6.60743	6.73008	6.85068	6.9692	7.0856	7.19983	7.31188
0	0.166798	0.333546	0.500192	0.666685	0.832976	0.999012	1.16474	1.33012	1.49509	1.65961	1.82362	1.98708	2.14993	2.31213	2.47362	2.63436	2.79429	2.95338	3.11156	3.2688	3.42504	3.58024	3.73434	3.88731	4.0391	4.18966	4.33893	4.48689	4.63348	4.77866	4.92239	5.06461	5.20529	5.34439	5.48186	5.61765	5.75174	5.88408	6.01462	6.14333	6.27017	6.3951	6.51808	6.63907	6.75805	6.87496	6.98978	7.10248	7.213
0	0.164461	0.328872	0.493183	0.657344	0.821304	0.985014	1.14842	1.31149	1.47415	1.63636	1.79807	1.95924	2.11981	2.27973	2.43896	2.59744	2.75514	2.91199	3.06796	3.223	3.37705	3.53007	3.68202	3.83285	3.9825	4.13095	4.27814	4.42402	4.56856	4.7117	4.85341	4.99365	5.13236	5.2695	5.40505	5.53894	5.67115	5.80163	5.93034	6.05725	6.18231	6.30549	6.42675	6.54605	6.66336	6.77863	6.89184	7.00296	7.11194
0	0.162074	0.324099	0.486024	0.647802	0.809383	0.970717	1.13175	1.29245	1.45275	1.61261	1.77197	1.9308	2.08904	2.24664	2.40356	2.55974	2.71515	2.86973	3.02343	3.17621	3.32803	3.47883	3.62857	3.77721	3.9247	4.07099	4.21604	4.35981	4.50225	4.64331	4.78297	4.92116	5.05786	5.19302	5.32659	5.45854	5.58883	5.71742	5.84426	5.96933	6.09257	6.21397	6.33346	6.45103	6.56664	6.68024	6.79181	6.90131	7.00871
0	0.159637	0.319226	0.478718	0.638063	0.797215	0.956123	1.11474	1.27302	1.43091	1.58836	1.74533	1.90177	2.05763	2.21286	2.36742	2.52126	2.67433	2.82658	2.97798	3.12846	3.278	3.42653	3.57402	3.72043	3.8657	4.00979	4.15266	4.29426	4.43456	4.57351	4.71106	4.84718	4.98182	5.11495	5.24651	5.37648	5.50481	5.63146	5.7564	5.87959	6.00098	6.12055	6.23825	6.35405	6.46792	6.57981	6.6897	6.79756	6.90334
0	0.157152	0.314257	0.471265	0.62813	0.784804	0.941239	1.09739	1.2532	1.40863	1.56363	1.71816	1.87216	2.0256	2.17841	2.33057	2.48201	2.63269	2.78258	2.93162	3.07976	3.22697	3.37319	3.51838	3.66251	3.80551	3.94736	4.08801	4.22741	4.36552	4.50231	4.63772	4.77172	4.90426	5.03532	5.16484	5.29278	5.41911	5.54379	5.66679	5.78806	5.90756	6.02526	6.14113	6.25513	6.36722	6.47738	6.58556	6.69173	6.79587
0	0.154619	0.309191	0.463669	0.618005	0.772154	0.926067	1.0797	1.233	1.38593	1.53843	1.69047	1.84199	1.99295	2.1433	2.293	2.442	2.59026	2.73773	2.88436	3.03012	3.17495	3.31882	3.46167	3.60347	3.74417	3.88374	4.02212	4.15927	4.29516	4.42974	4.56296	4.6948	4.82521	4.95415	5.08158	5.20747	5.33176	5.45443	5.57545	5.69476	5.81234	5.92814	6.04214	6.15431	6.26459	6.37297	6.47941	6.58387	6.68633
0	0.152039	0.304031	0.455931	0.607692	0.759268	0.910612	1.06168	1.21242	1.3628	1.51276	1.66226	1.81125	1.95969	2.10753	2.25473	2.40125	2.54703	2.69204	2.83623	2.97955	3.12197	3.26343	3.4039	3.54334	3.68169	3.81892	3.95499	4.08986	4.22348	4.35581	4.48682	4.61646	4.74469	4.87148	4.99678	5.12056	5.24278	5.36341	5.4824	5.59972	5.71534	5.82921	5.94131	6.0516	6.16005	6.26662	6.37128	6.474	6.57474
0	0.149412	0.298779	0.448054	0.597193	0.74615	0.89488	1.04334	1.19148	1.33925	1.48662	1.63354	1.77996	1.92583	2.07112	2.21578	2.35976	2.50303	2.64553	2.78723	2.92807	3.06803	3.20705	3.34509	3.48212	3.61808	3.75294	3.88666	4.0192	4.15051	4.28056	4.4093	4.5367	4.66272	4.78731	4.91045	5.0321	5.15221	5.27075	5.38768	5.50298	5.6166	5.7285	5.83866	5.94705	6.05362	6.15835	6.2612	6.36215	6.46115
0	0.14674	0.293435	0.44004	0.586512	0.732804	0.878874	1.02468	1.17017	1.3153	1.46003	1.60432	1.74812	1.89139	2.03408	2.17615	2.31756	2.45826	2.59821	2.73737	2.8757	3.01315	3.14969	3.28526	3.41984	3.55337	3.68582	3.81715	3.94731	4.07627	4.20399	4.33043	4.45555	4.57932	4.70169	4.82262	4.94209	5.06005	5.17647	5.29132	5.40455	5.51614	5.62604	5.73423	5.84068	5.94534	6.0482	6.14921	6.24835	6.34559
0	0.144022	0.288001	0.431891	0.575651	0.719234	0.862599	1.0057	1.1485	1.29094	1.433	1.57461	1.71575	1.85636	1.99641	2.13585	2.27464	2.41274	2.5501	2.68668	2.82245	2.95736	3.09136	3.22443	3.35651	3.48757	3.61757	3.74646	3.87422	4.00079	4.12615	4.25024	4.37305	4.49452	4.61462	4.73332	4.85057	4.96635	5.08062	5.19333	5.30447	5.41399	5.52186	5.62805	5.73252	5.83525	5.9362	6.03534	6.13265	6.22808
0	0.141261	0.282479	0.423611	0.564614	0.705444	0.84606	0.986419	1.12648	1.26619	1.40552	1.54442	1.68285	1.82077	1.95813	2.0949	2.23103	2.36648	2.5012	2.63517	2.76833	2.90065	3.03209	3.1626	3.29215	3.4207	3.54821	3.67463	3.79993	3.92408	4.04703	4.16875	4.2892	4.40835	4.52615	4.64257	4.75757	4.87113	4.98321	5.09376	5.20277	5.31019	5.41599	5.52014	5.62261	5.72337	5.82238	5.91963	6.01506	6.10867
0	0.138456	0.27687	0.4152	0.553404	0.691438	0.829263	0.966834	1.10411	1.24105	1.37761	1.51376	1.64944	1.78462	1.91925	2.05331	2.18673	2.31949	2.45154	2.58285	2.71337	2.84306	2.97189	3.09981	3.22679	3.35279	3.47776	3.60167	3.72449	3.84617	3.96668	4.08599	4.20404	4.32082	4.43628	4.55039	4.66312	4.77442	4.88427	4.99263	5.09947	5.20476	5.30846	5.41054	5.51098	5.60974	5.70679	5.8021	5.89564	5.98739
0	0.135609	0.271177	0.406663	0.542024	0.67722	0.81221	0.946953	1.08141	1.21553	1.34929	1.48263	1.61552	1.74792	1.87979	2.01108	2.14177	2.2718	2.40113	2.52974	2.65758	2.7846	2.91078	3.03607	3.16044	3.28384	3.40625	3.52761	3.6479	3.76708	3.88512	4.00197	4.1176	4.23197	4.34506	4.45682	4.56723	4.67624	4.78383	4.88997	4.99461	5.09773	5.1993	5.29929	5.39766	5.49438	5.58944	5.68279	5.77441	5.86427
0	0.132721	0.265401	0.398	0.530478	0.662795	0.794909	0.926782	1.05837	1.18964	1.32054	1.45105	1.58111	1.71069	1.83975	1.96825	2.09614	2.2234	2.34999	2.47585	2.60097	2.72529	2.84878	2.9714	3.09312	3.21389	3.33369	3.45247	3.5702	3.68684	3.80236	3.91672	4.02989	4.14182	4.2525	4.36189	4.46994	4.57663	4.68193	4.7858	4.88822	4.98914	5.08855	5.1864	5.28268	5.37735	5.47037	5.56174	5.6514	5.73935
0	0.129791	0.259543	0.389215	0.518769	0.648165	0.777364	0.906326	1.03501	1.16338	1.2914	1.41902	1.54621	1.67293	1.79914	1.9248	2.04988	2.17433	2.29812	2.42121	2.54356	2.66513	2.7859	2.90581	3.02485	3.14295	3.26011	3.37627	3.4914	3.60546	3.71843	3.83027	3.94094	4.05041	4.15864	4.26561	4.37128	4.47562	4.57859	4.68017	4.78032	4.87902	4.97623	5.07193	5.16608	5.25866	5.34963	5.43898	5.52667	5.61267
0	0.126822	0.253605	0.380311	0.506901	0.633337	0.75958	0.885591	1.01133	1.13677	1.26185	1.38656	1.51084	1.63466	1.75798	1.88077	2.00298	2.12459	2.24554	2.36582	2.48537	2.60416	2.72216	2.83934	2.95564	3.07105	3.18552	3.29903	3.41152	3.52298	3.63336	3.74264	3.85078	3.95774	4.0635	4.16802	4.27128	4.37323	4.47384	4.5731	4.67096	4.7674	4.86239	4.9559	5.04789	5.13835	5.22725	5.31455	5.40023	5.48427
0	0.123814	0.24759	0.37129	0.494878	0.618314	0.741562	0.864585	0.987344	1.1098	1.23192	1.35367	1.475	1.59588	1.71628	1.83616	1.95547	2.07419	2.19228	2.3097	2.42641	2.54239	2.65759	2.77199	2.88554	2.99821	3.10996	3.22077	3.3306	3.43941	3.54718	3.65387	3.75944	3.86387	3.96712	4.06916	4.16996	4.26949	4.36772	4.46463	4.56017	4.65432	4.74705	4.83834	4.92816	5.01647	5.10326	5.18849	5.27214	5.35418
0	0.120767	0.241498	0.362155	0.482701	0.603101	0.723317	0.843313	0.963051	1.0825	1.20161	1.32036	1.43871	1.55662	1.67405	1.79098	1.90736	2.02316	2.13834	2.25287	2.36671	2.47984	2.59221	2.70378	2.81454	2.92444	3.03344	3.14153	3.24865	3.35479	3.4599	3.56397	3.66694	3.7688	3.86951	3.96904	4.06736	4.16444	4.26026	4.35478	4.44797	4.5398	4.63026	4.7193	4.8069	4.89304	4.97769	5.06083	5.14242	5.22245
0	0.117684	0.235332	0.352908	0.470377	0.587702	0.704849	0.821781	0.938462	1.05486	1.17093	1.28665	1.40198	1.51687	1.63131	1.74525	1.85866	1.9715	2.08374	2.19535	2.30629	2.41652	2.52602	2.63475	2.74268	2.84977	2.95599	3.06132	3.16571	3.26913	3.37156	3.47297	3.57331	3.67257	3.77071	3.8677	3.96351	4.05812	4.15148	4.24359	4.3344	4.42389	4.51203	4.5988	4.68417	4.76811	4.8506	4.93161	5.01112	5.0891
0	0.114564	0.229093	0.343553	0.457908	0.572123	0.686164	0.799996	0.913584	1.02689	1.13989	1.25254	1.36481	1.47666	1.58807	1.69899	1.80939	1.91924	2.0285	2.13715	2.24515	2.35246	2.45906	2.56491	2.66997	2.77422	2.87763	2.98016	3.08179	3.18247	3.28219	3.3809	3.47859	3.57521	3.67075	3.76517	3.85844	3.95054	4.04143	4.13109	4.2195	4.30662	4.39242	4.47689	4.56	4.64171	4.72202	4.80088	4.87828	4.9542
0	0.114868	0.229702	0.344465	0.459123	0.573642	0.687986	0.80212	0.91601	1.02962	1.14292	1.25587	1.36843	1.48058	1.59228	1.7035	1.81419	1.92433	2.03389	2.14283	2.25111	2.35871	2.46559	2.57172	2.67706	2.78159	2.88527	2.98808	3.08997	3.19092	3.2909	3.38988	3.48783	3.58471	3.6805	3.77517	3.86869	3.96103	4.05216	4.14206	4.2307	4.31805	4.40409	4.48878	4.57211	4.65404	4.73455	4.81363	4.89123	4.96735
0	0.112524	0.225014	0.337435	0.449754	0.561935	0.673945	0.78575	0.897316	1.00861	1.11959	1.23024	1.34051	1.45037	1.55979	1.66873	1.77717	1.88506	1.99238	2.09909	2.20517	2.31057	2.41527	2.51923	2.62243	2.72482	2.82639	2.9271	3.02691	3.1258	3.22374	3.3207	3.41665	3.51155	3.60539	3.69812	3.78973	3.88019	3.96947	4.05753	4.14436	4.22993	4.31421	4.39717	4.4788	4.55906	4.63793	4.71539	4.79141	4.86598
0	0.11018	0.220326	0.330405	0.440384	0.550228	0.659905	0.769381	0.878622	0.987596	1.09627	1.20461	1.31258	1.42015	1.52729	1.63397	1.74014	1.84579	1.95087	2.05536	2.15923	2.26243	2.36495	2.46675	2.56779	2.66806	2.76751	2.86611	2.96385	3.06068	3.15658	3.25152	3.34546	3.43839	3.53027	3.62108	3.71078	3.79935	3.88677	3.973	4.05802	4.14181	4.22433	4.30556	4.38549	4.46408	4.54131	4.61715	4.69159	4.7646
0	0.107836	0.215638	0.323375	0.431014	0.538521	0.645864	0.753011	0.859928	0.966583	1.07294	1.17898	1.28465	1.38994	1.4948	1.5992	1.70312	1.80652	1.90937	2.01163	2.11329	2.2143	2.31463	2.41426	2.51316	2.61129	2.70862	2.80513	2.90079	2.99556	3.08942	3.18234	3.27428	3.36524	3.45516	3.54404	3.63183	3.71852	3.80407	3.88847	3.97168	4.05368	4.13445	4.21396	4.29218	4.3691	4.44468	4.51892	4.59177	4.66323
0	0.105491	0.210951	0.316345	0.421644	0.526814	0.631824	0.736641	0.841234	0.94557	1.04962	1.15335	1.25673	1.35972	1.4623	1.56444	1.66609	1.76725	1.86786	1.9679	2.06735	2.16616	2.26432	2.36178	2.45853	2.55452	2.64974	2.74415	2.83773	2.93044	3.02226	3.11316	3.2031	3.29208	3.38005	3.46699	3.55288	3.63768	3.72137	3.80394	3.88534	3.96556	4.04457	4.12235	4.19887	4.27412	4.34806	4.42068	4.49195	4.56185
0	0.103147	0.206263	0.309316	0.412274	0.515107	0.617783	0.720271	0.82254	0.924558	1.02629	1.12772	1.2288	1.3295	1.4298	1.52967	1.62907	1.72797	1.82635	1.92417	2.0214	2.11802	2.214	2.3093	2.40389	2.49776	2.59086	2.68317	2.77467	2.86532	2.9551	3.04397	3.13192	3.21892	3.30494	3.38995	3.47392	3.55684	3.63868	3.7194	3.799	3.87743	3.95469	4.03074	4.10556	4.17914	4.25144	4.32244	4.39213	4.46048
0	0.100803	0.201575	0.302286	0.402904	0.5034	0.603743	0.703901	0.803846	0.903545	1.00297	1.10209	1.20087	1.29929	1.39731	1.49491	1.59205	1.6887	1.78484	1.88044	1.97546	2.06989	2.16368	2.25681	2.34926	2.44099	2.53197	2.62219	2.71161	2.8002	2.88793	2.97479	3.06074	3.14576	3.22983	3.3129	3.39497	3.47601	3.55598	3.63487	3.71266	3.78931	3.86481	3.93913	4.01226	4.08416	4.15481	4.2242	4.29231	4.3591
0	0.0984586	0.196887	0.295256	0.393534	0.491693	0.589702	0.687532	0.785152	0.882532	0.979644	1.07646	1.17294	1.26907	1.36481	1.46014	1.55502	1.64943	1.74333	1.83671	1.92952	2.02175	2.11336	2.20433	2.29462	2.38422	2.47309	2.56121	2.64855	2.73508	2.82077	2.90561	2.98956	3.07261	3.15471	3.23586	3.31602	3.39517	3.47328	3.55034	3.62632	3.70119	3.77493	3.84753	3.91895	3.98918	4.05819	4.12597	4.19249	4.25773
0	0.0961143	0.192199	0.288226	0.384165	0.479986	0.575662	0.671162	0.766457	0.86152	0.956319	1.05083	1.14502	1.23886	1.33232	1.42537	1.518	1.61016	1.70183	1.79298	1.88358	1.97361	2.06304	2.15184	2.23999	2.32745	2.41421	2.50023	2.58549	2.66996	2.75361	2.83643	2.91838	2.99945	3.0796	3.15881	3.23707	3.31433	3.39059	3.46581	3.53998	3.61306	3.68505	3.75592	3.82564	3.8942	3.96157	4.02773	4.09267	4.15635
0	0.0937701	0.187512	0.281196	0.374795	0.468279	0.561621	0.654792	0.747763	0.840507	0.932995	1.0252	1.11709	1.20864	1.29982	1.39061	1.48097	1.57088	1.66032	1.74925	1.83764	1.92548	2.01272	2.09936	2.18536	2.27069	2.35533	2.43925	2.52242	2.60483	2.68645	2.76725	2.8472	2.92629	3.00449	3.08177	3.15811	3.23349	3.30789	3.38128	3.45363	3.52494	3.59517	3.66431	3.73233	3.79922	3.86494	3.92949	3.99284	4.05498
0	0.0914258	0.182824	0.274166	0.365425	0.456572	0.547581	0.638422	0.729069	0.819494	0.90967	0.999568	1.08916	1.17842	1.26733	1.35584	1.44395	1.53161	1.61881	1.70551	1.7917	1.87734	1.96241	2.04688	2.13072	2.21392	2.29644	2.37827	2.45936	2.53971	2.61929	2.69807	2.77602	2.85313	2.92938	3.00473	3.07916	3.15266	3.22519	3.29674	3.36729	3.43682	3.50529	3.5727	3.63902	3.70423	3.76832	3.83125	3.89302	3.95361
0	0.0890816	0.178136	0.267136	0.356055	0.444865	0.53354	0.622052	0.710375	0.798482	0.886345	0.973938	1.06123	1.14821	1.23483	1.32108	1.40692	1.49234	1.5773	1.66178	1.74576	1.8292	1.91209	1.99439	2.07609	2.15715	2.23756	2.31728	2.3963	2.47459	2.55213	2.62889	2.70484	2.77998	2.85426	2.92768	3.00021	3.07182	3.14249	3.21221	3.28095	3.34869	3.41541	3.48109	3.54571	3.60925	3.6717	3.73302	3.7932	3.85223
0	0.0867373	0.173448	0.260106	0.346685	0.433158	0.5195	0.605683	0.691681	0.777469	0.86302	0.948308	1.03331	1.11799	1.20234	1.28631	1.3699	1.45307	1.53579	1.61805	1.69982	1.78107	1.86177	1.94191	2.02145	2.10038	2.17868	2.2563	2.33324	2.40947	2.48497	2.55971	2.63366	2.70682	2.77915	2.85064	2.92125	2.99098	3.0598	3.12768	3.19461	3.26057	3.32554	3.38949	3.45241	3.51427	3.57507	3.63478	3.69338	3.75086
0	0.0843931	0.16876	0.253076	0.337315	0.421451	0.505459	0.589313	0.672987	0.756456	0.839695	0.922678	1.00538	1.08778	1.16984	1.25155	1.33288	1.4138	1.49429	1.57432	1.65388	1.73293	1.81145	1.88942	1.96682	2.04362	2.11979	2.19532	2.27018	2.34435	2.41781	2.49052	2.56248	2.63366	2.70404	2.77359	2.8423	2.91014	2.9771	3.04315	3.10827	3.17245	3.23566	3.29788	3.3591	3.41929	3.47845	3.53654	3.59356	3.64948
0	0.0820488	0.164073	0.246046	0.327945	0.409744	0.491419	0.572943	0.654293	0.735444	0.81637	0.897048	0.977453	1.05756	1.13734	1.21678	1.29585	1.37452	1.45278	1.53059	1.60794	1.68479	1.76113	1.83694	1.91219	1.98685	2.06091	2.13434	2.20712	2.27923	2.35064	2.42134	2.4913	2.56051	2.62893	2.69655	2.76335	2.82931	2.8944	2.95862	3.02193	3.08432	3.14578	3.20627	3.26579	3.32431	3.38182	3.43831	3.49374	3.54811
0	0.0797046	0.159385	0.239017	0.318575	0.398037	0.477378	0.556573	0.635599	0.714431	0.793045	0.871418	0.949526	1.02734	1.10485	1.18202	1.25883	1.33525	1.41127	1.48686	1.56199	1.63665	1.71082	1.78446	1.85755	1.93008	2.00203	2.07336	2.14406	2.21411	2.28348	2.35216	2.42012	2.48735	2.55382	2.6195	2.6844	2.74847	2.81171	2.87409	2.93559	2.9962	3.0559	3.11466	3.17248	3.22933	3.2852	3.34007	3.39392	3.44673
0	0.0773603	0.154697	0.231987	0.309206	0.38633	0.463337	0.540203	0.616905	0.693418	0.769721	0.845788	0.921599	0.997128	1.07235	1.14725	1.2218	1.29598	1.36976	1.44313	1.51605	1.58852	1.6605	1.73197	1.80292	1.87332	1.94314	2.01238	2.081	2.14899	2.21632	2.28298	2.34894	2.41419	2.4787	2.54246	2.60544	2.66763	2.72901	2.78955	2.84925	2.90808	2.96602	3.02306	3.07917	3.13435	3.18858	3.24183	3.2941	3.34536
0	0.0750161	0.150009	0.224957	0.299836	0.374623	0.449297	0.523834	0.598211	0.672406	0.746396	0.820158	0.893671	0.966912	1.03986	1.11249	1.18478	1.25671	1.32825	1.3994	1.47011	1.54038	1.61018	1.67949	1.74828	1.81655	1.88426	1.9514	2.01794	2.08387	2.14916	2.2138	2.27776	2.34103	2.40359	2.46542	2.52649	2.58679	2.64631	2.70502	2.76291	2.81995	2.87614	2.93145	2.98586	3.03937	3.09195	3.14359	3.19428	3.24398
0	0.0726718	0.145321	0.217927	0.290466	0.362916	0.435256	0.507464	0.579517	0.651393	0.723071	0.794528	0.865744	0.936696	1.00736	1.07772	1.14775	1.21744	1.28675	1.35567	1.42417	1.49224	1.55986	1.627	1.69365	1.75978	1.82538	1.89042	1.95488	2.01875	2.082	2.14462	2.20658	2.26788	2.32848	2.38837	2.44754	2.50596	2.56361	2.62049	2.67657	2.73183	2.78626	2.83984	2.89256	2.94439	2.99533	3.04536	3.09445	3.14261
0	0.0703275	0.140634	0.210897	0.281096	0.351209	0.421216	0.491094	0.560823	0.63038	0.699746	0.768898	0.837817	0.90648	0.974867	1.04296	1.11073	1.17816	1.24524	1.31193	1.37823	1.44411	1.50954	1.57452	1.63902	1.70301	1.76649	1.82943	1.89182	1.95363	2.01484	2.07544	2.1354	2.19472	2.25337	2.31133	2.36858	2.42512	2.48092	2.53596	2.59023	2.64371	2.69638	2.74823	2.79925	2.84941	2.89871	2.94712	2.99463	3.04124
0	0.0679833	0.135946	0.203867	0.271726	0.339502	0.407175	0.474724	0.542128	0.609368	0.676421	0.743269	0.80989	0.876264	0.942371	1.00819	1.07371	1.13889	1.20373	1.2682	1.33229	1.39597	1.45923	1.52204	1.58438	1.64625	1.70761	1.76845	1.82876	1.88851	1.94768	2.00626	2.06422	2.12156	2.17825	2.23428	2.28963	2.34428	2.39822	2.45143	2.50389	2.55558	2.6065	2.65662	2.70594	2.75443	2.80208	2.84888	2.89481	2.93986
0	0.065639	0.131258	0.196837	0.262356	0.327795	0.393135	0.458354	0.523434	0.588355	0.653096	0.717639	0.781962	0.846048	0.909876	0.973427	1.03668	1.09962	1.16222	1.22447	1.28635	1.34783	1.40891	1.46955	1.52975	1.58948	1.64873	1.70747	1.7657	1.82338	1.88052	1.93707	1.99304	2.0484	2.10314	2.15724	2.21068	2.26345	2.31552	2.36689	2.41754	2.46746	2.51662	2.56502	2.61263	2.65945	2.70546	2.75064	2.79499	2.83849
0	0.0632948	0.12657	0.189807	0.252986	0.316088	0.379094	0.441985	0.50474	0.567342	0.629771	0.692009	0.754035	0.815832	0.87738	0.938661	0.999656	1.06035	1.12071	1.18074	1.24041	1.2997	1.35859	1.41707	1.47512	1.53271	1.58984	1.64649	1.70264	1.75826	1.81335	1.86789	1.92186	1.97525	2.02803	2.08019	2.13173	2.18261	2.23282	2.28236	2.3312	2.37934	2.42674	2.47341	2.51932	2.56447	2.60884	2.65241	2.69517	2.73711
0	0.0609505	0.121883	0.182777	0.243617	0.304382	0.365054	0.425615	0.486046	0.54633	0.606446	0.666379	0.726108	0.785616	0.844885	0.903896	0.962632	1.02107	1.07921	1.13701	1.19447	1.25156	1.30827	1.36458	1.42048	1.47595	1.53096	1.58551	1.63958	1.69314	1.74619	1.79871	1.85068	1.90209	1.95292	2.00315	2.05277	2.10177	2.15013	2.19783	2.24486	2.29121	2.33686	2.3818	2.42602	2.46949	2.51221	2.55417	2.59535	2.63574
0	0.0586063	0.117195	0.175747	0.234247	0.292675	0.351013	0.409245	0.467352	0.525317	0.583122	0.640749	0.698181	0.7554	0.812389	0.869131	0.925608	0.981803	1.0377	1.09328	1.14853	1.20342	1.25795	1.3121	1.36585	1.41918	1.47208	1.52453	1.57652	1.62802	1.67903	1.72953	1.7795	1.82893	1.87781	1.92611	1.97382	2.02093	2.06743	2.1133	2.15852	2.20309	2.24698	2.29019	2.33271	2.37451	2.41559	2.45593	2.49553	2.53436
0	0.056262	0.112507	0.168718	0.224877	0.280968	0.336973	0.392875	0.448658	0.504304	0.559797	0.615119	0.670253	0.725184	0.779894	0.834366	0.888583	0.942531	0.996191	1.04955	1.10258	1.15529	1.20763	1.25962	1.31121	1.36241	1.4132	1.46355	1.51345	1.5629	1.61187	1.66035	1.70832	1.75578	1.80269	1.84906	1.89487	1.9401	1.98473	2.02877	2.07218	2.11496	2.1571	2.19859	2.2394	2.27953	2.31897	2.35769	2.39571	2.43299
0	0.0539178	0.107819	0.161688	0.215507	0.269261	0.322932	0.376505	0.429964	0.483292	0.536472	0.589489	0.642326	0.694968	0.747398	0.7996	0.851559	0.903259	0.954683	1.00582	1.05664	1.10715	1.15732	1.20713	1.25658	1.30564	1.35431	1.40257	1.45039	1.49778	1.54471	1.59117	1.63714	1.68262	1.72758	1.77202	1.81591	1.85926	1.90204	1.94423	1.98584	2.02684	2.06722	2.10698	2.14609	2.18455	2.22234	2.25946	2.29589	2.33161
0	0.0515735	0.103131	0.154658	0.206137	0.257554	0.308892	0.360136	0.41127	0.462279	0.513147	0.563859	0.614399	0.664752	0.714902	0.764835	0.814535	0.863986	0.913175	0.962085	1.0107	1.05901	1.107	1.15465	1.20195	1.24888	1.29543	1.34159	1.38733	1.43266	1.47755	1.52199	1.56596	1.60946	1.65247	1.69497	1.73696	1.77842	1.81934	1.8597	1.8995	1.93872	1.97735	2.01537	2.05278	2.08957	2.12572	2.16122	2.19606	2.23024
0	0.0492293	0.0984436	0.147628	0.196767	0.245847	0.294851	0.343766	0.392576	0.441266	0.489822	0.538229	0.586472	0.634536	0.682407	0.73007	0.777511	0.824714	0.871667	0.918354	0.964761	1.01087	1.05668	1.10216	1.14731	1.19211	1.23655	1.2806	1.32427	1.36754	1.41039	1.45281	1.49478	1.5363	1.57736	1.61793	1.65801	1.69758	1.73664	1.77517	1.81316	1.85059	1.88747	1.92376	1.95947	1.99459	2.02909	2.06298	2.09624	2.12886
0	0.046885	0.0937558	0.140598	0.187397	0.23414	0.280811	0.327396	0.373882	0.420254	0.466497	0.512599	0.558545	0.60432	0.649911	0.695305	0.740486	0.785442	0.830159	0.874623	0.91882	0.962738	1.00636	1.04968	1.09268	1.13534	1.17766	1.21962	1.26121	1.30242	1.34323	1.38362	1.4236	1.46315	1.50224	1.54088	1.57906	1.61675	1.65394	1.69064	1.72682	1.76247	1.79759	1.83216	1.86617	1.89961	1.93247	1.96475	1.99642	2.02749
0	0.0445408	0.089068	0.133568	0.178027	0.222433	0.26677	0.311026	0.355188	0.399241	0.443172	0.486969	0.530617	0.574104	0.617416	0.660539	0.703462	0.74617	0.788651	0.830892	0.872879	0.914601	0.956044	0.997196	1.03804	1.07858	1.11878	1.15864	1.19815	1.2373	1.27606	1.31444	1.35242	1.38999	1.42713	1.46384	1.5001	1.53591	1.57125	1.60611	1.64048	1.67435	1.70771	1.74055	1.77286	1.80463	1.83585	1.86651	1.8966	1.92612
0	0.0421965	0.0843802	0.126538	0.168658	0.210726	0.25273	0.294656	0.336494	0.378228	0.419848	0.461339	0.50269	0.543888	0.58492	0.625774	0.666438	0.706898	0.747143	0.787161	0.826938	0.866464	0.905726	0.944712	0.98341	1.02181	1.0599	1.09766	1.13509	1.17218	1.2089	1.24526	1.28124	1.31683	1.35202	1.3868	1.42115	1.45507	1.48855	1.52157	1.55414	1.58622	1.61783	1.64894	1.67955	1.70965	1.73922	1.76827	1.79678	1.82474
0	0.0398523	0.0796924	0.119508	0.159288	0.199019	0.238689	0.278287	0.317799	0.357215	0.396523	0.435709	0.474763	0.513672	0.552425	0.591009	0.629413	0.667626	0.705635	0.743429	0.780997	0.818327	0.855408	0.892228	0.928776	0.965042	1.00101	1.03668	1.07203	1.10705	1.14174	1.17608	1.21006	1.24367	1.27691	1.30975	1.3422	1.37423	1.40585	1.43704	1.46779	1.4981	1.52795	1.55733	1.58624	1.61467	1.6426	1.67003	1.69696	1.72337
0	0.037508	0.0750046	0.112478	0.149918	0.187312	0.224648	0.261917	0.299105	0.336203	0.373198	0.410079	0.446836	0.483456	0.519929	0.556244	0.592389	0.628354	0.664127	0.699698	0.735056	0.77019	0.80509	0.839744	0.874142	0.908275	0.94213	0.975699	1.00897	1.04193	1.07458	1.1069	1.13888	1.17052	1.2018	1.23271	1.26324	1.2934	1.32316	1.35251	1.38145	1.40998	1.43807	1.46572	1.49293	1.51969	1.54598	1.5718	1.59714	1.62199
0	0.0351638	0.0703168	0.105448	0.140548	0.175605	0.210608	0.245547	0.280411	0.31519	0.349873	0.384449	0.418908	0.45324	0.487433	0.521478	0.555365	0.589082	0.622619	0.655967	0.689115	0.722053	0.754772	0.78726	0.819509	0.851507	0.883247	0.914717	0.945909	0.976813	1.00742	1.03772	1.0677	1.09736	1.12668	1.15566	1.18429	1.21256	1.24046	1.26798	1.29511	1.32185	1.34819	1.37412	1.39962	1.42471	1.44935	1.47356	1.49732	1.52062
0	0.0328195	0.065629	0.0984186	0.131178	0.163898	0.196567	0.229177	0.261717	0.294177	0.326548	0.358819	0.390981	0.423024	0.454938	0.486713	0.51834	0.54981	0.581111	0.612236	0.643174	0.673917	0.704454	0.734776	0.764875	0.79474	0.824364	0.853736	0.882849	0.911692	0.940258	0.968537	0.996521	1.0242	1.05157	1.07862	1.10534	1.13172	1.15776	1.18345	1.20877	1.23373	1.25831	1.28251	1.30632	1.32973	1.35273	1.37532	1.3975	1.41924
0	0.0304753	0.0609413	0.0913887	0.121808	0.152191	0.182527	0.212807	0.243023	0.273165	0.303223	0.333189	0.363054	0.392808	0.422442	0.451948	0.481316	0.510537	0.539603	0.568505	0.597233	0.62578	0.654135	0.682292	0.710241	0.737973	0.765481	0.792755	0.819788	0.846571	0.873097	0.899356	0.925341	0.951045	0.976459	1.00158	1.02639	1.05089	1.07506	1.09891	1.12243	1.14561	1.16843	1.1909	1.21301	1.23474	1.25611	1.27708	1.29767	1.31787
0	0.028131	0.0562535	0.0843588	0.112438	0.140484	0.168486	0.196438	0.224329	0.252152	0.279898	0.307559	0.335127	0.362592	0.389947	0.417183	0.444292	0.471265	0.498095	0.524774	0.551292	0.577643	0.603817	0.629808	0.655607	0.681206	0.706598	0.731774	0.756727	0.78145	0.805935	0.830175	0.854161	0.877888	0.901347	0.924531	0.947434	0.970048	0.992367	1.01438	1.03609	1.05748	1.07855	1.09929	1.1197	1.13976	1.15948	1.17885	1.19785	1.21649
0	0.0257868	0.0515657	0.0773289	0.103069	0.128777	0.154446	0.180068	0.205635	0.231139	0.256574	0.281929	0.3072	0.332376	0.357451	0.382418	0.407267	0.431993	0.456587	0.481043	0.505351	0.529506	0.553499	0.577324	0.600973	0.624439	0.647714	0.670793	0.693667	0.716329	0.738774	0.760993	0.782981	0.80473	0.826234	0.847487	0.868481	0.889211	0.909669	0.929851	0.94975	0.969359	0.988673	1.00769	1.02639	1.04478	1.06286	1.08061	1.09803	1.11512
0	0.0234425	0.0468779	0.070299	0.0936987	0.11707	0.140405	0.163698	0.186941	0.210127	0.233249	0.256299	0.279272	0.30216	0.324956	0.347652	0.370243	0.392721	0.415079	0.437311	0.45941	0.481369	0.503181	0.52484	0.546339	0.567672	0.588831	0.609812	0.630606	0.651209	0.671613	0.691812	0.711801	0.731573	0.751122	0.770442	0.789528	0.808373	0.826972	0.845319	0.863409	0.881235	0.898793	0.916078	0.933083	0.949804	0.966236	0.982373	0.998211	1.01375
0	0.0210983	0.0421901	0.0632691	0.0843288	0.105363	0.126365	0.147328	0.168247	0.189114	0.209924	0.23067	0.251345	0.271944	0.29246	0.312887	0.333219	0.353449	0.373572	0.39358	0.413469	0.433232	0.452863	0.472356	0.491705	0.510904	0.529948	0.54883	0.567546	0.586088	0.604451	0.622631	0.640621	0.658416	0.67601	0.693398	0.710575	0.727536	0.744275	0.760787	0.777068	0.793112	0.808914	0.82447	0.839775	0.854823	0.869612	0.884136	0.89839	0.912371
0	0.018754	0.0375023	0.0562392	0.0749589	0.0936558	0.112324	0.130958	0.149553	0.168101	0.186599	0.20504	0.223418	0.241728	0.259965	0.278122	0.296194	0.314177	0.332064	0.349849	0.367528	0.385095	0.402545	0.419872	0.437071	0.454137	0.471065	0.487849	0.504485	0.520967	0.53729	0.55345	0.569441	0.585258	0.600898	0.616354	0.631622	0.646699	0.661578	0.676255	0.690727	0.704988	0.719035	0.732862	0.746466	0.759843	0.772988	0.785898	0.798569	0.810996
0	0.0164098	0.0328145	0.0492093	0.0655891	0.0819489	0.0982837	0.114589	0.130859	0.147089	0.163274	0.17941	0.195491	0.211512	0.227469	0.243357	0.25917	0.274905	0.290556	0.306118	0.321587	0.336958	0.352227	0.367388	0.382437	0.39737	0.412182	0.426868	0.441424	0.455846	0.470129	0.484269	0.498261	0.512101	0.525786	0.53931	0.55267	0.565861	0.578881	0.591723	0.604386	0.616865	0.629155	0.641254	0.653158	0.664863	0.676365	0.687661	0.698748	0.709622
0	0.0140655	0.0281267	0.0421794	0.0562192	0.0702419	0.0842432	0.0982188	0.112165	0.126076	0.139949	0.15378	0.167563	0.181296	0.194973	0.208591	0.222146	0.235633	0.249048	0.262387	0.275646	0.288821	0.301909	0.314904	0.327803	0.340603	0.353299	0.365887	0.378364	0.390725	0.402968	0.415087	0.427081	0.438944	0.450673	0.462265	0.473717	0.485024	0.496183	0.507192	0.518045	0.528741	0.539276	0.549647	0.55985	0.569882	0.579741	0.589424	0.598927	0.608247
0	0.0117213	0.0234389	0.0351495	0.0468493	0.0585349	0.0702026	0.081849	0.0934704	0.105063	0.116624	0.12815	0.139636	0.15108	0.162478	0.173826	0.185122	0.196361	0.20754	0.218656	0.229705	0.240684	0.251591	0.26242	0.27317	0.283836	0.294416	0.304906	0.315303	0.325604	0.335806	0.345906	0.355901	0.365787	0.375561	0.385221	0.394764	0.404187	0.413486	0.42266	0.431704	0.440618	0.449397	0.458039	0.466541	0.474902	0.483118	0.491186	0.499106	0.506873
0	0.00937701	0.0187512	0.0281196	0.0374795	0.0468279	0.0561621	0.0654792	0.0747763	0.0840507	0.0932995	0.10252	0.111709	0.120864	0.129982	0.139061	0.148097	0.157088	0.166032	0.174925	0.183764	0.192548	0.201272	0.209936	0.218536	0.227069	0.235533	0.243925	0.252242	0.260483	0.268645	0.276725	0.28472	0.292629	0.300449	0.308177	0.315811	0.323349	0.330789	0.338128	0.345363	0.352494	0.359517	0.366431	0.373233	0.379922	0.386494	0.392949	0.399284	0.405498
0	0.00703275	0.0140634	0.0210897	0.0281096	0.0351209	0.0421216	0.0491094	0.0560823	0.063038	0.0699746	0.0768898	0.0837817	0.090648	0.0974867	0.104296	0.111073	0.117816	0.124524	0.131193	0.137823	0.144411	0.150954	0.157452	0.163902	0.170301	0.176649	0.182943	0.189182	0.195363	0.201484	0.207544	0.21354	0.219472	0.225337	0.231133	0.236858	0.242512	0.248092	0.253596	0.259023	0.264371	0.269638	0.274823	0.279925	0.284941	0.289871	0.294712	0.299463	0.304124
0	0.0046885	0.00937558	0.0140598	0.0187397	0.023414	0.0280811	0.0327396	0.0373882	0.0420254	0.0466497	0.0512599	0.0558545	0.060432	0.0649911	0.0695305	0.0740486	0.0785442	0.0830159	0.0874623	0.091882	0.0962738	0.100636	0.104968	0.109268	0.113534	0.117766	0.121962	0.126121	0.130242	0.134323	0.138362	0.14236	0.146315	0.150224	0.154088	0.157906	0.161675	0.165394	0.169064	0.172682	0.176247	0.179759	0.183216	0.186617	0.189961	0.193247	0.196475	0.199642	0.202749
0	0.00234425	0.00468779	0.0070299	0.00936987	0.011707	0.0140405	0.0163698	0.0186941	0.0210127	0.0233249	0.0256299	0.0279272	0.030216	0.0324956	0.0347652	0.0370243	0.0392721	0.0415079	0.0437311	0.045941	0.0481369	0.0503181	0.052484	0.0546339	0.0567672	0.0588831	0.0609812	0.0630606	0.0651209	0.0671613	0.0691812	0.0711801	0.0731573	0.0751122	0.0770442	0.0789528	0.0808373	0.0826972	0.0845319	0.0863409	0.0881235	0.0898793	0.0916078	0.0933083	0.0949804	0.0966236	0.0982373	0.0998211	0.101375
0	0	0	0	0	0	0	0	0	0	0	0	0	0	0	0	0	0	0	0	0	0	0	0	0	0	0	0	0	0	0	0	0	0	0	0	0	0	0	0	0	0	0	0	0	0	0	0	0	0
[truncated: 311 more columns]

## Sheet: Zo
13.293	13.293	13.293	13.293	13.293	13.293	13.293	13.293	13.293	13.293	13.293	13.293	13.293	13.293	13.293	13.293	13.293	13.293	13.293	13.293	13.293	13.293	13.293	13.293	13.293	13.293	13.293	13.293	13.293	13.293	13.293	13.293	13.293	13.293	13.293	13.293	13.293	13.293	13.293	13.293	13.293	13.293	13.293	13.293	13.293	13.293	13.293	13.293	13.293	13.293
13.2922	13.2921	13.2921	13.2921	13.2921	13.292	13.292	13.292	13.2919	13.2919	13.2919	13.2919	13.2918	13.2918	13.2918	13.2918	13.2917	13.2917	13.2917	13.2916	13.2916	13.2916	13.2916	13.2915	13.2915	13.2915	13.2914	13.2914	13.2914	13.2914	13.2913	13.2913	13.2913	13.2912	13.2912	13.2912	13.2912	13.2911	13.2911	13.2911	13.2911	13.291	13.291	13.291	13.2909	13.2909	13.2909	13.2909	13.2908	13.2908
13.2888	13.2887	13.2887	13.2886	13.2886	13.2885	13.2884	13.2884	13.2883	13.2883	13.2882	13.2882	13.2881	13.2881	13.288	13.2879	13.2879	13.2878	13.2878	13.2877	13.2876	13.2876	13.2875	13.2875	13.2874	13.2874	13.2873	13.2872	13.2872	13.2871	13.2871	13.287	13.287	13.2869	13.2869	13.2868	13.2867	13.2867	13.2866	13.2866	13.2865	13.2865	13.2864	13.2864	13.2863	13.2863	13.2862	13.2862	13.2861	13.2861
13.2828	13.2827	13.2827	13.2826	13.2825	13.2824	13.2823	13.2822	13.2822	13.2821	13.282	13.2819	13.2818	13.2817	13.2816	13.2816	13.2815	13.2814	13.2813	13.2812	13.2811	13.281	13.2809	13.2809	13.2808	13.2807	13.2806	13.2805	13.2804	13.2803	13.2803	13.2802	13.2801	13.28	13.2799	13.2798	13.2797	13.2797	13.2796	13.2795	13.2794	13.2793	13.2792	13.2792	13.2791	13.279	13.2789	13.2788	13.2788	13.2787
13.2743	13.2742	13.2741	13.274	13.2739	13.2738	13.2736	13.2735	13.2734	13.2733	13.2732	13.2731	13.273	13.2728	13.2727	13.2726	13.2725	13.2724	13.2723	13.2721	13.272	13.2719	13.2718	13.2717	13.2716	13.2714	13.2713	13.2712	13.2711	13.271	13.2709	13.2707	13.2706	13.2705	13.2704	13.2703	13.2702	13.27	13.2699	13.2698	13.2697	13.2696	13.2695	13.2694	13.2693	13.2691	13.269	13.2689	13.2688	13.2687
13.2632	13.2631	13.2629	13.2628	13.2627	13.2625	13.2624	13.2623	13.2621	13.262	13.2618	13.2617	13.2615	13.2614	13.2613	13.2611	13.261	13.2608	13.2607	13.2605	13.2604	13.2602	13.2601	13.2599	13.2598	13.2596	13.2595	13.2593	13.2592	13.259	13.2589	13.2587	13.2586	13.2584	13.2583	13.2581	13.258	13.2578	13.2577	13.2576	13.2574	13.2573	13.2571	13.257	13.2568	13.2567	13.2566	13.2564	13.2563	13.2562
13.2496	13.2494	13.2492	13.2491	13.2489	13.2488	13.2486	13.2484	13.2483	13.2481	13.2479	13.2477	13.2476	13.2474	13.2472	13.247	13.2469	13.2467	13.2465	13.2463	13.2461	13.246	13.2458	13.2456	13.2454	13.2452	13.2451	13.2449	13.2447	13.2445	13.2443	13.2442	13.244	13.2438	13.2436	13.2434	13.2433	13.2431	13.2429	13.2427	13.2425	13.2424	13.2422	13.242	13.2419	13.2417	13.2415	13.2413	13.2412	13.241
13.2334	13.2332	13.233	13.2328	13.2326	13.2324	13.2322	13.232	13.2318	13.2316	13.2314	13.2312	13.231	13.2308	13.2306	13.2304	13.2302	13.23	13.2298	13.2296	13.2294	13.2291	13.2289	13.2287	13.2285	13.2283	13.2281	13.2279	13.2277	13.2274	13.2272	13.227	13.2268	13.2266	13.2264	13.2262	13.2259	13.2257	13.2255	13.2253	13.2251	13.2249	13.2247	13.2245	13.2243	13.2241	13.2239	13.2237	13.2235	13.2233
13.2146	13.2144	13.2142	13.214	13.2137	13.2135	13.2133	13.2131	13.2129	13.2126	13.2124	13.2122	13.2119	13.2117	13.2115	13.2112	13.211	13.2107	13.2105	13.2103	13.21	13.2098	13.2095	13.2093	13.209	13.2088	13.2085	13.2083	13.208	13.2078	13.2075	13.2073	13.207	13.2068	13.2066	13.2063	13.2061	13.2058	13.2056	13.2053	13.2051	13.2048	13.2046	13.2044	13.2041	13.2039	13.2036	13.2034	13.2032	13.203
13.1933	13.1931	13.1928	13.1926	13.1923	13.1921	13.1918	13.1916	13.1913	13.1911	13.1908	13.1905	13.1903	13.19	13.1898	13.1895	13.1892	13.1889	13.1887	13.1884	13.1881	13.1878	13.1876	13.1873	13.187	13.1867	13.1864	13.1862	13.1859	13.1856	13.1853	13.185	13.1847	13.1845	13.1842	13.1839	13.1836	13.1833	13.1831	13.1828	13.1825	13.1822	13.1819	13.1817	13.1814	13.1811	13.1809	13.1806	13.1803	13.1801
13.1694	13.1692	13.1689	13.1686	13.1684	13.1681	13.1678	13.1675	13.1672	13.167	13.1667	13.1664	13.1661	13.1658	13.1655	13.1652	13.1649	13.1646	13.1643	13.164	13.1637	13.1634	13.163	13.1627	13.1624	13.1621	13.1618	13.1615	13.1612	13.1608	13.1605	13.1602	13.1599	13.1596	13.1592	13.1589	13.1586	13.1583	13.158	13.1577	13.1573	13.157	13.1567	13.1564	13.1561	13.1558	13.1555	13.1552	13.1549	13.1546
13.143	13.1427	13.1424	13.1421	13.1418	13.1415	13.1412	13.1409	13.1406	13.1403	13.14	13.1397	13.1393	13.139	13.1387	13.1384	13.138	13.1377	13.1374	13.137	13.1367	13.1363	13.136	13.1356	13.1353	13.1349	13.1346	13.1342	13.1339	13.1335	13.1332	13.1328	13.1325	13.1321	13.1318	13.1314	13.131	13.1307	13.1303	13.13	13.1296	13.1293	13.1289	13.1286	13.1282	13.1279	13.1276	13.1272	13.1269	13.1266
13.1141	13.1138	13.1134	13.1131	13.1128	13.1125	13.1121	13.1118	13.1115	13.1111	13.1108	13.1104	13.1101	13.1097	13.1094	13.109	13.1086	13.1083	13.1079	13.1075	13.1071	13.1068	13.1064	13.106	13.1056	13.1052	13.1048	13.1045	13.1041	13.1037	13.1033	13.1029	13.1025	13.1021	13.1017	13.1013	13.1009	13.1005	13.1002	13.0998	13.0994	13.099	13.0986	13.0982	13.0978	13.0975	13.0971	13.0967	13.0963	13.096
13.0826	13.0822	13.0819	13.0816	13.0812	13.0808	13.0805	13.0801	13.0798	13.0794	13.079	13.0786	13.0783	13.0779	13.0775	13.0771	13.0767	13.0763	13.0759	13.0755	13.0751	13.0747	13.0742	13.0738	13.0734	13.073	13.0726	13.0721	13.0717	13.0713	13.0709	13.0704	13.07	13.0696	13.0691	13.0687	13.0683	13.0679	13.0674	13.067	13.0666	13.0662	13.0657	13.0653	13.0649	13.0645	13.0641	13.0636	13.0632	13.0628
13.0486	13.0482	13.0478	13.0475	13.0471	13.0467	13.0463	13.0459	13.0455	13.0451	13.0447	13.0443	13.0439	13.0435	13.0431	13.0426	13.0422	13.0418	13.0413	13.0409	13.0405	13.04	13.0396	13.0391	13.0387	13.0382	13.0378	13.0373	13.0368	13.0364	13.0359	13.0354	13.035	13.0345	13.034	13.0336	13.0331	13.0326	13.0322	13.0317	13.0312	13.0308	13.0303	13.0299	13.0294	13.0289	13.0285	13.028	13.0276	13.0271
13.012	13.0116	13.0112	13.0108	13.0104	13.01	13.0096	13.0092	13.0088	13.0084	13.0079	13.0075	13.007	13.0066	13.0062	13.0057	13.0052	13.0048	13.0043	13.0038	13.0034	13.0029	13.0024	13.0019	13.0014	13.0009	13.0004	12.9999	12.9994	12.9989	12.9984	12.9979	12.9974	12.9969	12.9964	12.9959	12.9954	12.9949	12.9944	12.9939	12.9934	12.9929	12.9924	12.9919	12.9914	12.9909	12.9904	12.9899	12.9894	12.9889
12.9729	12.9725	12.9721	12.9717	12.9713	12.9709	12.9704	12.97	12.9695	12.9691	12.9686	12.9681	12.9677	12.9672	12.9667	12.9662	12.9657	12.9652	12.9647	12.9642	12.9637	12.9632	12.9627	12.9622	12.9616	12.9611	12.9606	12.9601	12.9595	12.959	12.9584	12.9579	12.9574	12.9568	12.9563	12.9557	12.9552	12.9546	12.9541	12.9536	12.953	12.9525	12.9519	12.9514	12.9509	12.9503	12.9498	12.9493	12.9487	12.9482
12.9314	12.9309	12.9305	12.9301	12.9296	12.9292	12.9287	12.9282	12.9278	12.9273	12.9268	12.9263	12.9258	12.9253	12.9248	12.9243	12.9237	12.9232	12.9227	12.9221	12.9216	12.921	12.9205	12.9199	12.9194	12.9188	12.9183	12.9177	12.9171	12.9165	12.916	12.9154	12.9148	12.9142	12.9136	12.9131	12.9125	12.9119	12.9113	12.9107	12.9101	12.9096	12.909	12.9084	12.9078	12.9072	12.9067	12.9061	12.9055	12.905
12.8873	12.8869	12.8864	12.8859	12.8855	12.885	12.8845	12.884	12.8835	12.883	12.8825	12.882	12.8814	12.8809	12.8803	12.8798	12.8792	12.8787	12.8781	12.8775	12.877	12.8764	12.8758	12.8752	12.8746	12.874	12.8734	12.8728	12.8722	12.8716	12.871	12.8704	12.8698	12.8691	12.8685	12.8679	12.8673	12.8666	12.866	12.8654	12.8648	12.8642	12.8635	12.8629	12.8623	12.8617	12.8611	12.8605	12.8599	12.8593
12.8407	12.8403	12.8398	12.8393	12.8388	12.8383	12.8378	12.8373	12.8367	12.8362	12.8357	12.8351	12.8346	12.834	12.8334	12.8329	12.8323	12.8317	12.8311	12.8305	12.8299	12.8293	12.8286	12.828	12.8274	12.8268	12.8261	12.8255	12.8248	12.8242	12.8235	12.8229	12.8222	12.8216	12.8209	12.8203	12.8196	12.8189	12.8183	12.8176	12.8169	12.8163	12.8156	12.815	12.8143	12.8137	12.813	12.8124	12.8117	12.8111
12.7917	12.7912	12.7907	12.7902	12.7897	12.7892	12.7886	12.7881	12.7875	12.787	12.7864	12.7858	12.7852	12.7846	12.784	12.7834	12.7828	12.7822	12.7816	12.7809	12.7803	12.7797	12.779	12.7783	12.7777	12.777	12.7763	12.7757	12.775	12.7743	12.7736	12.7729	12.7722	12.7715	12.7708	12.7701	12.7694	12.7687	12.768	12.7673	12.7666	12.7659	12.7652	12.7645	12.7639	12.7632	12.7625	12.7618	12.7611	12.7604
12.7402	12.7397	12.7391	12.7386	12.7381	12.7375	12.737	12.7364	12.7358	12.7352	12.7347	12.734	12.7334	12.7328	12.7322	12.7316	12.7309	12.7303	12.7296	12.7289	12.7283	12.7276	12.7269	12.7262	12.7255	12.7248	12.7241	12.7234	12.7227	12.722	12.7212	12.7205	12.7198	12.7191	12.7183	12.7176	12.7169	12.7161	12.7154	12.7146	12.7139	12.7132	12.7124	12.7117	12.711	12.7102	12.7095	12.7088	12.708	12.7073
12.6862	12.6857	12.6851	12.6846	12.684	12.6834	12.6829	12.6823	12.6817	12.6811	12.6805	12.6798	12.6792	12.6785	12.6779	12.6772	12.6766	12.6759	12.6752	12.6745	12.6738	12.6731	12.6724	12.6716	12.6709	12.6702	12.6694	12.6687	12.668	12.6672	12.6664	12.6657	12.6649	12.6642	12.6634	12.6626	12.6618	12.6611	12.6603	12.6595	12.6587	12.6579	12.6572	12.6564	12.6556	12.6549	12.6541	12.6533	12.6526	12.6518
12.6298	12.6292	12.6287	12.6281	12.6275	12.6269	12.6263	12.6257	12.6251	12.6245	12.6238	12.6232	12.6225	12.6218	12.6212	12.6205	12.6198	12.6191	12.6183	12.6176	12.6169	12.6161	12.6154	12.6147	12.6139	12.6131	12.6124	12.6116	12.6108	12.61	12.6092	12.6084	12.6076	12.6068	12.606	12.6052	12.6044	12.6036	12.6028	12.602	12.6011	12.6003	12.5995	12.5987	12.5979	12.5971	12.5963	12.5955	12.5947	12.5939
12.5709	12.5703	12.5697	12.5692	12.5686	12.568	12.5673	12.5667	12.5661	12.5654	12.5647	12.5641	12.5634	12.5627	12.562	12.5613	12.5606	12.5598	12.5591	12.5583	12.5576	12.5568	12.556	12.5552	12.5545	12.5537	12.5529	12.552	12.5512	12.5504	12.5496	12.5488	12.5479	12.5471	12.5462	12.5454	12.5446	12.5437	12.5429	12.542	12.5412	12.5403	12.5395	12.5386	12.5378	12.5369	12.5361	12.5352	12.5344	12.5336
12.5096	12.509	12.5084	12.5078	12.5072	12.5066	12.5059	12.5053	12.5046	12.504	12.5033	12.5026	12.5019	12.5011	12.5004	12.4997	12.4989	12.4982	12.4974	12.4966	12.4958	12.495	12.4942	12.4934	12.4926	12.4918	12.491	12.4901	12.4893	12.4884	12.4876	12.4867	12.4858	12.485	12.4841	12.4832	12.4823	12.4815	12.4806	12.4797	12.4788	12.4779	12.477	12.4762	12.4753	12.4744	12.4735	12.4726	12.4718	12.4709
12.4459	12.4453	12.4447	12.4441	12.4434	12.4428	12.4421	12.4415	12.4408	12.4401	12.4394	12.4387	12.4379	12.4372	12.4365	12.4357	12.4349	12.4341	12.4333	12.4325	12.4317	12.4309	12.4301	12.4292	12.4284	12.4275	12.4267	12.4258	12.4249	12.4241	12.4232	12.4223	12.4214	12.4205	12.4196	12.4187	12.4178	12.4169	12.4159	12.415	12.4141	12.4132	12.4123	12.4113	12.4104	12.4095	12.4086	12.4077	12.4068	12.4059
12.3798	12.3792	12.3785	12.3779	12.3773	12.3766	12.3759	12.3753	12.3746	12.3738	12.3731	12.3724	12.3716	12.3709	12.3701	12.3693	12.3685	12.3677	12.3669	12.3661	12.3653	12.3644	12.3636	12.3627	12.3618	12.3609	12.3601	12.3592	12.3583	12.3574	12.3564	12.3555	12.3546	12.3537	12.3527	12.3518	12.3509	12.3499	12.349	12.348	12.3471	12.3461	12.3452	12.3442	12.3433	12.3423	12.3414	12.3404	12.3395	12.3385
12.3113	12.3106	12.31	12.3094	12.3087	12.308	12.3074	12.3067	12.306	12.3052	12.3045	12.3037	12.303	12.3022	12.3014	12.3006	12.2998	12.299	12.2981	12.2973	12.2964	12.2956	12.2947	12.2938	12.2929	12.292	12.2911	12.2902	12.2892	12.2883	12.2874	12.2864	12.2855	12.2845	12.2836	12.2826	12.2816	12.2806	12.2797	12.2787	12.2777	12.2767	12.2758	12.2748	12.2738	12.2728	12.2718	12.2709	12.2699	12.2689
12.2404	12.2398	12.2391	12.2385	12.2378	12.2371	12.2364	12.2357	12.235	12.2343	12.2335	12.2327	12.232	12.2312	12.2304	12.2295	12.2287	12.2279	12.227	12.2261	12.2253	12.2244	12.2235	12.2226	12.2217	12.2207	12.2198	12.2189	12.2179	12.217	12.216	12.215	12.214	12.2131	12.2121	12.2111	12.2101	12.2091	12.2081	12.2071	12.2061	12.2051	12.2041	12.2031	12.2021	12.201	12.2	12.199	12.198	12.197
12.1672	12.1665	12.1659	12.1652	12.1646	12.1639	12.1632	12.1624	12.1617	12.1609	12.1602	12.1594	12.1586	12.1578	12.157	12.1561	12.1553	12.1544	12.1536	12.1527	12.1518	12.1509	12.15	12.1491	12.1481	12.1472	12.1462	12.1453	12.1443	12.1433	12.1423	12.1413	12.1403	12.1393	12.1383	12.1373	12.1363	12.1353	12.1343	12.1332	12.1322	12.1312	12.1301	12.1291	12.1281	12.127	12.126	12.125	12.1239	12.1229
12.0916	12.091	12.0903	12.0897	12.089	12.0883	12.0876	12.0868	12.0861	12.0853	12.0845	12.0838	12.0829	12.0821	12.0813	12.0804	12.0796	12.0787	12.0778	12.0769	12.076	12.0751	12.0742	12.0732	12.0723	12.0713	12.0704	12.0694	12.0684	12.0674	12.0664	12.0654	12.0644	12.0634	12.0623	12.0613	12.0603	12.0592	12.0582	12.0571	12.0561	12.055	12.054	12.0529	12.0519	12.0508	12.0497	12.0487	12.0476	12.0466
12.0137	12.0131	12.0124	12.0118	12.0111	12.0104	12.0097	12.0089	12.0082	12.0074	12.0066	12.0058	12.005	12.0042	12.0033	12.0025	12.0016	12.0007	11.9998	11.9989	11.998	11.9971	11.9961	11.9952	11.9942	11.9932	11.9922	11.9913	11.9903	11.9893	11.9882	11.9872	11.9862	11.9851	11.9841	11.9831	11.982	11.9809	11.9799	11.9788	11.9777	11.9767	11.9756	11.9745	11.9735	11.9724	11.9713	11.9702	11.9692	11.9681
11.9335	11.9329	11.9322	11.9316	11.9309	11.9302	11.9295	11.9287	11.928	11.9272	11.9264	11.9256	11.9248	11.9239	11.9231	11.9222	11.9213	11.9205	11.9195	11.9186	11.9177	11.9168	11.9158	11.9149	11.9139	11.9129	11.9119	11.9109	11.9099	11.9089	11.9079	11.9068	11.9058	11.9047	11.9037	11.9026	11.9015	11.9005	11.8994	11.8983	11.8972	11.8962	11.8951	11.894	11.8929	11.8918	11.8907	11.8896	11.8885	11.8875
11.8511	11.8504	11.8498	11.8491	11.8484	11.8477	11.847	11.8462	11.8455	11.8447	11.8439	11.8431	11.8423	11.8414	11.8406	11.8397	11.8388	11.838	11.837	11.8361	11.8352	11.8343	11.8333	11.8323	11.8314	11.8304	11.8294	11.8284	11.8273	11.8263	11.8253	11.8242	11.8232	11.8221	11.8211	11.82	11.8189	11.8179	11.8168	11.8157	11.8146	11.8135	11.8124	11.8113	11.8102	11.8091	11.808	11.8069	11.8058	11.8047
11.7663	11.7657	11.765	11.7644	11.7637	11.763	11.7623	11.7615	11.7608	11.76	11.7592	11.7584	11.7576	11.7567	11.7559	11.755	11.7541	11.7532	11.7523	11.7514	11.7505	11.7495	11.7486	11.7476	11.7466	11.7456	11.7446	11.7436	11.7426	11.7416	11.7406	11.7395	11.7385	11.7374	11.7363	11.7353	11.7342	11.7331	11.732	11.7309	11.7298	11.7287	11.7276	11.7265	11.7254	11.7243	11.7232	11.7221	11.721	11.7199
11.6793	11.6787	11.6781	11.6774	11.6767	11.676	11.6753	11.6746	11.6738	11.6731	11.6723	11.6715	11.6707	11.6698	11.669	11.6681	11.6672	11.6663	11.6654	11.6645	11.6636	11.6626	11.6617	11.6607	11.6598	11.6588	11.6578	11.6568	11.6557	11.6547	11.6537	11.6527	11.6516	11.6505	11.6495	11.6484	11.6473	11.6463	11.6452	11.6441	11.643	11.6419	11.6408	11.6397	11.6386	11.6375	11.6364	11.6352	11.6341	11.633
11.5901	11.5895	11.5889	11.5882	11.5876	11.5869	11.5862	11.5854	11.5847	11.5839	11.5832	11.5824	11.5816	11.5807	11.5799	11.579	11.5782	11.5773	11.5764	11.5755	11.5745	11.5736	11.5727	11.5717	11.5707	11.5698	11.5688	11.5678	11.5668	11.5658	11.5647	11.5637	11.5627	11.5616	11.5606	11.5595	11.5584	11.5573	11.5563	11.5552	11.5541	11.553	11.5519	11.5508	11.5497	11.5486	11.5475	11.5464	11.5453	11.5442
11.4987	11.4981	11.4975	11.4969	11.4962	11.4955	11.4948	11.4941	11.4934	11.4926	11.4919	11.4911	11.4903	11.4895	11.4886	11.4878	11.4869	11.4861	11.4852	11.4843	11.4834	11.4825	11.4815	11.4806	11.4796	11.4787	11.4777	11.4767	11.4757	11.4747	11.4737	11.4727	11.4716	11.4706	11.4696	11.4685	11.4675	11.4664	11.4653	11.4643	11.4632	11.4621	11.461	11.4599	11.4588	11.4577	11.4566	11.4555	11.4544	11.4533
11.4051	11.4045	11.4039	11.4033	11.4027	11.402	11.4013	11.4006	11.3999	11.3992	11.3984	11.3977	11.3969	11.3961	11.3953	11.3944	11.3936	11.3927	11.3919	11.391	11.3901	11.3892	11.3883	11.3874	11.3864	11.3855	11.3845	11.3836	11.3826	11.3816	11.3806	11.3796	11.3786	11.3776	11.3766	11.3755	11.3745	11.3735	11.3724	11.3714	11.3703	11.3692	11.3682	11.3671	11.366	11.3649	11.3639	11.3628	11.3617	11.3606
11.3093	11.3088	11.3082	11.3076	11.307	11.3063	11.3057	11.305	11.3043	11.3036	11.3029	11.3021	11.3014	11.3006	11.2998	11.299	11.2982	11.2973	11.2965	11.2956	11.2948	11.2939	11.293	11.2921	11.2912	11.2903	11.2893	11.2884	11.2875	11.2865	11.2855	11.2846	11.2836	11.2826	11.2816	11.2806	11.2796	11.2786	11.2775	11.2765	11.2755	11.2744	11.2734	11.2724	11.2713	11.2702	11.2692	11.2681	11.2671	11.266
11.2114	11.2109	11.2103	11.2098	11.2092	11.2086	11.2079	11.2073	11.2066	11.2059	11.2052	11.2045	11.2038	11.203	11.2023	11.2015	11.2007	11.1999	11.1991	11.1982	11.1974	11.1965	11.1957	11.1948	11.1939	11.193	11.1921	11.1912	11.1903	11.1894	11.1885	11.1875	11.1866	11.1856	11.1847	11.1837	11.1827	11.1818	11.1808	11.1798	11.1788	11.1778	11.1768	11.1757	11.1747	11.1737	11.1727	11.1716	11.1706	11.1695
11.1114	11.1109	11.1104	11.1098	11.1093	11.1087	11.1081	11.1075	11.1068	11.1062	11.1055	11.1048	11.1041	11.1034	11.1027	11.1019	11.1012	11.1004	11.0996	11.0988	11.098	11.0972	11.0964	11.0955	11.0947	11.0938	11.093	11.0921	11.0912	11.0904	11.0895	11.0886	11.0877	11.0868	11.0858	11.0849	11.084	11.0831	11.0821	11.0812	11.0802	11.0792	11.0783	11.0773	11.0763	11.0753	11.0743	11.0733	11.0723	11.0713
11.0093	11.0088	11.0083	11.0078	11.0073	11.0068	11.0062	11.0056	11.005	11.0044	11.0037	11.0031	11.0024	11.0017	11.001	11.0003	10.9996	10.9989	10.9982	10.9974	10.9966	10.9959	10.9951	10.9943	10.9935	10.9927	10.9919	10.9911	10.9903	10.9894	10.9886	10.9877	10.9869	10.986	10.9852	10.9843	10.9834	10.9825	10.9816	10.9807	10.9798	10.9789	10.978	10.977	10.9761	10.9752	10.9742	10.9733	10.9723	10.9713
10.9051	10.9047	10.9042	10.9038	10.9033	10.9028	10.9022	10.9017	10.9011	10.9006	10.9	10.8994	10.8987	10.8981	10.8974	10.8968	10.8961	10.8954	10.8947	10.894	10.8933	10.8926	10.8919	10.8911	10.8904	10.8897	10.8889	10.8881	10.8874	10.8866	10.8858	10.885	10.8842	10.8834	10.8826	10.8818	10.881	10.8802	10.8793	10.8785	10.8776	10.8768	10.8759	10.8751	10.8742	10.8733	10.8724	10.8715	10.8706	10.8697
10.7988	10.7985	10.7981	10.7977	10.7972	10.7968	10.7963	10.7958	10.7953	10.7948	10.7942	10.7936	10.7931	10.7925	10.7919	10.7913	10.7907	10.79	10.7894	10.7888	10.7881	10.7874	10.7868	10.7861	10.7854	10.7847	10.7841	10.7834	10.7827	10.7819	10.7812	10.7805	10.7798	10.7791	10.7783	10.7776	10.7768	10.7761	10.7753	10.7745	10.7738	10.773	10.7722	10.7714	10.7706	10.7697	10.7689	10.7681	10.7672	10.7664
10.6906	10.6903	10.6899	10.6896	10.6892	10.6888	10.6884	10.6879	10.6875	10.687	10.6865	10.686	10.6855	10.6849	10.6844	10.6839	10.6833	10.6827	10.6822	10.6816	10.681	10.6804	10.6798	10.6792	10.6786	10.678	10.6774	10.6768	10.6761	10.6755	10.6749	10.6742	10.6736	10.6729	10.6723	10.6716	10.6709	10.6703	10.6696	10.6689	10.6682	10.6675	10.6668	10.666	10.6653	10.6646	10.6638	10.6631	10.6623	10.6615
10.5804	10.5801	10.5798	10.5795	10.5792	10.5788	10.5785	10.5781	10.5777	10.5773	10.5769	10.5764	10.576	10.5755	10.575	10.5745	10.5741	10.5736	10.5731	10.5726	10.5721	10.5715	10.571	10.5705	10.57	10.5694	10.5689	10.5684	10.5678	10.5673	10.5668	10.5662	10.5656	10.5651	10.5645	10.564	10.5634	10.5628	10.5622	10.5616	10.561	10.5604	10.5598	10.5591	10.5585	10.5578	10.5572	10.5565	10.5558	10.5551
10.4681	10.468	10.4677	10.4675	10.4672	10.467	10.4667	10.4664	10.466	10.4657	10.4653	10.465	10.4646	10.4642	10.4638	10.4634	10.463	10.4626	10.4621	10.4617	10.4613	10.4609	10.4604	10.46	10.4596	10.4591	10.4587	10.4583	10.4578	10.4574	10.4569	10.4565	10.456	10.4556	10.4551	10.4547	10.4542	10.4537	10.4532	10.4527	10.4522	10.4517	10.4512	10.4507	10.4501	10.4496	10.449	10.4484	10.4478	10.4472
10.354	10.3539	10.3537	10.3536	10.3534	10.3532	10.353	10.3527	10.3525	10.3522	10.3519	10.3516	10.3513	10.351	10.3507	10.3504	10.3501	10.3498	10.3494	10.3491	10.3488	10.3484	10.3481	10.3478	10.3475	10.3471	10.3468	10.3465	10.3461	10.3458	10.3455	10.3451	10.3448	10.3445	10.3441	10.3438	10.3434	10.343	10.3427	10.3423	10.3419	10.3415	10.3411	10.3407	10.3403	10.3398	10.3394	10.3389	10.3384	10.3379
10.3434	10.3434	10.3434	10.3434	10.3434	10.3434	10.3434	10.3434	10.3434	10.3434	10.3434	10.3434	10.3434	10.3434	10.3434	10.3434	10.3434	10.3434	10.3434	10.3434	10.3434	10.3434	10.3434	10.3434	10.3434	10.3434	10.3434	10.3434	10.3434	10.3434	10.3434	10.3434	10.3434	10.3434	10.3434	10.3434	10.3434	10.3434	10.3434	10.3434	10.3434	10.3434	10.3434	10.3434	10.3434	10.3434	10.3434	10.3434	10.3434	10.3434
10.2248	10.2248	10.2248	10.2248	10.2248	10.2248	10.2248	10.2248	10.2248	10.2248	10.2248	10.2248	10.2248	10.2248	10.2248	10.2248	10.2248	10.2248	10.2248	10.2248	10.2248	10.2248	10.2248	10.2248	10.2248	10.2248	10.2248	10.2248	10.2248	10.2248	10.2248	10.2248	10.2248	10.2248	10.2248	10.2248	10.2248	10.2248	10.2248	10.2248	10.2248	10.2248	10.2248	10.2248	10.2248	10.2248	10.2248	10.2248	10.2248	10.2248
10.1034	10.1034	10.1034	10.1034	10.1034	10.1034	10.1034	10.1034	10.1034	10.1034	10.1034	10.1034	10.1034	10.1034	10.1034	10.1034	10.1034	10.1034	10.1034	10.1034	10.1034	10.1034	10.1034	10.1034	10.1034	10.1034	10.1034	10.1034	10.1034	10.1034	10.1034	10.1034	10.1034	10.1034	10.1034	10.1034	10.1034	10.1034	10.1034	10.1034	10.1034	10.1034	10.1034	10.1034	10.1034	10.1034	10.1034	10.1034	10.1034	10.1034
9.97915	9.97915	9.97915	9.97915	9.97915	9.97915	9.97915	9.97915	9.97915	9.97915	9.97915	9.97915	9.97915	9.97915	9.97915	9.97915	9.97915	9.97915	9.97915	9.97915	9.97915	9.97915	9.97915	9.97915	9.97915	9.97915	9.97915	9.97915	9.97915	9.97915	9.97915	9.97915	9.97915	9.97915	9.97915	9.97915	9.97915	9.97915	9.97915	9.97915	9.97915	9.97915	9.97915	9.97915	9.97915	9.97915	9.97915	9.97915	9.97915	9.97915
9.85202	9.85202	9.85202	9.85202	9.85202	9.85202	9.85202	9.85202	9.85202	9.85202	9.85202	9.85202	9.85202	9.85202	9.85202	9.85202	9.85202	9.85202	9.85202	9.85202	9.85202	9.85202	9.85202	9.85202	9.85202	9.85202	9.85202	9.85202	9.85202	9.85202	9.85202	9.85202	9.85202	9.85202	9.85202	9.85202	9.85202	9.85202	9.85202	9.85202	9.85202	9.85202	9.85202	9.85202	9.85202	9.85202	9.85202	9.85202	9.85202	9.85202
9.72208	9.72208	9.72208	9.72208	9.72208	9.72208	9.72208	9.72208	9.72208	9.72208	9.72208	9.72208	9.72208	9.72208	9.72208	9.72208	9.72208	9.72208	9.72208	9.72208	9.72208	9.72208	9.72208	9.72208	9.72208	9.72208	9.72208	9.72208	9.72208	9.72208	9.72208	9.72208	9.72208	9.72208	9.72208	9.72208	9.72208	9.72208	9.72208	9.72208	9.72208	9.72208	9.72208	9.72208	9.72208	9.72208	9.72208	9.72208	9.72208	9.72208
9.58934	9.58934	9.58934	9.58934	9.58934	9.58934	9.58934	9.58934	9.58934	9.58934	9.58934	9.58934	9.58934	9.58934	9.58934	9.58934	9.58934	9.58934	9.58934	9.58934	9.58934	9.58934	9.58934	9.58934	9.58934	9.58934	9.58934	9.58934	9.58934	9.58934	9.58934	9.58934	9.58934	9.58934	9.58934	9.58934	9.58934	9.58934	9.58934	9.58934	9.58934	9.58934	9.58934	9.58934	9.58934	9.58934	9.58934	9.58934	9.58934	9.58934
9.45384	9.45384	9.45384	9.45384	9.45384	9.45384	9.45384	9.45384	9.45384	9.45384	9.45384	9.45384	9.45384	9.45384	9.45384	9.45384	9.45384	9.45384	9.45384	9.45384	9.45384	9.45384	9.45384	9.45384	9.45384	9.45384	9.45384	9.45384	9.45384	9.45384	9.45384	9.45384	9.45384	9.45384	9.45384	9.45384	9.45384	9.45384	9.45384	9.45384	9.45384	9.45384	9.45384	9.45384	9.45384	9.45384	9.45384	9.45384	9.45384	9.45384
9.31561	9.31561	9.31561	9.31561	9.31561	9.31561	9.31561	9.31561	9.31561	9.31561	9.31561	9.31561	9.31561	9.31561	9.31561	9.31561	9.31561	9.31561	9.31561	9.31561	9.31561	9.31561	9.31561	9.31561	9.31561	9.31561	9.31561	9.31561	9.31561	9.31561	9.31561	9.31561	9.31561	9.31561	9.31561	9.31561	9.31561	9.31561	9.31561	9.31561	9.31561	9.31561	9.31561	9.31561	9.31561	9.31561	9.31561	9.31561	9.31561	9.31561
9.17467	9.17467	9.17467	9.17467	9.17467	9.17467	9.17467	9.17467	9.17467	9.17467	9.17467	9.17467	9.17467	9.17467	9.17467	9.17467	9.17467	9.17467	9.17467	9.17467	9.17467	9.17467	9.17467	9.17467	9.17467	9.17467	9.17467	9.17467	9.17467	9.17467	9.17467	9.17467	9.17467	9.17467	9.17467	9.17467	9.17467	9.17467	9.17467	9.17467	9.17467	9.17467	9.17467	9.17467	9.17467	9.17467	9.17467	9.17467	9.17467	9.17467
9.03106	9.03106	9.03106	9.03106	9.03106	9.03106	9.03106	9.03106	9.03106	9.03106	9.03106	9.03106	9.03106	9.03106	9.03106	9.03106	9.03106	9.03106	9.03106	9.03106	9.03106	9.03106	9.03106	9.03106	9.03106	9.03106	9.03106	9.03106	9.03106	9.03106	9.03106	9.03106	9.03106	9.03106	9.03106	9.03106	9.03106	9.03106	9.03106	9.03106	9.03106	9.03106	9.03106	9.03106	9.03106	9.03106	9.03106	9.03106	9.03106	9.03106
8.88481	8.88481	8.88481	8.88481	8.88481	8.88481	8.88481	8.88481	8.88481	8.88481	8.88481	8.88481	8.88481	8.88481	8.88481	8.88481	8.88481	8.88481	8.88481	8.88481	8.88481	8.88481	8.88481	8.88481	8.88481	8.88481	8.88481	8.88481	8.88481	8.88481	8.88481	8.88481	8.88481	8.88481	8.88481	8.88481	8.88481	8.88481	8.88481	8.88481	8.88481	8.88481	8.88481	8.88481	8.88481	8.88481	8.88481	8.88481	8.88481	8.88481
8.73596	8.73596	8.73596	8.73596	8.73596	8.73596	8.73596	8.73596	8.73596	8.73596	8.73596	8.73596	8.73596	8.73596	8.73596	8.73596	8.73596	8.73596	8.73596	8.73596	8.73596	8.73596	8.73596	8.73596	8.73596	8.73596	8.73596	8.73596	8.73596	8.73596	8.73596	8.73596	8.73596	8.73596	8.73596	8.73596	8.73596	8.73596	8.73596	8.73596	8.73596	8.73596	8.73596	8.73596	8.73596	8.73596	8.73596	8.73596	8.73596	8.73596
8.58455	8.58455	8.58455	8.58455	8.58455	8.58455	8.58455	8.58455	8.58455	8.58455	8.58455	8.58455	8.58455	8.58455	8.58455	8.58455	8.58455	8.58455	8.58455	8.58455	8.58455	8.58455	8.58455	8.58455	8.58455	8.58455	8.58455	8.58455	8.58455	8.58455	8.58455	8.58455	8.58455	8.58455	8.58455	8.58455	8.58455	8.58455	8.58455	8.58455	8.58455	8.58455	8.58455	8.58455	8.58455	8.58455	8.58455	8.58455	8.58455	8.58455
8.43061	8.43061	8.43061	8.43061	8.43061	8.43061	8.43061	8.43061	8.43061	8.43061	8.43061	8.43061	8.43061	8.43061	8.43061	8.43061	8.43061	8.43061	8.43061	8.43061	8.43061	8.43061	8.43061	8.43061	8.43061	8.43061	8.43061	8.43061	8.43061	8.43061	8.43061	8.43061	8.43061	8.43061	8.43061	8.43061	8.43061	8.43061	8.43061	8.43061	8.43061	8.43061	8.43061	8.43061	8.43061	8.43061	8.43061	8.43061	8.43061	8.43061
8.27417	8.27417	8.27417	8.27417	8.27417	8.27417	8.27417	8.27417	8.27417	8.27417	8.27417	8.27417	8.27417	8.27417	8.27417	8.27417	8.27417	8.27417	8.27417	8.27417	8.27417	8.27417	8.27417	8.27417	8.27417	8.27417	8.27417	8.27417	8.27417	8.27417	8.27417	8.27417	8.27417	8.27417	8.27417	8.27417	8.27417	8.27417	8.27417	8.27417	8.27417	8.27417	8.27417	8.27417	8.27417	8.27417	8.27417	8.27417	8.27417	8.27417
8.11529	8.11529	8.11529	8.11529	8.11529	8.11529	8.11529	8.11529	8.11529	8.11529	8.11529	8.11529	8.11529	8.11529	8.11529	8.11529	8.11529	8.11529	8.11529	8.11529	8.11529	8.11529	8.11529	8.11529	8.11529	8.11529	8.11529	8.11529	8.11529	8.11529	8.11529	8.11529	8.11529	8.11529	8.11529	8.11529	8.11529	8.11529	8.11529	8.11529	8.11529	8.11529	8.11529	8.11529	8.11529	8.11529	8.11529	8.11529	8.11529	8.11529
7.954	7.954	7.954	7.954	7.954	7.954	7.954	7.954	7.954	7.954	7.954	7.954	7.954	7.954	7.954	7.954	7.954	7.954	7.954	7.954	7.954	7.954	7.954	7.954	7.954	7.954	7.954	7.954	7.954	7.954	7.954	7.954	7.954	7.954	7.954	7.954	7.954	7.954	7.954	7.954	7.954	7.954	7.954	7.954	7.954	7.954	7.954	7.954	7.954	7.954
7.79035	7.79035	7.79035	7.79035	7.79035	7.79035	7.79035	7.79035	7.79035	7.79035	7.79035	7.79035	7.79035	7.79035	7.79035	7.79035	7.79035	7.79035	7.79035	7.79035	7.79035	7.79035	7.79035	7.79035	7.79035	7.79035	7.79035	7.79035	7.79035	7.79035	7.79035	7.79035	7.79035	7.79035	7.79035	7.79035	7.79035	7.79035	7.79035	7.79035	7.79035	7.79035	7.79035	7.79035	7.79035	7.79035	7.79035	7.79035	7.79035	7.79035
7.62437	7.62437	7.62437	7.62437	7.62437	7.62437	7.62437	7.62437	7.62437	7.62437	7.62437	7.62437	7.62437	7.62437	7.62437	7.62437	7.62437	7.62437	7.62437	7.62437	7.62437	7.62437	7.62437	7.62437	7.62437	7.62437	7.62437	7.62437	7.62437	7.62437	7.62437	7.62437	7.62437	7.62437	7.62437	7.62437	7.62437	7.62437	7.62437	7.62437	7.62437	7.62437	7.62437	7.62437	7.62437	7.62437	7.62437	7.62437	7.62437	7.62437
7.45612	7.45612	7.45612	7.45612	7.45612	7.45612	7.45612	7.45612	7.45612	7.45612	7.45612	7.45612	7.45612	7.45612	7.45612	7.45612	7.45612	7.45612	7.45612	7.45612	7.45612	7.45612	7.45612	7.45612	7.45612	7.45612	7.45612	7.45612	7.45612	7.45612	7.45612	7.45612	7.45612	7.45612	7.45612	7.45612	7.45612	7.45612	7.45612	7.45612	7.45612	7.45612	7.45612	7.45612	7.45612	7.45612	7.45612	7.45612	7.45612	7.45612
7.28564	7.28564	7.28564	7.28564	7.28564	7.28564	7.28564	7.28564	7.28564	7.28564	7.28564	7.28564	7.28564	7.28564	7.28564	7.28564	7.28564	7.28564	7.28564	7.28564	7.28564	7.28564	7.28564	7.28564	7.28564	7.28564	7.28564	7.28564	7.28564	7.28564	7.28564	7.28564	7.28564	7.28564	7.28564	7.28564	7.28564	7.28564	7.28564	7.28564	7.28564	7.28564	7.28564	7.28564	7.28564	7.28564	7.28564	7.28564	7.28564	7.28564
7.11297	7.11297	7.11297	7.11297	7.11297	7.11297	7.11297	7.11297	7.11297	7.11297	7.11297	7.11297	7.11297	7.11297	7.11297	7.11297	7.11297	7.11297	7.11297	7.11297	7.11297	7.11297	7.11297	7.11297	7.11297	7.11297	7.11297	7.11297	7.11297	7.11297	7.11297	7.11297	7.11297	7.11297	7.11297	7.11297	7.11297	7.11297	7.11297	7.11297	7.11297	7.11297	7.11297	7.11297	7.11297	7.11297	7.11297	7.11297	7.11297	7.11297
6.93817	6.93817	6.93817	6.93817	6.93817	6.93817	6.93817	6.93817	6.93817	6.93817	6.93817	6.93817	6.93817	6.93817	6.93817	6.93817	6.93817	6.93817	6.93817	6.93817	6.93817	6.93817	6.93817	6.93817	6.93817	6.93817	6.93817	6.93817	6.93817	6.93817	6.93817	6.93817	6.93817	6.93817	6.93817	6.93817	6.93817	6.93817	6.93817	6.93817	6.93817	6.93817	6.93817	6.93817	6.93817	6.93817	6.93817	6.93817	6.93817	6.93817
6.76128	6.76128	6.76128	6.76128	6.76128	6.76128	6.76128	6.76128	6.76128	6.76128	6.76128	6.76128	6.76128	6.76128	6.76128	6.76128	6.76128	6.76128	6.76128	6.76128	6.76128	6.76128	6.76128	6.76128	6.76128	6.76128	6.76128	6.76128	6.76128	6.76128	6.76128	6.76128	6.76128	6.76128	6.76128	6.76128	6.76128	6.76128	6.76128	6.76128	6.76128	6.76128	6.76128	6.76128	6.76128	6.76128	6.76128	6.76128	6.76128	6.76128
6.58236	6.58236	6.58236	6.58236	6.58236	6.58236	6.58236	6.58236	6.58236	6.58236	6.58236	6.58236	6.58236	6.58236	6.58236	6.58236	6.58236	6.58236	6.58236	6.58236	6.58236	6.58236	6.58236	6.58236	6.58236	6.58236	6.58236	6.58236	6.58236	6.58236	6.58236	6.58236	6.58236	6.58236	6.58236	6.58236	6.58236	6.58236	6.58236	6.58236	6.58236	6.58236	6.58236	6.58236	6.58236	6.58236	6.58236	6.58236	6.58236	6.58236
6.40146	6.40146	6.40146	6.40146	6.40146	6.40146	6.40146	6.40146	6.40146	6.40146	6.40146	6.40146	6.40146	6.40146	6.40146	6.40146	6.40146	6.40146	6.40146	6.40146	6.40146	6.40146	6.40146	6.40146	6.40146	6.40146	6.40146	6.40146	6.40146	6.40146	6.40146	6.40146	6.40146	6.40146	6.40146	6.40146	6.40146	6.40146	6.40146	6.40146	6.40146	6.40146	6.40146	6.40146	6.40146	6.40146	6.40146	6.40146	6.40146	6.40146
6.21862	6.21862	6.21862	6.21862	6.21862	6.21862	6.21862	6.21862	6.21862	6.21862	6.21862	6.21862	6.21862	6.21862	6.21862	6.21862	6.21862	6.21862	6.21862	6.21862	6.21862	6.21862	6.21862	6.21862	6.21862	6.21862	6.21862	6.21862	6.21862	6.21862	6.21862	6.21862	6.21862	6.21862	6.21862	6.21862	6.21862	6.21862	6.21862	6.21862	6.21862	6.21862	6.21862	6.21862	6.21862	6.21862	6.21862	6.21862	6.21862	6.21862
6.0339	6.0339	6.0339	6.0339	6.0339	6.0339	6.0339	6.0339	6.0339	6.0339	6.0339	6.0339	6.0339	6.0339	6.0339	6.0339	6.0339	6.0339	6.0339	6.0339	6.0339	6.0339	6.0339	6.0339	6.0339	6.0339	6.0339	6.0339	6.0339	6.0339	6.0339	6.0339	6.0339	6.0339	6.0339	6.0339	6.0339	6.0339	6.0339	6.0339	6.0339	6.0339	6.0339	6.0339	6.0339	6.0339	6.0339	6.0339	6.0339	6.0339
5.84736	5.84736	5.84736	5.84736	5.84736	5.84736	5.84736	5.84736	5.84736	5.84736	5.84736	5.84736	5.84736	5.84736	5.84736	5.84736	5.84736	5.84736	5.84736	5.84736	5.84736	5.84736	5.84736	5.84736	5.84736	5.84736	5.84736	5.84736	5.84736	5.84736	5.84736	5.84736	5.84736	5.84736	5.84736	5.84736	5.84736	5.84736	5.84736	5.84736	5.84736	5.84736	5.84736	5.84736	5.84736	5.84736	5.84736	5.84736	5.84736	5.84736
5.65905	5.65905	5.65905	5.65905	5.65905	5.65905	5.65905	5.65905	5.65905	5.65905	5.65905	5.65905	5.65905	5.65905	5.65905	5.65905	5.65905	5.65905	5.65905	5.65905	5.65905	5.65905	5.65905	5.65905	5.65905	5.65905	5.65905	5.65905	5.65905	5.65905	5.65905	5.65905	5.65905	5.65905	5.65905	5.65905	5.65905	5.65905	5.65905	5.65905	5.65905	5.65905	5.65905	5.65905	5.65905	5.65905	5.65905	5.65905	5.65905	5.65905
5.46903	5.46903	5.46903	5.46903	5.46903	5.46903	5.46903	5.46903	5.46903	5.46903	5.46903	5.46903	5.46903	5.46903	5.46903	5.46903	5.46903	5.46903	5.46903	5.46903	5.46903	5.46903	5.46903	5.46903	5.46903	5.46903	5.46903	5.46903	5.46903	5.46903	5.46903	5.46903	5.46903	5.46903	5.46903	5.46903	5.46903	5.46903	5.46903	5.46903	5.46903	5.46903	5.46903	5.46903	5.46903	5.46903	5.46903	5.46903	5.46903	5.46903
5.27734	5.27734	5.27734	5.27734	5.27734	5.27734	5.27734	5.27734	5.27734	5.27734	5.27734	5.27734	5.27734	5.27734	5.27734	5.27734	5.27734	5.27734	5.27734	5.27734	5.27734	5.27734	5.27734	5.27734	5.27734	5.27734	5.27734	5.27734	5.27734	5.27734	5.27734	5.27734	5.27734	5.27734	5.27734	5.27734	5.27734	5.27734	5.27734	5.27734	5.27734	5.27734	5.27734	5.27734	5.27734	5.27734	5.27734	5.27734	5.27734	5.27734
5.08406	5.08406	5.08406	5.08406	5.08406	5.08406	5.08406	5.08406	5.08406	5.08406	5.08406	5.08406	5.08406	5.08406	5.08406	5.08406	5.08406	5.08406	5.08406	5.08406	5.08406	5.08406	5.08406	5.08406	5.08406	5.08406	5.08406	5.08406	5.08406	5.08406	5.08406	5.08406	5.08406	5.08406	5.08406	5.08406	5.08406	5.08406	5.08406	5.08406	5.08406	5.08406	5.08406	5.08406	5.08406	5.08406	5.08406	5.08406	5.08406	5.08406
4.88924	4.88924	4.88924	4.88924	4.88924	4.88924	4.88924	4.88924	4.88924	4.88924	4.88924	4.88924	4.88924	4.88924	4.88924	4.88924	4.88924	4.88924	4.88924	4.88924	4.88924	4.88924	4.88924	4.88924	4.88924	4.88924	4.88924	4.88924	4.88924	4.88924	4.88924	4.88924	4.88924	4.88924	4.88924	4.88924	4.88924	4.88924	4.88924	4.88924	4.88924	4.88924	4.88924	4.88924	4.88924	4.88924	4.88924	4.88924	4.88924	4.88924
4.69293	4.69293	4.69293	4.69293	4.69293	4.69293	4.69293	4.69293	4.69293	4.69293	4.69293	4.69293	4.69293	4.69293	4.69293	4.69293	4.69293	4.69293	4.69293	4.69293	4.69293	4.69293	4.69293	4.69293	4.69293	4.69293	4.69293	4.69293	4.69293	4.69293	4.69293	4.69293	4.69293	4.69293	4.69293	4.69293	4.69293	4.69293	4.69293	4.69293	4.69293	4.69293	4.69293	4.69293	4.69293	4.69293	4.69293	4.69293	4.69293	4.69293
4.4952	4.4952	4.4952	4.4952	4.4952	4.4952	4.4952	4.4952	4.4952	4.4952	4.4952	4.4952	4.4952	4.4952	4.4952	4.4952	4.4952	4.4952	4.4952	4.4952	4.4952	4.4952	4.4952	4.4952	4.4952	4.4952	4.4952	4.4952	4.4952	4.4952	4.4952	4.4952	4.4952	4.4952	4.4952	4.4952	4.4952	4.4952	4.4952	4.4952	4.4952	4.4952	4.4952	4.4952	4.4952	4.4952	4.4952	4.4952	4.4952	4.4952
4.29611	4.29611	4.29611	4.29611	4.29611	4.29611	4.29611	4.29611	4.29611	4.29611	4.29611	4.29611	4.29611	4.29611	4.29611	4.29611	4.29611	4.29611	4.29611	4.29611	4.29611	4.29611	4.29611	4.29611	4.29611	4.29611	4.29611	4.29611	4.29611	4.29611	4.29611	4.29611	4.29611	4.29611	4.29611	4.29611	4.29611	4.29611	4.29611	4.29611	4.29611	4.29611	4.29611	4.29611	4.29611	4.29611	4.29611	4.29611	4.29611	4.29611
4.09571	4.09571	4.09571	4.09571	4.09571	4.09571	4.09571	4.09571	4.09571	4.09571	4.09571	4.09571	4.09571	4.09571	4.09571	4.09571	4.09571	4.09571	4.09571	4.09571	4.09571	4.09571	4.09571	4.09571	4.09571	4.09571	4.09571	4.09571	4.09571	4.09571	4.09571	4.09571	4.09571	4.09571	4.09571	4.09571	4.09571	4.09571	4.09571	4.09571	4.09571	4.09571	4.09571	4.09571	4.09571	4.09571	4.09571	4.09571	4.09571	4.09571
3.89407	3.89407	3.89407	3.89407	3.89407	3.89407	3.89407	3.89407	3.89407	3.89407	3.89407	3.89407	3.89407	3.89407	3.89407	3.89407	3.89407	3.89407	3.89407	3.89407	3.89407	3.89407	3.89407	3.89407	3.89407	3.89407	3.89407	3.89407	3.89407	3.89407	3.89407	3.89407	3.89407	3.89407	3.89407	3.89407	3.89407	3.89407	3.89407	3.89407	3.89407	3.89407	3.89407	3.89407	3.89407	3.89407	3.89407	3.89407	3.89407	3.89407
3.69125	3.69125	3.69125	3.69125	3.69125	3.69125	3.69125	3.69125	3.69125	3.69125	3.69125	3.69125	3.69125	3.69125	3.69125	3.69125	3.69125	3.69125	3.69125	3.69125	3.69125	3.69125	3.69125	3.69125	3.69125	3.69125	3.69125	3.69125	3.69125	3.69125	3.69125	3.69125	3.69125	3.69125	3.69125	3.69125	3.69125	3.69125	3.69125	3.69125	3.69125	3.69125	3.69125	3.69125	3.69125	3.69125	3.69125	3.69125	3.69125	3.69125
3.48731	3.48731	3.48731	3.48731	3.48731	3.48731	3.48731	3.48731	3.48731	3.48731	3.48731	3.48731	3.48731	3.48731	3.48731	3.48731	3.48731	3.48731	3.48731	3.48731	3.48731	3.48731	3.48731	3.48731	3.48731	3.48731	3.48731	3.48731	3.48731	3.48731	3.48731	3.48731	3.48731	3.48731	3.48731	3.48731	3.48731	3.48731	3.48731	3.48731	3.48731	3.48731	3.48731	3.48731	3.48731	3.48731	3.48731	3.48731	3.48731	3.48731
3.28231	3.28231	3.28231	3.28231	3.28231	3.28231	3.28231	3.28231	3.28231	3.28231	3.28231	3.28231	3.28231	3.28231	3.28231	3.28231	3.28231	3.28231	3.28231	3.28231	3.28231	3.28231	3.28231	3.28231	3.28231	3.28231	3.28231	3.28231	3.28231	3.28231	3.28231	3.28231	3.28231	3.28231	3.28231	3.28231	3.28231	3.28231	3.28231	3.28231	3.28231	3.28231	3.28231	3.28231	3.28231	3.28231	3.28231	3.28231	3.28231	3.28231
3.07632	3.07632	3.07632	3.07632	3.07632	3.07632	3.07632	3.07632	3.07632	3.07632	3.07632	3.07632	3.07632	3.07632	3.07632	3.07632	3.07632	3.07632	3.07632	3.07632	3.07632	3.07632	3.07632	3.07632	3.07632	3.07632	3.07632	3.07632	3.07632	3.07632	3.07632	3.07632	3.07632	3.07632	3.07632	3.07632	3.07632	3.07632	3.07632	3.07632	3.07632	3.07632	3.07632	3.07632	3.07632	3.07632	3.07632	3.07632	3.07632	3.07632
2.8694	2.8694	2.8694	2.8694	2.8694	2.8694	2.8694	2.8694	2.8694	2.8694	2.8694	2.8694	2.8694	2.8694	2.8694	2.8694	2.8694	2.8694	2.8694	2.8694	2.8694	2.8694	2.8694	2.8694	2.8694	2.8694	2.8694	2.8694	2.8694	2.8694	2.8694	2.8694	2.8694	2.8694	2.8694	2.8694	2.8694	2.8694	2.8694	2.8694	2.8694	2.8694	2.8694	2.8694	2.8694	2.8694	2.8694	2.8694	2.8694	2.8694
2.66161	2.66161	2.66161	2.66161	2.66161	2.66161	2.66161	2.66161	2.66161	2.66161	2.66161	2.66161	2.66161	2.66161	2.66161	2.66161	2.66161	2.66161	2.66161	2.66161	2.66161	2.66161	2.66161	2.66161	2.66161	2.66161	2.66161	2.66161	2.66161	2.66161	2.66161	2.66161	2.66161	2.66161	2.66161	2.66161	2.66161	2.66161	2.66161	2.66161	2.66161	2.66161	2.66161	2.66161	2.66161	2.66161	2.66161	2.66161	2.66161	2.66161
2.45302	2.45302	2.45302	2.45302	2.45302	2.45302	2.45302	2.45302	2.45302	2.45302	2.45302	2.45302	2.45302	2.45302	2.45302	2.45302	2.45302	2.45302	2.45302	2.45302	2.45302	2.45302	2.45302	2.45302	2.45302	2.45302	2.45302	2.45302	2.45302	2.45302	2.45302	2.45302	2.45302	2.45302	2.45302	2.45302	2.45302	2.45302	2.45302	2.45302	2.45302	2.45302	2.45302	2.45302	2.45302	2.45302	2.45302	2.45302	2.45302	2.45302
2.2437	2.2437	2.2437	2.2437	2.2437	2.2437	2.2437	2.2437	2.2437	2.2437	2.2437	2.2437	2.2437	2.2437	2.2437	2.2437	2.2437	2.2437	2.2437	2.2437	2.2437	2.2437	2.2437	2.2437	2.2437	2.2437	2.2437	2.2437	2.2437	2.2437	2.2437	2.2437	2.2437	2.2437	2.2437	2.2437	2.2437	2.2437	2.2437	2.2437	2.2437	2.2437	2.2437	2.2437	2.2437	2.2437	2.2437	2.2437	2.2437	2.2437
2.0337	2.0337	2.0337	2.0337	2.0337	2.0337	2.0337	2.0337	2.0337	2.0337	2.0337	2.0337	2.0337	2.0337	2.0337	2.0337	2.0337	2.0337	2.0337	2.0337	2.0337	2.0337	2.0337	2.0337	2.0337	2.0337	2.0337	2.0337	2.0337	2.0337	2.0337	2.0337	2.0337	2.0337	2.0337	2.0337	2.0337	2.0337	2.0337	2.0337	2.0337	2.0337	2.0337	2.0337	2.0337	2.0337	2.0337	2.0337	2.0337	2.0337
1.82309	1.82309	1.82309	1.82309	1.82309	1.82309	1.82309	1.82309	1.82309	1.82309	1.82309	1.82309	1.82309	1.82309	1.82309	1.82309	1.82309	1.82309	1.82309	1.82309	1.82309	1.82309	1.82309	1.82309	1.82309	1.82309	1.82309	1.82309	1.82309	1.82309	1.82309	1.82309	1.82309	1.82309	1.82309	1.82309	1.82309	1.82309	1.82309	1.82309	1.82309	1.82309	1.82309	1.82309	1.82309	1.82309	1.82309	1.82309	1.82309	1.82309
1.61194	1.61194	1.61194	1.61194	1.61194	1.61194	1.61194	1.61194	1.61194	1.61194	1.61194	1.61194	1.61194	1.61194	1.61194	1.61194	1.61194	1.61194	1.61194	1.61194	1.61194	1.61194	1.61194	1.61194	1.61194	1.61194	1.61194	1.61194	1.61194	1.61194	1.61194	1.61194	1.61194	1.61194	1.61194	1.61194	1.61194	1.61194	1.61194	1.61194	1.61194	1.61194	1.61194	1.61194	1.61194	1.61194	1.61194	1.61194	1.61194	1.61194
1.4003	1.4003	1.4003	1.4003	1.4003	1.4003	1.4003	1.4003	1.4003	1.4003	1.4003	1.4003	1.4003	1.4003	1.4003	1.4003	1.4003	1.4003	1.4003	1.4003	1.4003	1.4003	1.4003	1.4003	1.4003	1.4003	1.4003	1.4003	1.4003	1.4003	1.4003	1.4003	1.4003	1.4003	1.4003	1.4003	1.4003	1.4003	1.4003	1.4003	1.4003	1.4003	1.4003	1.4003	1.4003	1.4003	1.4003	1.4003	1.4003	1.4003
1.18826	1.18826	1.18826	1.18826	1.18826	1.18826	1.18826	1.18826	1.18826	1.18826	1.18826	1.18826	1.18826	1.18826	1.18826	1.18826	1.18826	1.18826	1.18826	1.18826	1.18826	1.18826	1.18826	1.18826	1.18826	1.18826	1.18826	1.18826	1.18826	1.18826	1.18826	1.18826	1.18826	1.18826	1.18826	1.18826	1.18826	1.18826	1.18826	1.18826	1.18826	1.18826	1.18826	1.18826	1.18826	1.18826	1.18826	1.18826	1.18826	1.18826
0.975866	0.975866	0.975866	0.975866	0.975866	0.975866	0.975866	0.975866	0.975866	0.975866	0.975866	0.975866	0.975866	0.975866	0.975866	0.975866	0.975866	0.975866	0.975866	0.975866	0.975866	0.975866	0.975866	0.975866	0.975866	0.975866	0.975866	0.975866	0.975866	0.975866	0.975866	0.975866	0.975866	0.975866	0.975866	0.975866	0.975866	0.975866	0.975866	0.975866	0.975866	0.975866	0.975866	0.975866	0.975866	0.975866	0.975866	0.975866	0.975866	0.975866
0.763189	0.763189	0.763189	0.763189	0.763189	0.763189	0.763189	0.763189	0.763189	0.763189	0.763189	0.763189	0.763189	0.763189	0.763189	0.763189	0.763189	0.763189	0.763189	0.763189	0.763189	0.763189	0.763189	0.763189	0.763189	0.763189	0.763189	0.763189	0.763189	0.763189	0.763189	0.763189	0.763189	0.763189	0.763189	0.763189	0.763189	0.763189	0.763189	0.763189	0.763189	0.763189	0.763189	0.763189	0.763189	0.763189	0.763189	0.763189	0.763189	0.763189
0.550294	0.550294	0.550294	0.550294	0.550294	0.550294	0.550294	0.550294	0.550294	0.550294	0.550294	0.550294	0.550294	0.550294	0.550294	0.550294	0.550294	0.550294	0.550294	0.550294	0.550294	0.550294	0.550294	0.550294	0.550294	0.550294	0.550294	0.550294	0.550294	0.550294	0.550294	0.550294	0.550294	0.550294	0.550294	0.550294	0.550294	0.550294	0.550294	0.550294	0.550294	0.550294	0.550294	0.550294	0.550294	0.550294	0.550294	0.550294	0.550294	0.550294
0.337247	0.337247	0.337247	0.337247	0.337247	0.337247	0.337247	0.337247	0.337247	0.337247	0.337247	0.337247	0.337247	0.337247	0.337247	0.337247	0.337247	0.337247	0.337247	0.337247	0.337247	0.337247	0.337247	0.337247	0.337247	0.337247	0.337247	0.337247	0.337247	0.337247	0.337247	0.337247	0.337247	0.337247	0.337247	0.337247	0.337247	0.337247	0.337247	0.337247	0.337247	0.337247	0.337247	0.337247	0.337247	0.337247	0.337247	0.337247	0.337247	0.337247
0.124113	0.124113	0.124113	0.124113	0.124113	0.124113	0.124113	0.124113	0.124113	0.124113	0.124113	0.124113	0.124113	0.124113	0.124113	0.124113	0.124113	0.124113	0.124113	0.124113	0.124113	0.124113	0.124113	0.124113	0.124113	0.124113	0.124113	0.124113	0.124113	0.124113	0.124113	0.124113	0.124113	0.124113	0.124113	0.124113	0.124113	0.124113	0.124113	0.124113	0.124113	0.124113	0.124113	0.124113	0.124113	0.124113	0.124113	0.124113	0.124113	0.124113
-0.0890423	-0.0890423	-0.0890423	-0.0890423	-0.0890423	-0.0890423	-0.0890423	-0.0890423	-0.0890423	-0.0890423	-0.0890423	-0.0890423	-0.0890423	-0.0890423	-0.0890423	-0.0890423	-0.0890423	-0.0890423	-0.0890423	-0.0890423	-0.0890423	-0.0890423	-0.0890423	-0.0890423	-0.0890423	-0.0890423	-0.0890423	-0.0890423	-0.0890423	-0.0890423	-0.0890423	-0.0890423	-0.0890423	-0.0890423	-0.0890423	-0.0890423	-0.0890423	-0.0890423	-0.0890423	-0.0890423	-0.0890423	-0.0890423	-0.0890423	-0.0890423	-0.0890423	-0.0890423	-0.0890423	-0.0890423	-0.0890423	-0.0890423
-0.302154	-0.302154	-0.302154	-0.302154	-0.302154	-0.302154	-0.302154	-0.302154	-0.302154	-0.302154	-0.302154	-0.302154	-0.302154	-0.302154	-0.302154	-0.302154	-0.302154	-0.302154	-0.302154	-0.302154	-0.302154	-0.302154	-0.302154	-0.302154	-0.302154	-0.302154	-0.302154	-0.302154	-0.302154	-0.302154	-0.302154	-0.302154	-0.302154	-0.302154	-0.302154	-0.302154	-0.302154	-0.302154	-0.302154	-0.302154	-0.302154	-0.302154	-0.302154	-0.302154	-0.302154	-0.302154	-0.302154	-0.302154	-0.302154	-0.302154
-0.515157	-0.515157	-0.515157	-0.515157	-0.515157	-0.515157	-0.515157	-0.515157	-0.515157	-0.515157	-0.515157	-0.515157	-0.515157	-0.515157	-0.515157	-0.515157	-0.515157	-0.515157	-0.515157	-0.515157	-0.515157	-0.515157	-0.515157	-0.515157	-0.515157	-0.515157	-0.515157	-0.515157	-0.515157	-0.515157	-0.515157	-0.515157	-0.515157	-0.515157	-0.515157	-0.515157	-0.515157	-0.515157	-0.515157	-0.515157	-0.515157	-0.515157	-0.515157	-0.515157	-0.515157	-0.515157	-0.515157	-0.515157	-0.515157	-0.515157
-0.727986	-0.727986	-0.727986	-0.727986	-0.727986	-0.727986	-0.727986	-0.727986	-0.727986	-0.727986	-0.727986	-0.727986	-0.727986	-0.727986	-0.727986	-0.727986	-0.727986	-0.727986	-0.727986	-0.727986	-0.727986	-0.727986	-0.727986	-0.727986	-0.727986	-0.727986	-0.727986	-0.727986	-0.727986	-0.727986	-0.727986	-0.727986	-0.727986	-0.727986	-0.727986	-0.727986	-0.727986	-0.727986	-0.727986	-0.727986	-0.727986	-0.727986	-0.727986	-0.727986	-0.727986	-0.727986	-0.727986	-0.727986	-0.727986	-0.727986
-0.940576	-0.940576	-0.940576	-0.940576	-0.940576	-0.940576	-0.940576	-0.940576	-0.940576	-0.940576	-0.940576	-0.940576	-0.940576	-0.940576	-0.940576	-0.940576	-0.940576	-0.940576	-0.940576	-0.940576	-0.940576	-0.940576	-0.940576	-0.940576	-0.940576	-0.940576	-0.940576	-0.940576	-0.940576	-0.940576	-0.940576	-0.940576	-0.940576	-0.940576	-0.940576	-0.940576	-0.940576	-0.940576	-0.940576	-0.940576	-0.940576	-0.940576	-0.940576	-0.940576	-0.940576	-0.940576	-0.940576	-0.940576	-0.940576	-0.940576
-1.15286	-1.15286	-1.15286	-1.15286	-1.15286	-1.15286	-1.15286	-1.15286	-1.15286	-1.15286	-1.15286	-1.15286	-1.15286	-1.15286	-1.15286	-1.15286	-1.15286	-1.15286	-1.15286	-1.15286	-1.15286	-1.15286	-1.15286	-1.15286	-1.15286	-1.15286	-1.15286	-1.15286	-1.15286	-1.15286	-1.15286	-1.15286	-1.15286	-1.15286	-1.15286	-1.15286	-1.15286	-1.15286	-1.15286	-1.15286	-1.15286	-1.15286	-1.15286	-1.15286	-1.15286	-1.15286	-1.15286	-1.15286	-1.15286	-1.15286
-1.36478	-1.36478	-1.36478	-1.36478	-1.36478	-1.36478	-1.36478	-1.36478	-1.36478	-1.36478	-1.36478	-1.36478	-1.36478	-1.36478	-1.36478	-1.36478	-1.36478	-1.36478	-1.36478	-1.36478	-1.36478	-1.36478	-1.36478	-1.36478	-1.36478	-1.36478	-1.36478	-1.36478	-1.36478	-1.36478	-1.36478	-1.36478	-1.36478	-1.36478	-1.36478	-1.36478	-1.36478	-1.36478	-1.36478	-1.36478	-1.36478	-1.36478	-1.36478	-1.36478	-1.36478	-1.36478	-1.36478	-1.36478	-1.36478	-1.36478
-1.57626	-1.57626	-1.57626	-1.57626	-1.57626	-1.57626	-1.57626	-1.57626	-1.57626	-1.57626	-1.57626	-1.57626	-1.57626	-1.57626	-1.57626	-1.57626	-1.57626	-1.57626	-1.57626	-1.57626	-1.57626	-1.57626	-1.57626	-1.57626	-1.57626	-1.57626	-1.57626	-1.57626	-1.57626	-1.57626	-1.57626	-1.57626	-1.57626	-1.57626	-1.57626	-1.57626	-1.57626	-1.57626	-1.57626	-1.57626	-1.57626	-1.57626	-1.57626	-1.57626	-1.57626	-1.57626	-1.57626	-1.57626	-1.57626	-1.57626
-1.78725	-1.78725	-1.78725	-1.78725	-1.78725	-1.78725	-1.78725	-1.78725	-1.78725	-1.78725	-1.78725	-1.78725	-1.78725	-1.78725	-1.78725	-1.78725	-1.78725	-1.78725	-1.78725	-1.78725	-1.78725	-1.78725	-1.78725	-1.78725	-1.78725	-1.78725	-1.78725	-1.78725	-1.78725	-1.78725	-1.78725	-1.78725	-1.78725	-1.78725	-1.78725	-1.78725	-1.78725	-1.78725	-1.78725	-1.78725	-1.78725	-1.78725	-1.78725	-1.78725	-1.78725	-1.78725	-1.78725	-1.78725	-1.78725	-1.78725
-1.99768	-1.99768	-1.99768	-1.99768	-1.99768	-1.99768	-1.99768	-1.99768	-1.99768	-1.99768	-1.99768	-1.99768	-1.99768	-1.99768	-1.99768	-1.99768	-1.99768	-1.99768	-1.99768	-1.99768	-1.99768	-1.99768	-1.99768	-1.99768	-1.99768	-1.99768	-1.99768	-1.99768	-1.99768	-1.99768	-1.99768	-1.99768	-1.99768	-1.99768	-1.99768	-1.99768	-1.99768	-1.99768	-1.99768	-1.99768	-1.99768	-1.99768	-1.99768	-1.99768	-1.99768	-1.99768	-1.99768	-1.99768	-1.99768	-1.99768
-2.20748	-2.20748	-2.20748	-2.20748	-2.20748	-2.20748	-2.20748	-2.20748	-2.20748	-2.20748	-2.20748	-2.20748	-2.20748	-2.20748	-2.20748	-2.20748	-2.20748	-2.20748	-2.20748	-2.20748	-2.20748	-2.20748	-2.20748	-2.20748	-2.20748	-2.20748	-2.20748	-2.20748	-2.20748	-2.20748	-2.20748	-2.20748	-2.20748	-2.20748	-2.20748	-2.20748	-2.20748	-2.20748	-2.20748	-2.20748	-2.20748	-2.20748	-2.20748	-2.20748	-2.20748	-2.20748	-2.20748	-2.20748	-2.20748	-2.20748
-2.4166	-2.4166	-2.4166	-2.4166	-2.4166	-2.4166	-2.4166	-2.4166	-2.4166	-2.4166	-2.4166	-2.4166	-2.4166	-2.4166	-2.4166	-2.4166	-2.4166	-2.4166	-2.4166	-2.4166	-2.4166	-2.4166	-2.4166	-2.4166	-2.4166	-2.4166	-2.4166	-2.4166	-2.4166	-2.4166	-2.4166	-2.4166	-2.4166	-2.4166	-2.4166	-2.4166	-2.4166	-2.4166	-2.4166	-2.4166	-2.4166	-2.4166	-2.4166	-2.4166	-2.4166	-2.4166	-2.4166	-2.4166	-2.4166	-2.4166
-2.62496	-2.62496	-2.62496	-2.62496	-2.62496	-2.62496	-2.62496	-2.62496	-2.62496	-2.62496	-2.62496	-2.62496	-2.62496	-2.62496	-2.62496	-2.62496	-2.62496	-2.62496	-2.62496	-2.62496	-2.62496	-2.62496	-2.62496	-2.62496	-2.62496	-2.62496	-2.62496	-2.62496	-2.62496	-2.62496	-2.62496	-2.62496	-2.62496	-2.62496	-2.62496	-2.62496	-2.62496	-2.62496	-2.62496	-2.62496	-2.62496	-2.62496	-2.62496	-2.62496	-2.62496	-2.62496	-2.62496	-2.62496	-2.62496	-2.62496
-2.83251	-2.83251	-2.83251	-2.83251	-2.83251	-2.83251	-2.83251	-2.83251	-2.83251	-2.83251	-2.83251	-2.83251	-2.83251	-2.83251	-2.83251	-2.83251	-2.83251	-2.83251	-2.83251	-2.83251	-2.83251	-2.83251	-2.83251	-2.83251	-2.83251	-2.83251	-2.83251	-2.83251	-2.83251	-2.83251	-2.83251	-2.83251	-2.83251	-2.83251	-2.83251	-2.83251	-2.83251	-2.83251	-2.83251	-2.83251	-2.83251	-2.83251	-2.83251	-2.83251	-2.83251	-2.83251	-2.83251	-2.83251	-2.83251	-2.83251
-3.03918	-3.03918	-3.03918	-3.03918	-3.03918	-3.03918	-3.03918	-3.03918	-3.03918	-3.03918	-3.03918	-3.03918	-3.03918	-3.03918	-3.03918	-3.03918	-3.03918	-3.03918	-3.03918	-3.03918	-3.03918	-3.03918	-3.03918	-3.03918	-3.03918	-3.03918	-3.03918	-3.03918	-3.03918	-3.03918	-3.03918	-3.03918	-3.03918	-3.03918	-3.03918	-3.03918	-3.03918	-3.03918	-3.03918	-3.03918	-3.03918	-3.03918	-3.03918	-3.03918	-3.03918	-3.03918	-3.03918	-3.03918	-3.03918	-3.03918
-3.24491	-3.24491	-3.24491	-3.24491	-3.24491	-3.24491	-3.24491	-3.24491	-3.24491	-3.24491	-3.24491	-3.24491	-3.24491	-3.24491	-3.24491	-3.24491	-3.24491	-3.24491	-3.24491	-3.24491	-3.24491	-3.24491	-3.24491	-3.24491	-3.24491	-3.24491	-3.24491	-3.24491	-3.24491	-3.24491	-3.24491	-3.24491	-3.24491	-3.24491	-3.24491	-3.24491	-3.24491	-3.24491	-3.24491	-3.24491	-3.24491	-3.24491	-3.24491	-3.24491	-3.24491	-3.24491	-3.24491	-3.24491	-3.24491	-3.24491
-3.44964	-3.44964	-3.44964	-3.44964	-3.44964	-3.44964	-3.44964	-3.44964	-3.44964	-3.44964	-3.44964	-3.44964	-3.44964	-3.44964	-3.44964	-3.44964	-3.44964	-3.44964	-3.44964	-3.44964	-3.44964	-3.44964	-3.44964	-3.44964	-3.44964	-3.44964	-3.44964	-3.44964	-3.44964	-3.44964	-3.44964	-3.44964	-3.44964	-3.44964	-3.44964	-3.44964	-3.44964	-3.44964	-3.44964	-3.44964	-3.44964	-3.44964	-3.44964	-3.44964	-3.44964	-3.44964	-3.44964	-3.44964	-3.44964	-3.44964
-3.65331	-3.65331	-3.65331	-3.65331	-3.65331	-3.65331	-3.65331	-3.65331	-3.65331	-3.65331	-3.65331	-3.65331	-3.65331	-3.65331	-3.65331	-3.65331	-3.65331	-3.65331	-3.65331	-3.65331	-3.65331	-3.65331	-3.65331	-3.65331	-3.65331	-3.65331	-3.65331	-3.65331	-3.65331	-3.65331	-3.65331	-3.65331	-3.65331	-3.65331	-3.65331	-3.65331	-3.65331	-3.65331	-3.65331	-3.65331	-3.65331	-3.65331	-3.65331	-3.65331	-3.65331	-3.65331	-3.65331	-3.65331	-3.65331	-3.65331
-3.85585	-3.85585	-3.85585	-3.85585	-3.85585	-3.85585	-3.85585	-3.85585	-3.85585	-3.85585	-3.85585	-3.85585	-3.85585	-3.85585	-3.85585	-3.85585	-3.85585	-3.85585	-3.85585	-3.85585	-3.85585	-3.85585	-3.85585	-3.85585	-3.85585	-3.85585	-3.85585	-3.85585	-3.85585	-3.85585	-3.85585	-3.85585	-3.85585	-3.85585	-3.85585	-3.85585	-3.85585	-3.85585	-3.85585	-3.85585	-3.85585	-3.85585	-3.85585	-3.85585	-3.85585	-3.85585	-3.85585	-3.85585	-3.85585	-3.85585
-4.05721	-4.05721	-4.05721	-4.05721	-4.05721	-4.05721	-4.05721	-4.05721	-4.05721	-4.05721	-4.05721	-4.05721	-4.05721	-4.05721	-4.05721	-4.05721	-4.05721	-4.05721	-4.05721	-4.05721	-4.05721	-4.05721	-4.05721	-4.05721	-4.05721	-4.05721	-4.05721	-4.05721	-4.05721	-4.05721	-4.05721	-4.05721	-4.05721	-4.05721	-4.05721	-4.05721	-4.05721	-4.05721	-4.05721	-4.05721	-4.05721	-4.05721	-4.05721	-4.05721	-4.05721	-4.05721	-4.05721	-4.05721	-4.05721	-4.05721
-4.25732	-4.25732	-4.25732	-4.25732	-4.25732	-4.25732	-4.25732	-4.25732	-4.25732	-4.25732	-4.25732	-4.25732	-4.25732	-4.25732	-4.25732	-4.25732	-4.25732	-4.25732	-4.25732	-4.25732	-4.25732	-4.25732	-4.25732	-4.25732	-4.25732	-4.25732	-4.25732	-4.25732	-4.25732	-4.25732	-4.25732	-4.25732	-4.25732	-4.25732	-4.25732	-4.25732	-4.25732	-4.25732	-4.25732	-4.25732	-4.25732	-4.25732	-4.25732	-4.25732	-4.25732	-4.25732	-4.25732	-4.25732	-4.25732	-4.25732
-4.45613	-4.45613	-4.45613	-4.45613	-4.45613	-4.45613	-4.45613	-4.45613	-4.45613	-4.45613	-4.45613	-4.45613	-4.45613	-4.45613	-4.45613	-4.45613	-4.45613	-4.45613	-4.45613	-4.45613	-4.45613	-4.45613	-4.45613	-4.45613	-4.45613	-4.45613	-4.45613	-4.45613	-4.45613	-4.45613	-4.45613	-4.45613	-4.45613	-4.45613	-4.45613	-4.45613	-4.45613	-4.45613	-4.45613	-4.45613	-4.45613	-4.45613	-4.45613	-4.45613	-4.45613	-4.45613	-4.45613	-4.45613	-4.45613	-4.45613
-4.65357	-4.65357	-4.65357	-4.65357	-4.65357	-4.65357	-4.65357	-4.65357	-4.65357	-4.65357	-4.65357	-4.65357	-4.65357	-4.65357	-4.65357	-4.65357	-4.65357	-4.65357	-4.65357	-4.65357	-4.65357	-4.65357	-4.65357	-4.65357	-4.65357	-4.65357	-4.65357	-4.65357	-4.65357	-4.65357	-4.65357	-4.65357	-4.65357	-4.65357	-4.65357	-4.65357	-4.65357	-4.65357	-4.65357	-4.65357	-4.65357	-4.65357	-4.65357	-4.65357	-4.65357	-4.65357	-4.65357	-4.65357	-4.65357	-4.65357
-4.84959	-4.84959	-4.84959	-4.84959	-4.84959	-4.84959	-4.84959	-4.84959	-4.84959	-4.84959	-4.84959	-4.84959	-4.84959	-4.84959	-4.84959	-4.84959	-4.84959	-4.84959	-4.84959	-4.84959	-4.84959	-4.84959	-4.84959	-4.84959	-4.84959	-4.84959	-4.84959	-4.84959	-4.84959	-4.84959	-4.84959	-4.84959	-4.84959	-4.84959	-4.84959	-4.84959	-4.84959	-4.84959	-4.84959	-4.84959	-4.84959	-4.84959	-4.84959	-4.84959	-4.84959	-4.84959	-4.84959	-4.84959	-4.84959	-4.84959
-5.04413	-5.04413	-5.04413	-5.04413	-5.04413	-5.04413	-5.04413	-5.04413	-5.04413	-5.04413	-5.04413	-5.04413	-5.04413	-5.04413	-5.04413	-5.04413	-5.04413	-5.04413	-5.04413	-5.04413	-5.04413	-5.04413	-5.04413	-5.04413	-5.04413	-5.04413	-5.04413	-5.04413	-5.04413	-5.04413	-5.04413	-5.04413	-5.04413	-5.04413	-5.04413	-5.04413	-5.04413	-5.04413	-5.04413	-5.04413	-5.04413	-5.04413	-5.04413	-5.04413	-5.04413	-5.04413	-5.04413	-5.04413	-5.04413	-5.04413
-5.23712	-5.23712	-5.23712	-5.23712	-5.23712	-5.23712	-5.23712	-5.23712	-5.23712	-5.23712	-5.23712	-5.23712	-5.23712	-5.23712	-5.23712	-5.23712	-5.23712	-5.23712	-5.23712	-5.23712	-5.23712	-5.23712	-5.23712	-5.23712	-5.23712	-5.23712	-5.23712	-5.23712	-5.23712	-5.23712	-5.23712	-5.23712	-5.23712	-5.23712	-5.23712	-5.23712	-5.23712	-5.23712	-5.23712	-5.23712	-5.23712	-5.23712	-5.23712	-5.23712	-5.23712	-5.23712	-5.23712	-5.23712	-5.23712	-5.23712
-5.42851	-5.42851	-5.42851	-5.42851	-5.42851	-5.42851	-5.42851	-5.42851	-5.42851	-5.42851	-5.42851	-5.42851	-5.42851	-5.42851	-5.42851	-5.42851	-5.42851	-5.42851	-5.42851	-5.42851	-5.42851	-5.42851	-5.42851	-5.42851	-5.42851	-5.42851	-5.42851	-5.42851	-5.42851	-5.42851	-5.42851	-5.42851	-5.42851	-5.42851	-5.42851	-5.42851	-5.42851	-5.42851	-5.42851	-5.42851	-5.42851	-5.42851	-5.42851	-5.42851	-5.42851	-5.42851	-5.42851	-5.42851	-5.42851	-5.42851
-5.61825	-5.61825	-5.61825	-5.61825	-5.61825	-5.61825	-5.61825	-5.61825	-5.61825	-5.61825	-5.61825	-5.61825	-5.61825	-5.61825	-5.61825	-5.61825	-5.61825	-5.61825	-5.61825	-5.61825	-5.61825	-5.61825	-5.61825	-5.61825	-5.61825	-5.61825	-5.61825	-5.61825	-5.61825	-5.61825	-5.61825	-5.61825	-5.61825	-5.61825	-5.61825	-5.61825	-5.61825	-5.61825	-5.61825	-5.61825	-5.61825	-5.61825	-5.61825	-5.61825	-5.61825	-5.61825	-5.61825	-5.61825	-5.61825	-5.61825
-5.80627	-5.80627	-5.80627	-5.80627	-5.80627	-5.80627	-5.80627	-5.80627	-5.80627	-5.80627	-5.80627	-5.80627	-5.80627	-5.80627	-5.80627	-5.80627	-5.80627	-5.80627	-5.80627	-5.80627	-5.80627	-5.80627	-5.80627	-5.80627	-5.80627	-5.80627	-5.80627	-5.80627	-5.80627	-5.80627	-5.80627	-5.80627	-5.80627	-5.80627	-5.80627	-5.80627	-5.80627	-5.80627	-5.80627	-5.80627	-5.80627	-5.80627	-5.80627	-5.80627	-5.80627	-5.80627	-5.80627	-5.80627	-5.80627	-5.80627
-5.99252	-5.99252	-5.99252	-5.99252	-5.99252	-5.99252	-5.99252	-5.99252	-5.99252	-5.99252	-5.99252	-5.99252	-5.99252	-5.99252	-5.99252	-5.99252	-5.99252	-5.99252	-5.99252	-5.99252	-5.99252	-5.99252	-5.99252	-5.99252	-5.99252	-5.99252	-5.99252	-5.99252	-5.99252	-5.99252	-5.99252	-5.99252	-5.99252	-5.99252	-5.99252	-5.99252	-5.99252	-5.99252	-5.99252	-5.99252	-5.99252	-5.99252	-5.99252	-5.99252	-5.99252	-5.99252	-5.99252	-5.99252	-5.99252	-5.99252
-6.17694	-6.17694	-6.17694	-6.17694	-6.17694	-6.17694	-6.17694	-6.17694	-6.17694	-6.17694	-6.17694	-6.17694	-6.17694	-6.17694	-6.17694	-6.17694	-6.17694	-6.17694	-6.17694	-6.17694	-6.17694	-6.17694	-6.17694	-6.17694	-6.17694	-6.17694	-6.17694	-6.17694	-6.17694	-6.17694	-6.17694	-6.17694	-6.17694	-6.17694	-6.17694	-6.17694	-6.17694	-6.17694	-6.17694	-6.17694	-6.17694	-6.17694	-6.17694	-6.17694	-6.17694	-6.17694	-6.17694	-6.17694	-6.17694	-6.17694
-6.35947	-6.35947	-6.35947	-6.35947	-6.35947	-6.35947	-6.35947	-6.35947	-6.35947	-6.35947	-6.35947	-6.35947	-6.35947	-6.35947	-6.35947	-6.35947	-6.35947	-6.35947	-6.35947	-6.35947	-6.35947	-6.35947	-6.35947	-6.35947	-6.35947	-6.35947	-6.35947	-6.35947	-6.35947	-6.35947	-6.35947	-6.35947	-6.35947	-6.35947	-6.35947	-6.35947	-6.35947	-6.35947	-6.35947	-6.35947	-6.35947	-6.35947	-6.35947	-6.35947	-6.35947	-6.35947	-6.35947	-6.35947	-6.35947	-6.35947
-6.54007	-6.54007	-6.54007	-6.54007	-6.54007	-6.54007	-6.54007	-6.54007	-6.54007	-6.54007	-6.54007	-6.54007	-6.54007	-6.54007	-6.54007	-6.54007	-6.54007	-6.54007	-6.54007	-6.54007	-6.54007	-6.54007	-6.54007	-6.54007	-6.54007	-6.54007	-6.54007	-6.54007	-6.54007	-6.54007	-6.54007	-6.54007	-6.54007	-6.54007	-6.54007	-6.54007	-6.54007	-6.54007	-6.54007	-6.54007	-6.54007	-6.54007	-6.54007	-6.54007	-6.54007	-6.54007	-6.54007	-6.54007	-6.54007	-6.54007
-6.71867	-6.71867	-6.71867	-6.71867	-6.71867	-6.71867	-6.71867	-6.71867	-6.71867	-6.71867	-6.71867	-6.71867	-6.71867	-6.71867	-6.71867	-6.71867	-6.71867	-6.71867	-6.71867	-6.71867	-6.71867	-6.71867	-6.71867	-6.71867	-6.71867	-6.71867	-6.71867	-6.71867	-6.71867	-6.71867	-6.71867	-6.71867	-6.71867	-6.71867	-6.71867	-6.71867	-6.71867	-6.71867	-6.71867	-6.71867	-6.71867	-6.71867	-6.71867	-6.71867	-6.71867	-6.71867	-6.71867	-6.71867	-6.71867	-6.71867
-6.89522	-6.89522	-6.89522	-6.89522	-6.89522	-6.89522	-6.89522	-6.89522	-6.89522	-6.89522	-6.89522	-6.89522	-6.89522	-6.89522	-6.89522	-6.89522	-6.89522	-6.89522	-6.89522	-6.89522	-6.89522	-6.89522	-6.89522	-6.89522	-6.89522	-6.89522	-6.89522	-6.89522	-6.89522	-6.89522	-6.89522	-6.89522	-6.89522	-6.89522	-6.89522	-6.89522	-6.89522	-6.89522	-6.89522	-6.89522	-6.89522	-6.89522	-6.89522	-6.89522	-6.89522	-6.89522	-6.89522	-6.89522	-6.89522	-6.89522
-7.06967	-7.06967	-7.06967	-7.06967	-7.06967	-7.06967	-7.06967	-7.06967	-7.06967	-7.06967	-7.06967	-7.06967	-7.06967	-7.06967	-7.06967	-7.06967	-7.06967	-7.06967	-7.06967	-7.06967	-7.06967	-7.06967	-7.06967	-7.06967	-7.06967	-7.06967	-7.06967	-7.06967	-7.06967	-7.06967	-7.06967	-7.06967	-7.06967	-7.06967	-7.06967	-7.06967	-7.06967	-7.06967	-7.06967	-7.06967	-7.06967	-7.06967	-7.06967	-7.06967	-7.06967	-7.06967	-7.06967	-7.06967	-7.06967	-7.06967
-7.24196	-7.24196	-7.24196	-7.24196	-7.24196	-7.24196	-7.24196	-7.24196	-7.24196	-7.24196	-7.24196	-7.24196	-7.24196	-7.24196	-7.24196	-7.24196	-7.24196	-7.24196	-7.24196	-7.24196	-7.24196	-7.24196	-7.24196	-7.24196	-7.24196	-7.24196	-7.24196	-7.24196	-7.24196	-7.24196	-7.24196	-7.24196	-7.24196	-7.24196	-7.24196	-7.24196	-7.24196	-7.24196	-7.24196	-7.24196	-7.24196	-7.24196	-7.24196	-7.24196	-7.24196	-7.24196	-7.24196	-7.24196	-7.24196	-7.24196
-7.41204	-7.41204	-7.41204	-7.41204	-7.41204	-7.41204	-7.41204	-7.41204	-7.41204	-7.41204	-7.41204	-7.41204	-7.41204	-7.41204	-7.41204	-7.41204	-7.41204	-7.41204	-7.41204	-7.41204	-7.41204	-7.41204	-7.41204	-7.41204	-7.41204	-7.41204	-7.41204	-7.41204	-7.41204	-7.41204	-7.41204	-7.41204	-7.41204	-7.41204	-7.41204	-7.41204	-7.41204	-7.41204	-7.41204	-7.41204	-7.41204	-7.41204	-7.41204	-7.41204	-7.41204	-7.41204	-7.41204	-7.41204	-7.41204	-7.41204
-7.57986	-7.57986	-7.57986	-7.57986	-7.57986	-7.57986	-7.57986	-7.57986	-7.57986	-7.57986	-7.57986	-7.57986	-7.57986	-7.57986	-7.57986	-7.57986	-7.57986	-7.57986	-7.57986	-7.57986	-7.57986	-7.57986	-7.57986	-7.57986	-7.57986	-7.57986	-7.57986	-7.57986	-7.57986	-7.57986	-7.57986	-7.57986	-7.57986	-7.57986	-7.57986	-7.57986	-7.57986	-7.57986	-7.57986	-7.57986	-7.57986	-7.57986	-7.57986	-7.57986	-7.57986	-7.57986	-7.57986	-7.57986	-7.57986	-7.57986
-7.74536	-7.74536	-7.74536	-7.74536	-7.74536	-7.74536	-7.74536	-7.74536	-7.74536	-7.74536	-7.74536	-7.74536	-7.74536	-7.74536	-7.74536	-7.74536	-7.74536	-7.74536	-7.74536	-7.74536	-7.74536	-7.74536	-7.74536	-7.74536	-7.74536	-7.74536	-7.74536	-7.74536	-7.74536	-7.74536	-7.74536	-7.74536	-7.74536	-7.74536	-7.74536	-7.74536	-7.74536	-7.74536	-7.74536	-7.74536	-7.74536	-7.74536	-7.74536	-7.74536	-7.74536	-7.74536	-7.74536	-7.74536	-7.74536	-7.74536
-7.9085	-7.9085	-7.9085	-7.9085	-7.9085	-7.9085	-7.9085	-7.9085	-7.9085	-7.9085	-7.9085	-7.9085	-7.9085	-7.9085	-7.9085	-7.9085	-7.9085	-7.9085	-7.9085	-7.9085	-7.9085	-7.9085	-7.9085	-7.9085	-7.9085	-7.9085	-7.9085	-7.9085	-7.9085	-7.9085	-7.9085	-7.9085	-7.9085	-7.9085	-7.9085	-7.9085	-7.9085	-7.9085	-7.9085	-7.9085	-7.9085	-7.9085	-7.9085	-7.9085	-7.9085	-7.9085	-7.9085	-7.9085	-7.9085	-7.9085
-8.06921	-8.06921	-8.06921	-8.06921	-8.06921	-8.06921	-8.06921	-8.06921	-8.06921	-8.06921	-8.06921	-8.06921	-8.06921	-8.06921	-8.06921	-8.06921	-8.06921	-8.06921	-8.06921	-8.06921	-8.06921	-8.06921	-8.06921	-8.06921	-8.06921	-8.06921	-8.06921	-8.06921	-8.06921	-8.06921	-8.06921	-8.06921	-8.06921	-8.06921	-8.06921	-8.06921	-8.06921	-8.06921	-8.06921	-8.06921	-8.06921	-8.06921	-8.06921	-8.06921	-8.06921	-8.06921	-8.06921	-8.06921	-8.06921	-8.06921
-8.22746	-8.22746	-8.22746	-8.22746	-8.22746	-8.22746	-8.22746	-8.22746	-8.22746	-8.22746	-8.22746	-8.22746	-8.22746	-8.22746	-8.22746	-8.22746	-8.22746	-8.22746	-8.22746	-8.22746	-8.22746	-8.22746	-8.22746	-8.22746	-8.22746	-8.22746	-8.22746	-8.22746	-8.22746	-8.22746	-8.22746	-8.22746	-8.22746	-8.22746	-8.22746	-8.22746	-8.22746	-8.22746	-8.22746	-8.22746	-8.22746	-8.22746	-8.22746	-8.22746	-8.22746	-8.22746	-8.22746	-8.22746	-8.22746	-8.22746
-8.38318	-8.38318	-8.38318	-8.38318	-8.38318	-8.38318	-8.38318	-8.38318	-8.38318	-8.38318	-8.38318	-8.38318	-8.38318	-8.38318	-8.38318	-8.38318	-8.38318	-8.38318	-8.38318	-8.38318	-8.38318	-8.38318	-8.38318	-8.38318	-8.38318	-8.38318	-8.38318	-8.38318	-8.38318	-8.38318	-8.38318	-8.38318	-8.38318	-8.38318	-8.38318	-8.38318	-8.38318	-8.38318	-8.38318	-8.38318	-8.38318	-8.38318	-8.38318	-8.38318	-8.38318	-8.38318	-8.38318	-8.38318	-8.38318	-8.38318
-8.53634	-8.53634	-8.53634	-8.53634	-8.53634	-8.53634	-8.53634	-8.53634	-8.53634	-8.53634	-8.53634	-8.53634	-8.53634	-8.53634	-8.53634	-8.53634	-8.53634	-8.53634	-8.53634	-8.53634	-8.53634	-8.53634	-8.53634	-8.53634	-8.53634	-8.53634	-8.53634	-8.53634	-8.53634	-8.53634	-8.53634	-8.53634	-8.53634	-8.53634	-8.53634	-8.53634	-8.53634	-8.53634	-8.53634	-8.53634	-8.53634	-8.53634	-8.53634	-8.53634	-8.53634	-8.53634	-8.53634	-8.53634	-8.53634	-8.53634
-8.68687	-8.68687	-8.68687	-8.68687	-8.68687	-8.68687	-8.68687	-8.68687	-8.68687	-8.68687	-8.68687	-8.68687	-8.68687	-8.68687	-8.68687	-8.68687	-8.68687	-8.68687	-8.68687	-8.68687	-8.68687	-8.68687	-8.68687	-8.68687	-8.68687	-8.68687	-8.68687	-8.68687	-8.68687	-8.68687	-8.68687	-8.68687	-8.68687	-8.68687	-8.68687	-8.68687	-8.68687	-8.68687	-8.68687	-8.68687	-8.68687	-8.68687	-8.68687	-8.68687	-8.68687	-8.68687	-8.68687	-8.68687	-8.68687	-8.68687
-8.83473	-8.83473	-8.83473	-8.83473	-8.83473	-8.83473	-8.83473	-8.83473	-8.83473	-8.83473	-8.83473	-8.83473	-8.83473	-8.83473	-8.83473	-8.83473	-8.83473	-8.83473	-8.83473	-8.83473	-8.83473	-8.83473	-8.83473	-8.83473	-8.83473	-8.83473	-8.83473	-8.83473	-8.83473	-8.83473	-8.83473	-8.83473	-8.83473	-8.83473	-8.83473	-8.83473	-8.83473	-8.83473	-8.83473	-8.83473	-8.83473	-8.83473	-8.83473	-8.83473	-8.83473	-8.83473	-8.83473	-8.83473	-8.83473	-8.83473
-8.97988	-8.97988	-8.97988	-8.97988	-8.97988	-8.97988	-8.97988	-8.97988	-8.97988	-8.97988	-8.97988	-8.97988	-8.97988	-8.97988	-8.97988	-8.97988	-8.97988	-8.97988	-8.97988	-8.97988	-8.97988	-8.97988	-8.97988	-8.97988	-8.97988	-8.97988	-8.97988	-8.97988	-8.97988	-8.97988	-8.97988	-8.97988	-8.97988	-8.97988	-8.97988	-8.97988	-8.97988	-8.97988	-8.97988	-8.97988	-8.97988	-8.97988	-8.97988	-8.97988	-8.97988	-8.97988	-8.97988	-8.97988	-8.97988	-8.97988
-9.12226	-9.12226	-9.12226	-9.12226	-9.12226	-9.12226	-9.12226	-9.12226	-9.12226	-9.12226	-9.12226	-9.12226	-9.12226	-9.12226	-9.12226	-9.12226	-9.12226	-9.12226	-9.12226	-9.12226	-9.12226	-9.12226	-9.12226	-9.12226	-9.12226	-9.12226	-9.12226	-9.12226	-9.12226	-9.12226	-9.12226	-9.12226	-9.12226	-9.12226	-9.12226	-9.12226	-9.12226	-9.12226	-9.12226	-9.12226	-9.12226	-9.12226	-9.12226	-9.12226	-9.12226	-9.12226	-9.12226	-9.12226	-9.12226	-9.12226
-9.26182	-9.26182	-9.26182	-9.26182	-9.26182	-9.26182	-9.26182	-9.26182	-9.26182	-9.26182	-9.26182	-9.26182	-9.26182	-9.26182	-9.26182	-9.26182	-9.26182	-9.26182	-9.26182	-9.26182	-9.26182	-9.26182	-9.26182	-9.26182	-9.26182	-9.26182	-9.26182	-9.26182	-9.26182	-9.26182	-9.26182	-9.26182	-9.26182	-9.26182	-9.26182	-9.26182	-9.26182	-9.26182	-9.26182	-9.26182	-9.26182	-9.26182	-9.26182	-9.26182	-9.26182	-9.26182	-9.26182	-9.26182	-9.26182	-9.26182
-9.39852	-9.39852	-9.39852	-9.39852	-9.39852	-9.39852	-9.39852	-9.39852	-9.39852	-9.39852	-9.39852	-9.39852	-9.39852	-9.39852	-9.39852	-9.39852	-9.39852	-9.39852	-9.39852	-9.39852	-9.39852	-9.39852	-9.39852	-9.39852	-9.39852	-9.39852	-9.39852	-9.39852	-9.39852	-9.39852	-9.39852	-9.39852	-9.39852	-9.39852	-9.39852	-9.39852	-9.39852	-9.39852	-9.39852	-9.39852	-9.39852	-9.39852	-9.39852	-9.39852	-9.39852	-9.39852	-9.39852	-9.39852	-9.39852	-9.39852
-9.53231	-9.53231	-9.53231	-9.53231	-9.53231	-9.53231	-9.53231	-9.53231	-9.53231	-9.53231	-9.53231	-9.53231	-9.53231	-9.53231	-9.53231	-9.53231	-9.53231	-9.53231	-9.53231	-9.53231	-9.53231	-9.53231	-9.53231	-9.53231	-9.53231	-9.53231	-9.53231	-9.53231	-9.53231	-9.53231	-9.53231	-9.53231	-9.53231	-9.53231	-9.53231	-9.53231	-9.53231	-9.53231	-9.53231	-9.53231	-9.53231	-9.53231	-9.53231	-9.53231	-9.53231	-9.53231	-9.53231	-9.53231	-9.53231	-9.53231
-9.66315	-9.66315	-9.66315	-9.66315	-9.66315	-9.66315	-9.66315	-9.66315	-9.66315	-9.66315	-9.66315	-9.66315	-9.66315	-9.66315	-9.66315	-9.66315	-9.66315	-9.66315	-9.66315	-9.66315	-9.66315	-9.66315	-9.66315	-9.66315	-9.66315	-9.66315	-9.66315	-9.66315	-9.66315	-9.66315	-9.66315	-9.66315	-9.66315	-9.66315	-9.66315	-9.66315	-9.66315	-9.66315	-9.66315	-9.66315	-9.66315	-9.66315	-9.66315	-9.66315	-9.66315	-9.66315	-9.66315	-9.66315	-9.66315	-9.66315
-9.79099	-9.79099	-9.79099	-9.79099	-9.79099	-9.79099	-9.79099	-9.79099	-9.79099	-9.79099	-9.79099	-9.79099	-9.79099	-9.79099	-9.79099	-9.79099	-9.79099	-9.79099	-9.79099	-9.79099	-9.79099	-9.79099	-9.79099	-9.79099	-9.79099	-9.79099	-9.79099	-9.79099	-9.79099	-9.79099	-9.79099	-9.79099	-9.79099	-9.79099	-9.79099	-9.79099	-9.79099	-9.79099	-9.79099	-9.79099	-9.79099	-9.79099	-9.79099	-9.79099	-9.79099	-9.79099	-9.79099	-9.79099	-9.79099	-9.79099
-9.91578	-9.91578	-9.91578	-9.91578	-9.91578	-9.91578	-9.91578	-9.91578	-9.91578	-9.91578	-9.91578	-9.91578	-9.91578	-9.91578	-9.91578	-9.91578	-9.91578	-9.91578	-9.91578	-9.91578	-9.91578	-9.91578	-9.91578	-9.91578	-9.91578	-9.91578	-9.91578	-9.91578	-9.91578	-9.91578	-9.91578	-9.91578	-9.91578	-9.91578	-9.91578	-9.91578	-9.91578	-9.91578	-9.91578	-9.91578	-9.91578	-9.91578	-9.91578	-9.91578	-9.91578	-9.91578	-9.91578	-9.91578	-9.91578	-9.91578
-10.0375	-10.0375	-10.0375	-10.0375	-10.0375	-10.0375	-10.0375	-10.0375	-10.0375	-10.0375	-10.0375	-10.0375	-10.0375	-10.0375	-10.0375	-10.0375	-10.0375	-10.0375	-10.0375	-10.0375	-10.0375	-10.0375	-10.0375	-10.0375	-10.0375	-10.0375	-10.0375	-10.0375	-10.0375	-10.0375	-10.0375	-10.0375	-10.0375	-10.0375	-10.0375	-10.0375	-10.0375	-10.0375	-10.0375	-10.0375	-10.0375	-10.0375	-10.0375	-10.0375	-10.0375	-10.0375	-10.0375	-10.0375	-10.0375	-10.0375
-10.156	-10.156	-10.156	-10.156	-10.156	-10.156	-10.156	-10.156	-10.156	-10.156	-10.156	-10.156	-10.156	-10.156	-10.156	-10.156	-10.156	-10.156	-10.156	-10.156	-10.156	-10.156	-10.156	-10.156	-10.156	-10.156	-10.156	-10.156	-10.156	-10.156	-10.156	-10.156	-10.156	-10.156	-10.156	-10.156	-10.156	-10.156	-10.156	-10.156	-10.156	-10.156	-10.156	-10.156	-10.156	-10.156	-10.156	-10.156	-10.156	-10.156
-10.2714	-10.2714	-10.2714	-10.2714	-10.2714	-10.2714	-10.2714	-10.2714	-10.2714	-10.2714	-10.2714	-10.2714	-10.2714	-10.2714	-10.2714	-10.2714	-10.2714	-10.2714	-10.2714	-10.2714	-10.2714	-10.2714	-10.2714	-10.2714	-10.2714	-10.2714	-10.2714	-10.2714	-10.2714	-10.2714	-10.2714	-10.2714	-10.2714	-10.2714	-10.2714	-10.2714	-10.2714	-10.2714	-10.2714	-10.2714	-10.2714	-10.2714	-10.2714	-10.2714	-10.2714	-10.2714	-10.2714	-10.2714	-10.2714	-10.2714
-10.266	-10.266	-10.266	-10.266	-10.266	-10.266	-10.266	-10.266	-10.266	-10.266	-10.266	-10.266	-10.266	-10.266	-10.266	-10.266	-10.266	-10.266	-10.266	-10.266	-10.266	-10.266	-10.266	-10.266	-10.266	-10.266	-10.266	-10.266	-10.266	-10.266	-10.266	-10.266	-10.266	-10.266	-10.266	-10.266	-10.266	-10.266	-10.266	-10.266	-10.266	-10.266	-10.266	-10.266	-10.266	-10.266	-10.266	-10.266	-10.266	-10.266
-10.3499	-10.3499	-10.3499	-10.3499	-10.3499	-10.3499	-10.3499	-10.3499	-10.3499	-10.3499	-10.3499	-10.3499	-10.3499	-10.3499	-10.3499	-10.3499	-10.3499	-10.3499	-10.3499	-10.3499	-10.3499	-10.3499	-10.3499	-10.3499	-10.3499	-10.3499	-10.3499	-10.3499	-10.3499	-10.3499	-10.3499	-10.3499	-10.3499	-10.3499	-10.3499	-10.3499	-10.3499	-10.3499	-10.3499	-10.3499	-10.3499	-10.3499	-10.3499	-10.3499	-10.3499	-10.3499	-10.3499	-10.3499	-10.3499	-10.3499
-10.4316	-10.4316	-10.4316	-10.4316	-10.4316	-10.4316	-10.4316	-10.4316	-10.4316	-10.4316	-10.4316	-10.4316	-10.4316	-10.4316	-10.4316	-10.4316	-10.4316	-10.4316	-10.4316	-10.4316	-10.4316	-10.4316	-10.4316	-10.4316	-10.4316	-10.4316	-10.4316	-10.4316	-10.4316	-10.4316	-10.4316	-10.4316	-10.4316	-10.4316	-10.4316	-10.4316	-10.4316	-10.4316	-10.4316	-10.4316	-10.4316	-10.4316	-10.4316	-10.4316	-10.4316	-10.4316	-10.4316	-10.4316	-10.4316	-10.4316
-10.5111	-10.5111	-10.5111	-10.5111	-10.5111	-10.5111	-10.5111	-10.5111	-10.5111	-10.5111	-10.5111	-10.5111	-10.5111	-10.5111	-10.5111	-10.5111	-10.5111	-10.5111	-10.5111	-10.5111	-10.5111	-10.5111	-10.5111	-10.5111	-10.5111	-10.5111	-10.5111	-10.5111	-10.5111	-10.5111	-10.5111	-10.5111	-10.5111	-10.5111	-10.5111	-10.5111	-10.5111	-10.5111	-10.5111	-10.5111	-10.5111	-10.5111	-10.5111	-10.5111	-10.5111	-10.5111	-10.5111	-10.5111	-10.5111	-10.5111
-10.5884	-10.5884	-10.5884	-10.5884	-10.5884	-10.5884	-10.5884	-10.5884	-10.5884	-10.5884	-10.5884	-10.5884	-10.5884	-10.5884	-10.5884	-10.5884	-10.5884	-10.5884	-10.5884	-10.5884	-10.5884	-10.5884	-10.5884	-10.5884	-10.5884	-10.5884	-10.5884	-10.5884	-10.5884	-10.5884	-10.5884	-10.5884	-10.5884	-10.5884	-10.5884	-10.5884	-10.5884	-10.5884	-10.5884	-10.5884	-10.5884	-10.5884	-10.5884	-10.5884	-10.5884	-10.5884	-10.5884	-10.5884	-10.5884	-10.5884
-10.6635	-10.6635	-10.6635	-10.6635	-10.6635	-10.6635	-10.6635	-10.6635	-10.6635	-10.6635	-10.6635	-10.6635	-10.6635	-10.6635	-10.6635	-10.6635	-10.6635	-10.6635	-10.6635	-10.6635	-10.6635	-10.6635	-10.6635	-10.6635	-10.6635	-10.6635	-10.6635	-10.6635	-10.6635	-10.6635	-10.6635	-10.6635	-10.6635	-10.6635	-10.6635	-10.6635	-10.6635	-10.6635	-10.6635	-10.6635	-10.6635	-10.6635	-10.6635	-10.6635	-10.6635	-10.6635	-10.6635	-10.6635	-10.6635	-10.6635
-10.7366	-10.7366	-10.7366	-10.7366	-10.7366	-10.7366	-10.7366	-10.7366	-10.7366	-10.7366	-10.7366	-10.7366	-10.7366	-10.7366	-10.7366	-10.7366	-10.7366	-10.7366	-10.7366	-10.7366	-10.7366	-10.7366	-10.7366	-10.7366	-10.7366	-10.7366	-10.7366	-10.7366	-10.7366	-10.7366	-10.7366	-10.7366	-10.7366	-10.7366	-10.7366	-10.7366	-10.7366	-10.7366	-10.7366	-10.7366	-10.7366	-10.7366	-10.7366	-10.7366	-10.7366	-10.7366	-10.7366	-10.7366	-10.7366	-10.7366
-10.8075	-10.8075	-10.8075	-10.8075	-10.8075	-10.8075	-10.8075	-10.8075	-10.8075	-10.8075	-10.8075	-10.8075	-10.8075	-10.8075	-10.8075	-10.8075	-10.8075	-10.8075	-10.8075	-10.8075	-10.8075	-10.8075	-10.8075	-10.8075	-10.8075	-10.8075	-10.8075	-10.8075	-10.8075	-10.8075	-10.8075	-10.8075	-10.8075	-10.8075	-10.8075	-10.8075	-10.8075	-10.8075	-10.8075	-10.8075	-10.8075	-10.8075	-10.8075	-10.8075	-10.8075	-10.8075	-10.8075	-10.8075	-10.8075	-10.8075
-10.8764	-10.8764	-10.8764	-10.8764	-10.8764	-10.8764	-10.8764	-10.8764	-10.8764	-10.8764	-10.8764	-10.8764	-10.8764	-10.8764	-10.8764	-10.8764	-10.8764	-10.8764	-10.8764	-10.8764	-10.8764	-10.8764	-10.8764	-10.8764	-10.8764	-10.8764	-10.8764	-10.8764	-10.8764	-10.8764	-10.8764	-10.8764	-10.8764	-10.8764	-10.8764	-10.8764	-10.8764	-10.8764	-10.8764	-10.8764	-10.8764	-10.8764	-10.8764	-10.8764	-10.8764	-10.8764	-10.8764	-10.8764	-10.8764	-10.8764
-10.9432	-10.9432	-10.9432	-10.9432	-10.9432	-10.9432	-10.9432	-10.9432	-10.9432	-10.9432	-10.9432	-10.9432	-10.9432	-10.9432	-10.9432	-10.9432	-10.9432	-10.9432	-10.9432	-10.9432	-10.9432	-10.9432	-10.9432	-10.9432	-10.9432	-10.9432	-10.9432	-10.9432	-10.9432	-10.9432	-10.9432	-10.9432	-10.9432	-10.9432	-10.9432	-10.9432	-10.9432	-10.9432	-10.9432	-10.9432	-10.9432	-10.9432	-10.9432	-10.9432	-10.9432	-10.9432	-10.9432	-10.9432	-10.9432	-10.9432
-11.0081	-11.0081	-11.0081	-11.0081	-11.0081	-11.0081	-11.0081	-11.0081	-11.0081	-11.0081	-11.0081	-11.0081	-11.0081	-11.0081	-11.0081	-11.0081	-11.0081	-11.0081	-11.0081	-11.0081	-11.0081	-11.0081	-11.0081	-11.0081	-11.0081	-11.0081	-11.0081	-11.0081	-11.0081	-11.0081	-11.0081	-11.0081	-11.0081	-11.0081	-11.0081	-11.0081	-11.0081	-11.0081	-11.0081	-11.0081	-11.0081	-11.0081	-11.0081	-11.0081	-11.0081	-11.0081	-11.0081	-11.0081	-11.0081	-11.0081
-11.0709	-11.0709	-11.0709	-11.0709	-11.0709	-11.0709	-11.0709	-11.0709	-11.0709	-11.0709	-11.0709	-11.0709	-11.0709	-11.0709	-11.0709	-11.0709	-11.0709	-11.0709	-11.0709	-11.0709	-11.0709	-11.0709	-11.0709	-11.0709	-11.0709	-11.0709	-11.0709	-11.0709	-11.0709	-11.0709	-11.0709	-11.0709	-11.0709	-11.0709	-11.0709	-11.0709	-11.0709	-11.0709	-11.0709	-11.0709	-11.0709	-11.0709	-11.0709	-11.0709	-11.0709	-11.0709	-11.0709	-11.0709	-11.0709	-11.0709
-11.1318	-11.1318	-11.1318	-11.1318	-11.1318	-11.1318	-11.1318	-11.1318	-11.1318	-11.1318	-11.1318	-11.1318	-11.1318	-11.1318	-11.1318	-11.1318	-11.1318	-11.1318	-11.1318	-11.1318	-11.1318	-11.1318	-11.1318	-11.1318	-11.1318	-11.1318	-11.1318	-11.1318	-11.1318	-11.1318	-11.1318	-11.1318	-11.1318	-11.1318	-11.1318	-11.1318	-11.1318	-11.1318	-11.1318	-11.1318	-11.1318	-11.1318	-11.1318	-11.1318	-11.1318	-11.1318	-11.1318	-11.1318	-11.1318	-11.1318
-11.1908	-11.1908	-11.1908	-11.1908	-11.1908	-11.1908	-11.1908	-11.1908	-11.1908	-11.1908	-11.1908	-11.1908	-11.1908	-11.1908	-11.1908	-11.1908	-11.1908	-11.1908	-11.1908	-11.1908	-11.1908	-11.1908	-11.1908	-11.1908	-11.1908	-11.1908	-11.1908	-11.1908	-11.1908	-11.1908	-11.1908	-11.1908	-11.1908	-11.1908	-11.1908	-11.1908	-11.1908	-11.1908	-11.1908	-11.1908	-11.1908	-11.1908	-11.1908	-11.1908	-11.1908	-11.1908	-11.1908	-11.1908	-11.1908	-11.1908
-11.2479	-11.2479	-11.2479	-11.2479	-11.2479	-11.2479	-11.2479	-11.2479	-11.2479	-11.2479	-11.2479	-11.2479	-11.2479	-11.2479	-11.2479	-11.2479	-11.2479	-11.2479	-11.2479	-11.2479	-11.2479	-11.2479	-11.2479	-11.2479	-11.2479	-11.2479	-11.2479	-11.2479	-11.2479	-11.2479	-11.2479	-11.2479	-11.2479	-11.2479	-11.2479	-11.2479	-11.2479	-11.2479	-11.2479	-11.2479	-11.2479	-11.2479	-11.2479	-11.2479	-11.2479	-11.2479	-11.2479	-11.2479	-11.2479	-11.2479
-11.3031	-11.3031	-11.3031	-11.3031	-11.3031	-11.3031	-11.3031	-11.3031	-11.3031	-11.3031	-11.3031	-11.3031	-11.3031	-11.3031	-11.3031	-11.3031	-11.3031	-11.3031	-11.3031	-11.3031	-11.3031	-11.3031	-11.3031	-11.3031	-11.3031	-11.3031	-11.3031	-11.3031	-11.3031	-11.3031	-11.3031	-11.3031	-11.3031	-11.3031	-11.3031	-11.3031	-11.3031	-11.3031	-11.3031	-11.3031	-11.3031	-11.3031	-11.3031	-11.3031	-11.3031	-11.3031	-11.3031	-11.3031	-11.3031	-11.3031
-11.3564	-11.3564	-11.3564	-11.3564	-11.3564	-11.3564	-11.3564	-11.3564	-11.3564	-11.3564	-11.3564	-11.3564	-11.3564	-11.3564	-11.3564	-11.3564	-11.3564	-11.3564	-11.3564	-11.3564	-11.3564	-11.3564	-11.3564	-11.3564	-11.3564	-11.3564	-11.3564	-11.3564	-11.3564	-11.3564	-11.3564	-11.3564	-11.3564	-11.3564	-11.3564	-11.3564	-11.3564	-11.3564	-11.3564	-11.3564	-11.3564	-11.3564	-11.3564	-11.3564	-11.3564	-11.3564	-11.3564	-11.3564	-11.3564	-11.3564
-11.4079	-11.4079	-11.4079	-11.4079	-11.4079	-11.4079	-11.4079	-11.4079	-11.4079	-11.4079	-11.4079	-11.4079	-11.4079	-11.4079	-11.4079	-11.4079	-11.4079	-11.4079	-11.4079	-11.4079	-11.4079	-11.4079	-11.4079	-11.4079	-11.4079	-11.4079	-11.4079	-11.4079	-11.4079	-11.4079	-11.4079	-11.4079	-11.4079	-11.4079	-11.4079	-11.4079	-11.4079	-11.4079	-11.4079	-11.4079	-11.4079	-11.4079	-11.4079	-11.4079	-11.4079	-11.4079	-11.4079	-11.4079	-11.4079	-11.4079
-11.4576	-11.4576	-11.4576	-11.4576	-11.4576	-11.4576	-11.4576	-11.4576	-11.4576	-11.4576	-11.4576	-11.4576	-11.4576	-11.4576	-11.4576	-11.4576	-11.4576	-11.4576	-11.4576	-11.4576	-11.4576	-11.4576	-11.4576	-11.4576	-11.4576	-11.4576	-11.4576	-11.4576	-11.4576	-11.4576	-11.4576	-11.4576	-11.4576	-11.4576	-11.4576	-11.4576	-11.4576	-11.4576	-11.4576	-11.4576	-11.4576	-11.4576	-11.4576	-11.4576	-11.4576	-11.4576	-11.4576	-11.4576	-11.4576	-11.4576
-11.5055	-11.5055	-11.5055	-11.5055	-11.5055	-11.5055	-11.5055	-11.5055	-11.5055	-11.5055	-11.5055	-11.5055	-11.5055	-11.5055	-11.5055	-11.5055	-11.5055	-11.5055	-11.5055	-11.5055	-11.5055	-11.5055	-11.5055	-11.5055	-11.5055	-11.5055	-11.5055	-11.5055	-11.5055	-11.5055	-11.5055	-11.5055	-11.5055	-11.5055	-11.5055	-11.5055	-11.5055	-11.5055	-11.5055	-11.5055	-11.5055	-11.5055	-11.5055	-11.5055	-11.5055	-11.5055	-11.5055	-11.5055	-11.5055	-11.5055
-11.5516	-11.5516	-11.5516	-11.5516	-11.5516	-11.5516	-11.5516	-11.5516	-11.5516	-11.5516	-11.5516	-11.5516	-11.5516	-11.5516	-11.5516	-11.5516	-11.5516	-11.5516	-11.5516	-11.5516	-11.5516	-11.5516	-11.5516	-11.5516	-11.5516	-11.5516	-11.5516	-11.5516	-11.5516	-11.5516	-11.5516	-11.5516	-11.5516	-11.5516	-11.5516	-11.5516	-11.5516	-11.5516	-11.5516	-11.5516	-11.5516	-11.5516	-11.5516	-11.5516	-11.5516	-11.5516	-11.5516	-11.5516	-11.5516	-11.5516
-11.596	-11.596	-11.596	-11.596	-11.596	-11.596	-11.596	-11.596	-11.596	-11.596	-11.596	-11.596	-11.596	-11.596	-11.596	-11.596	-11.596	-11.596	-11.596	-11.596	-11.596	-11.596	-11.596	-11.596	-11.596	-11.596	-11.596	-11.596	-11.596	-11.596	-11.596	-11.596	-11.596	-11.596	-11.596	-11.596	-11.596	-11.596	-11.596	-11.596	-11.596	-11.596	-11.596	-11.596	-11.596	-11.596	-11.596	-11.596	-11.596	-11.596
-11.6387	-11.6387	-11.6387	-11.6387	-11.6387	-11.6387	-11.6387	-11.6387	-11.6387	-11.6387	-11.6387	-11.6387	-11.6387	-11.6387	-11.6387	-11.6387	-11.6387	-11.6387	-11.6387	-11.6387	-11.6387	-11.6387	-11.6387	-11.6387	-11.6387	-11.6387	-11.6387	-11.6387	-11.6387	-11.6387	-11.6387	-11.6387	-11.6387	-11.6387	-11.6387	-11.6387	-11.6387	-11.6387	-11.6387	-11.6387	-11.6387	-11.6387	-11.6387	-11.6387	-11.6387	-11.6387	-11.6387	-11.6387	-11.6387	-11.6387
-11.6796	-11.6796	-11.6796	-11.6796	-11.6796	-11.6796	-11.6796	-11.6796	-11.6796	-11.6796	-11.6796	-11.6796	-11.6796	-11.6796	-11.6796	-11.6796	-11.6796	-11.6796	-11.6796	-11.6796	-11.6796	-11.6796	-11.6796	-11.6796	-11.6796	-11.6796	-11.6796	-11.6796	-11.6796	-11.6796	-11.6796	-11.6796	-11.6796	-11.6796	-11.6796	-11.6796	-11.6796	-11.6796	-11.6796	-11.6796	-11.6796	-11.6796	-11.6796	-11.6796	-11.6796	-11.6796	-11.6796	-11.6796	-11.6796	-11.6796
-11.7189	-11.7189	-11.7189	-11.7189	-11.7189	-11.7189	-11.7189	-11.7189	-11.7189	-11.7189	-11.7189	-11.7189	-11.7189	-11.7189	-11.7189	-11.7189	-11.7189	-11.7189	-11.7189	-11.7189	-11.7189	-11.7189	-11.7189	-11.7189	-11.7189	-11.7189	-11.7189	-11.7189	-11.7189	-11.7189	-11.7189	-11.7189	-11.7189	-11.7189	-11.7189	-11.7189	-11.7189	-11.7189	-11.7189	-11.7189	-11.7189	-11.7189	-11.7189	-11.7189	-11.7189	-11.7189	-11.7189	-11.7189	-11.7189	-11.7189
-11.7565	-11.7565	-11.7565	-11.7565	-11.7565	-11.7565	-11.7565	-11.7565	-11.7565	-11.7565	-11.7565	-11.7565	-11.7565	-11.7565	-11.7565	-11.7565	-11.7565	-11.7565	-11.7565	-11.7565	-11.7565	-11.7565	-11.7565	-11.7565	-11.7565	-11.7565	-11.7565	-11.7565	-11.7565	-11.7565	-11.7565	-11.7565	-11.7565	-11.7565	-11.7565	-11.7565	-11.7565	-11.7565	-11.7565	-11.7565	-11.7565	-11.7565	-11.7565	-11.7565	-11.7565	-11.7565	-11.7565	-11.7565	-11.7565	-11.7565
-11.7924	-11.7924	-11.7924	-11.7924	-11.7924	-11.7924	-11.7924	-11.7924	-11.7924	-11.7924	-11.7924	-11.7924	-11.7924	-11.7924	-11.7924	-11.7924	-11.7924	-11.7924	-11.7924	-11.7924	-11.7924	-11.7924	-11.7924	-11.7924	-11.7924	-11.7924	-11.7924	-11.7924	-11.7924	-11.7924	-11.7924	-11.7924	-11.7924	-11.7924	-11.7924	-11.7924	-11.7924	-11.7924	-11.7924	-11.7924	-11.7924	-11.7924	-11.7924	-11.7924	-11.7924	-11.7924	-11.7924	-11.7924	-11.7924	-11.7924
-11.8266	-11.8266	-11.8266	-11.8266	-11.8266	-11.8266	-11.8266	-11.8266	-11.8266	-11.8266	-11.8266	-11.8266	-11.8266	-11.8266	-11.8266	-11.8266	-11.8266	-11.8266	-11.8266	-11.8266	-11.8266	-11.8266	-11.8266	-11.8266	-11.8266	-11.8266	-11.8266	-11.8266	-11.8266	-11.8266	-11.8266	-11.8266	-11.8266	-11.8266	-11.8266	-11.8266	-11.8266	-11.8266	-11.8266	-11.8266	-11.8266	-11.8266	-11.8266	-11.8266	-11.8266	-11.8266	-11.8266	-11.8266	-11.8266	-11.8266
-11.8593	-11.8593	-11.8593	-11.8593	-11.8593	-11.8593	-11.8593	-11.8593	-11.8593	-11.8593	-11.8593	-11.8593	-11.8593	-11.8593	-11.8593	-11.8593	-11.8593	-11.8593	-11.8593	-11.8593	-11.8593	-11.8593	-11.8593	-11.8593	-11.8593	-11.8593	-11.8593	-11.8593	-11.8593	-11.8593	-11.8593	-11.8593	-11.8593	-11.8593	-11.8593	-11.8593	-11.8593	-11.8593	-11.8593	-11.8593	-11.8593	-11.8593	-11.8593	-11.8593	-11.8593	-11.8593	-11.8593	-11.8593	-11.8593	-11.8593
-11.8903	-11.8903	-11.8903	-11.8903	-11.8903	-11.8903	-11.8903	-11.8903	-11.8903	-11.8903	-11.8903	-11.8903	-11.8903	-11.8903	-11.8903	-11.8903	-11.8903	-11.8903	-11.8903	-11.8903	-11.8903	-11.8903	-11.8903	-11.8903	-11.8903	-11.8903	-11.8903	-11.8903	-11.8903	-11.8903	-11.8903	-11.8903	-11.8903	-11.8903	-11.8903	-11.8903	-11.8903	-11.8903	-11.8903	-11.8903	-11.8903	-11.8903	-11.8903	-11.8903	-11.8903	-11.8903	-11.8903	-11.8903	-11.8903	-11.8903
-11.9197	-11.9197	-11.9197	-11.9197	-11.9197	-11.9197	-11.9197	-11.9197	-11.9197	-11.9197	-11.9197	-11.9197	-11.9197	-11.9197	-11.9197	-11.9197	-11.9197	-11.9197	-11.9197	-11.9197	-11.9197	-11.9197	-11.9197	-11.9197	-11.9197	-11.9197	-11.9197	-11.9197	-11.9197	-11.9197	-11.9197	-11.9197	-11.9197	-11.9197	-11.9197	-11.9197	-11.9197	-11.9197	-11.9197	-11.9197	-11.9197	-11.9197	-11.9197	-11.9197	-11.9197	-11.9197	-11.9197	-11.9197	-11.9197	-11.9197
-11.9475	-11.9475	-11.9475	-11.9475	-11.9475	-11.9475	-11.9475	-11.9475	-11.9475	-11.9475	-11.9475	-11.9475	-11.9475	-11.9475	-11.9475	-11.9475	-11.9475	-11.9475	-11.9475	-11.9475	-11.9475	-11.9475	-11.9475	-11.9475	-11.9475	-11.9475	-11.9475	-11.9475	-11.9475	-11.9475	-11.9475	-11.9475	-11.9475	-11.9475	-11.9475	-11.9475	-11.9475	-11.9475	-11.9475	-11.9475	-11.9475	-11.9475	-11.9475	-11.9475	-11.9475	-11.9475	-11.9475	-11.9475	-11.9475	-11.9475
-11.9738	-11.9738	-11.9738	-11.9738	-11.9738	-11.9738	-11.9738	-11.9738	-11.9738	-11.9738	-11.9738	-11.9738	-11.9738	-11.9738	-11.9738	-11.9738	-11.9738	-11.9738	-11.9738	-11.9738	-11.9738	-11.9738	-11.9738	-11.9738	-11.9738	-11.9738	-11.9738	-11.9738	-11.9738	-11.9738	-11.9738	-11.9738	-11.9738	-11.9738	-11.9738	-11.9738	-11.9738	-11.9738	-11.9738	-11.9738	-11.9738	-11.9738	-11.9738	-11.9738	-11.9738	-11.9738	-11.9738	-11.9738	-11.9738	-11.9738
-11.9985	-11.9985	-11.9985	-11.9985	-11.9985	-11.9985	-11.9985	-11.9985	-11.9985	-11.9985	-11.9985	-11.9985	-11.9985	-11.9985	-11.9985	-11.9985	-11.9985	-11.9985	-11.9985	-11.9985	-11.9985	-11.9985	-11.9985	-11.9985	-11.9985	-11.9985	-11.9985	-11.9985	-11.9985	-11.9985	-11.9985	-11.9985	-11.9985	-11.9985	-11.9985	-11.9985	-11.9985	-11.9985	-11.9985	-11.9985	-11.9985	-11.9985	-11.9985	-11.9985	-11.9985	-11.9985	-11.9985	-11.9985	-11.9985	-11.9985
-12.0216	-12.0216	-12.0216	-12.0216	-12.0216	-12.0216	-12.0216	-12.0216	-12.0216	-12.0216	-12.0216	-12.0216	-12.0216	-12.0216	-12.0216	-12.0216	-12.0216	-12.0216	-12.0216	-12.0216	-12.0216	-12.0216	-12.0216	-12.0216	-12.0216	-12.0216	-12.0216	-12.0216	-12.0216	-12.0216	-12.0216	-12.0216	-12.0216	-12.0216	-12.0216	-12.0216	-12.0216	-12.0216	-12.0216	-12.0216	-12.0216	-12.0216	-12.0216	-12.0216	-12.0216	-12.0216	-12.0216	-12.0216	-12.0216	-12.0216
-12.0432	-12.0432	-12.0432	-12.0432	-12.0432	-12.0432	-12.0432	-12.0432	-12.0432	-12.0432	-12.0432	-12.0432	-12.0432	-12.0432	-12.0432	-12.0432	-12.0432	-12.0432	-12.0432	-12.0432	-12.0432	-12.0432	-12.0432	-12.0432	-12.0432	-12.0432	-12.0432	-12.0432	-12.0432	-12.0432	-12.0432	-12.0432	-12.0432	-12.0432	-12.0432	-12.0432	-12.0432	-12.0432	-12.0432	-12.0432	-12.0432	-12.0432	-12.0432	-12.0432	-12.0432	-12.0432	-12.0432	-12.0432	-12.0432	-12.0432
-12.0633	-12.0633	-12.0633	-12.0633	-12.0633	-12.0633	-12.0633	-12.0633	-12.0633	-12.0633	-12.0633	-12.0633	-12.0633	-12.0633	-12.0633	-12.0633	-12.0633	-12.0633	-12.0633	-12.0633	-12.0633	-12.0633	-12.0633	-12.0633	-12.0633	-12.0633	-12.0633	-12.0633	-12.0633	-12.0633	-12.0633	-12.0633	-12.0633	-12.0633	-12.0633	-12.0633	-12.0633	-12.0633	-12.0633	-12.0633	-12.0633	-12.0633	-12.0633	-12.0633	-12.0633	-12.0633	-12.0633	-12.0633	-12.0633	-12.0633
-12.0819	-12.0819	-12.0819	-12.0819	-12.0819	-12.0819	-12.0819	-12.0819	-12.0819	-12.0819	-12.0819	-12.0819	-12.0819	-12.0819	-12.0819	-12.0819	-12.0819	-12.0819	-12.0819	-12.0819	-12.0819	-12.0819	-12.0819	-12.0819	-12.0819	-12.0819	-12.0819	-12.0819	-12.0819	-12.0819	-12.0819	-12.0819	-12.0819	-12.0819	-12.0819	-12.0819	-12.0819	-12.0819	-12.0819	-12.0819	-12.0819	-12.0819	-12.0819	-12.0819	-12.0819	-12.0819	-12.0819	-12.0819	-12.0819	-12.0819
-12.0989	-12.0989	-12.0989	-12.0989	-12.0989	-12.0989	-12.0989	-12.0989	-12.0989	-12.0989	-12.0989	-12.0989	-12.0989	-12.0989	-12.0989	-12.0989	-12.0989	-12.0989	-12.0989	-12.0989	-12.0989	-12.0989	-12.0989	-12.0989	-12.0989	-12.0989	-12.0989	-12.0989	-12.0989	-12.0989	-12.0989	-12.0989	-12.0989	-12.0989	-12.0989	-12.0989	-12.0989	-12.0989	-12.0989	-12.0989	-12.0989	-12.0989	-12.0989	-12.0989	-12.0989	-12.0989	-12.0989	-12.0989	-12.0989	-12.0989
-12.1144	-12.1144	-12.1144	-12.1144	-12.1144	-12.1144	-12.1144	-12.1144	-12.1144	-12.1144	-12.1144	-12.1144	-12.1144	-12.1144	-12.1144	-12.1144	-12.1144	-12.1144	-12.1144	-12.1144	-12.1144	-12.1144	-12.1144	-12.1144	-12.1144	-12.1144	-12.1144	-12.1144	-12.1144	-12.1144	-12.1144	-12.1144	-12.1144	-12.1144	-12.1144	-12.1144	-12.1144	-12.1144	-12.1144	-12.1144	-12.1144	-12.1144	-12.1144	-12.1144	-12.1144	-12.1144	-12.1144	-12.1144	-12.1144	-12.1144
-12.1284	-12.1284	-12.1284	-12.1284	-12.1284	-12.1284	-12.1284	-12.1284	-12.1284	-12.1284	-12.1284	-12.1284	-12.1284	-12.1284	-12.1284	-12.1284	-12.1284	-12.1284	-12.1284	-12.1284	-12.1284	-12.1284	-12.1284	-12.1284	-12.1284	-12.1284	-12.1284	-12.1284	-12.1284	-12.1284	-12.1284	-12.1284	-12.1284	-12.1284	-12.1284	-12.1284	-12.1284	-12.1284	-12.1284	-12.1284	-12.1284	-12.1284	-12.1284	-12.1284	-12.1284	-12.1284	-12.1284	-12.1284	-12.1284	-12.1284
-12.141	-12.141	-12.141	-12.141	-12.141	-12.141	-12.141	-12.141	-12.141	-12.141	-12.141	-12.141	-12.141	-12.141	-12.141	-12.141	-12.141	-12.141	-12.141	-12.141	-12.141	-12.141	-12.141	-12.141	-12.141	-12.141	-12.141	-12.141	-12.141	-12.141	-12.141	-12.141	-12.141	-12.141	-12.141	-12.141	-12.141	-12.141	-12.141	-12.141	-12.141	-12.141	-12.141	-12.141	-12.141	-12.141	-12.141	-12.141	-12.141	-12.141
-12.152	-12.152	-12.152	-12.152	-12.152	-12.152	-12.152	-12.152	-12.152	-12.152	-12.152	-12.152	-12.152	-12.152	-12.152	-12.152	-12.152	-12.152	-12.152	-12.152	-12.152	-12.152	-12.152	-12.152	-12.152	-12.152	-12.152	-12.152	-12.152	-12.152	-12.152	-12.152	-12.152	-12.152	-12.152	-12.152	-12.152	-12.152	-12.152	-12.152	-12.152	-12.152	-12.152	-12.152	-12.152	-12.152	-12.152	-12.152	-12.152	-12.152
-12.1616	-12.1616	-12.1616	-12.1616	-12.1616	-12.1616	-12.1616	-12.1616	-12.1616	-12.1616	-12.1616	-12.1616	-12.1616	-12.1616	-12.1616	-12.1616	-12.1616	-12.1616	-12.1616	-12.1616	-12.1616	-12.1616	-12.1616	-12.1616	-12.1616	-12.1616	-12.1616	-12.1616	-12.1616	-12.1616	-12.1616	-12.1616	-12.1616	-12.1616	-12.1616	-12.1616	-12.1616	-12.1616	-12.1616	-12.1616	-12.1616	-12.1616	-12.1616	-12.1616	-12.1616	-12.1616	-12.1616	-12.1616	-12.1616	-12.1616
-12.1697	-12.1697	-12.1697	-12.1697	-12.1697	-12.1697	-12.1697	-12.1697	-12.1697	-12.1697	-12.1697	-12.1697	-12.1697	-12.1697	-12.1697	-12.1697	-12.1697	-12.1697	-12.1697	-12.1697	-12.1697	-12.1697	-12.1697	-12.1697	-12.1697	-12.1697	-12.1697	-12.1697	-12.1697	-12.1697	-12.1697	-12.1697	-12.1697	-12.1697	-12.1697	-12.1697	-12.1697	-12.1697	-12.1697	-12.1697	-12.1697	-12.1697	-12.1697	-12.1697	-12.1697	-12.1697	-12.1697	-12.1697	-12.1697	-12.1697
-12.1763	-12.1763	-12.1763	-12.1763	-12.1763	-12.1763	-12.1763	-12.1763	-12.1763	-12.1763	-12.1763	-12.1763	-12.1763	-12.1763	-12.1763	-12.1763	-12.1763	-12.1763	-12.1763	-12.1763	-12.1763	-12.1763	-12.1763	-12.1763	-12.1763	-12.1763	-12.1763	-12.1763	-12.1763	-12.1763	-12.1763	-12.1763	-12.1763	-12.1763	-12.1763	-12.1763	-12.1763	-12.1763	-12.1763	-12.1763	-12.1763	-12.1763	-12.1763	-12.1763	-12.1763	-12.1763	-12.1763	-12.1763	-12.1763	-12.1763
-12.1814	-12.1814	-12.1814	-12.1814	-12.1814	-12.1814	-12.1814	-12.1814	-12.1814	-12.1814	-12.1814	-12.1814	-12.1814	-12.1814	-12.1814	-12.1814	-12.1814	-12.1814	-12.1814	-12.1814	-12.1814	-12.1814	-12.1814	-12.1814	-12.1814	-12.1814	-12.1814	-12.1814	-12.1814	-12.1814	-12.1814	-12.1814	-12.1814	-12.1814	-12.1814	-12.1814	-12.1814	-12.1814	-12.1814	-12.1814	-12.1814	-12.1814	-12.1814	-12.1814	-12.1814	-12.1814	-12.1814	-12.1814	-12.1814	-12.1814
-12.1851	-12.1851	-12.1851	-12.1851	-12.1851	-12.1851	-12.1851	-12.1851	-12.1851	-12.1851	-12.1851	-12.1851	-12.1851	-12.1851	-12.1851	-12.1851	-12.1851	-12.1851	-12.1851	-12.1851	-12.1851	-12.1851	-12.1851	-12.1851	-12.1851	-12.1851	-12.1851	-12.1851	-12.1851	-12.1851	-12.1851	-12.1851	-12.1851	-12.1851	-12.1851	-12.1851	-12.1851	-12.1851	-12.1851	-12.1851	-12.1851	-12.1851	-12.1851	-12.1851	-12.1851	-12.1851	-12.1851	-12.1851	-12.1851	-12.1851
-12.1873	-12.1873	-12.1873	-12.1873	-12.1873	-12.1873	-12.1873	-12.1873	-12.1873	-12.1873	-12.1873	-12.1873	-12.1873	-12.1873	-12.1873	-12.1873	-12.1873	-12.1873	-12.1873	-12.1873	-12.1873	-12.1873	-12.1873	-12.1873	-12.1873	-12.1873	-12.1873	-12.1873	-12.1873	-12.1873	-12.1873	-12.1873	-12.1873	-12.1873	-12.1873	-12.1873	-12.1873	-12.1873	-12.1873	-12.1873	-12.1873	-12.1873	-12.1873	-12.1873	-12.1873	-12.1873	-12.1873	-12.1873	-12.1873	-12.1873
-12.188	-12.188	-12.188	-12.188	-12.188	-12.188	-12.188	-12.188	-12.188	-12.188	-12.188	-12.188	-12.188	-12.188	-12.188	-12.188	-12.188	-12.188	-12.188	-12.188	-12.188	-12.188	-12.188	-12.188	-12.188	-12.188	-12.188	-12.188	-12.188	-12.188	-12.188	-12.188	-12.188	-12.188	-12.188	-12.188	-12.188	-12.188	-12.188	-12.188	-12.188	-12.188	-12.188	-12.188	-12.188	-12.188	-12.188	-12.188	-12.188	-12.188
[truncated: 311 more columns]

## Sheet: Xi
0	0	0	0	0	0	0	0	0	0	0	0	0	0	0	0	0	0	0	0	0	0	0	0	0	0	0	0	0	0	0	0	0	0	0	0	0	0	0	0	0	0	0	0	0	0	0	0	0	0
0.12747	0.127451	0.127392	0.127295	0.12716	0.126985	0.126772	0.12652	0.12623	0.125901	0.125534	0.125128	0.124685	0.124203	0.123684	0.123127	0.122532	0.1219	0.121231	0.120525	0.119783	0.119004	0.118188	0.117337	0.11645	0.115527	0.114569	0.113577	0.112549	0.111488	0.110392	0.109263	0.108101	0.106905	0.105678	0.104417	0.103126	0.101802	0.100448	0.0990629	0.0976478	0.0962029	0.0947288	0.0932258	0.0916943	0.090135	0.0885482	0.0869344	0.0852942	0.0836279
0.25494	0.254901	0.254785	0.254591	0.254319	0.25397	0.253544	0.25304	0.252459	0.251802	0.251067	0.250256	0.249369	0.248406	0.247367	0.246253	0.245064	0.243801	0.242463	0.241051	0.239565	0.238007	0.236376	0.234674	0.2329	0.231054	0.229139	0.227153	0.225099	0.222976	0.220785	0.218526	0.216202	0.213811	0.211355	0.208835	0.206251	0.203604	0.200896	0.198126	0.195296	0.192406	0.189458	0.186452	0.183389	0.18027	0.177096	0.173869	0.170588	0.167256
0.38241	0.382352	0.382177	0.381886	0.381479	0.380955	0.380316	0.37956	0.378689	0.377702	0.376601	0.375384	0.374054	0.372609	0.371051	0.36938	0.367596	0.365701	0.363694	0.361576	0.359348	0.357011	0.354565	0.352011	0.349349	0.346582	0.343708	0.34073	0.337648	0.334464	0.331177	0.32779	0.324302	0.320716	0.317033	0.313252	0.309377	0.305407	0.301344	0.297189	0.292943	0.288609	0.284186	0.279677	0.275083	0.270405	0.265645	0.260803	0.255882	0.250884
0.509881	0.509803	0.50957	0.509182	0.508638	0.50794	0.507087	0.50608	0.504918	0.503603	0.502134	0.500513	0.498738	0.496812	0.494735	0.492507	0.490129	0.487601	0.484925	0.482102	0.479131	0.476014	0.472753	0.469347	0.465799	0.462109	0.458278	0.454307	0.450198	0.445952	0.441569	0.437053	0.432403	0.427622	0.42271	0.41767	0.412502	0.407209	0.401791	0.396252	0.390591	0.384812	0.378915	0.372903	0.366777	0.36054	0.354193	0.347738	0.341177	0.334512
0.637351	0.637254	0.636962	0.636477	0.635798	0.634925	0.633859	0.6326	0.631148	0.629504	0.627668	0.625641	0.623423	0.621015	0.618419	0.615633	0.612661	0.609501	0.606156	0.602627	0.598914	0.595018	0.590941	0.586684	0.582249	0.577636	0.572847	0.567884	0.562747	0.557439	0.551962	0.546316	0.540504	0.534527	0.528388	0.522087	0.515628	0.509011	0.502239	0.495314	0.488239	0.481015	0.473644	0.466129	0.458472	0.450675	0.442741	0.434672	0.426471	0.41814
0.764821	0.764704	0.764355	0.763773	0.762958	0.76191	0.760631	0.75912	0.757378	0.755405	0.753201	0.750769	0.748108	0.745218	0.742102	0.73876	0.735193	0.731402	0.727388	0.723152	0.718696	0.714022	0.709129	0.704021	0.698699	0.693163	0.687416	0.68146	0.675297	0.668927	0.662354	0.655579	0.648605	0.641433	0.634065	0.626505	0.618753	0.610813	0.602687	0.594377	0.585887	0.577218	0.568373	0.559355	0.550166	0.54081	0.531289	0.521607	0.511765	0.501768
0.892291	0.892155	0.891747	0.891068	0.890117	0.888895	0.887403	0.88564	0.883607	0.881305	0.878735	0.875897	0.872792	0.869422	0.865786	0.861887	0.857725	0.853302	0.848619	0.843678	0.838479	0.833025	0.827318	0.821358	0.815148	0.80869	0.801986	0.795037	0.787846	0.780415	0.772747	0.764843	0.756706	0.748338	0.739743	0.730922	0.721879	0.712615	0.703135	0.69344	0.683534	0.67342	0.663101	0.65258	0.64186	0.630945	0.619837	0.608541	0.597059	0.585396
1.01976	1.01961	1.01914	1.01836	1.01728	1.01588	1.01417	1.01216	1.00984	1.00721	1.00427	1.00103	0.997477	0.993625	0.98947	0.985014	0.980257	0.975202	0.96985	0.964203	0.958262	0.952029	0.945506	0.938695	0.931598	0.924217	0.916555	0.908614	0.900396	0.891903	0.883139	0.874106	0.864806	0.855244	0.84542	0.835339	0.825004	0.814417	0.803583	0.792503	0.781182	0.769623	0.75783	0.745806	0.733555	0.72108	0.708386	0.695475	0.682353	0.669023
1.14723	1.14706	1.14653	1.14566	1.14444	1.14287	1.14095	1.13868	1.13607	1.13311	1.1298	1.12615	1.12216	1.11783	1.11315	1.10814	1.10279	1.0971	1.09108	1.08473	1.07804	1.07103	1.06369	1.05603	1.04805	1.03974	1.03112	1.02219	1.01295	1.00339	0.993531	0.983369	0.972907	0.962149	0.951098	0.939757	0.92813	0.91622	0.904031	0.891566	0.87883	0.865826	0.852559	0.839032	0.825249	0.811215	0.796934	0.78241	0.767647	0.752651
1.2747	1.27451	1.27392	1.27295	1.2716	1.26985	1.26772	1.2652	1.2623	1.25901	1.25534	1.25128	1.24685	1.24203	1.23684	1.23127	1.22532	1.219	1.21231	1.20525	1.19783	1.19004	1.18188	1.17337	1.1645	1.15527	1.14569	1.13577	1.12549	1.11488	1.10392	1.09263	1.08101	1.06905	1.05678	1.04417	1.03126	1.01802	1.00448	0.990629	0.976478	0.962029	0.947288	0.932258	0.916943	0.90135	0.885482	0.869344	0.852942	0.836279
1.40217	1.40196	1.40132	1.40025	1.39876	1.39684	1.39449	1.39172	1.38853	1.38491	1.38087	1.37641	1.37153	1.36623	1.36052	1.35439	1.34785	1.3409	1.33354	1.32578	1.31761	1.30904	1.30007	1.29071	1.28095	1.2708	1.26026	1.24934	1.23804	1.22637	1.21432	1.2019	1.18911	1.17596	1.16245	1.14859	1.13438	1.11982	1.10493	1.08969	1.07413	1.05823	1.04202	1.02548	1.00864	0.991485	0.97403	0.956279	0.938236	0.919907
1.52964	1.52941	1.52871	1.52755	1.52592	1.52382	1.52126	1.51824	1.51476	1.51081	1.5064	1.50154	1.49622	1.49044	1.4842	1.47752	1.47039	1.4628	1.45478	1.4463	1.43739	1.42804	1.41826	1.40804	1.3974	1.38633	1.37483	1.36292	1.35059	1.33785	1.32471	1.31116	1.29721	1.28287	1.26813	1.25301	1.23751	1.22163	1.20537	1.18875	1.17177	1.15444	1.13675	1.11871	1.10033	1.08162	1.06258	1.04321	1.02353	1.00354
1.65711	1.65686	1.6561	1.65484	1.65308	1.65081	1.64803	1.64476	1.64098	1.63671	1.63194	1.62667	1.6209	1.61464	1.60789	1.60065	1.59292	1.5847	1.57601	1.56683	1.55718	1.54705	1.53645	1.52538	1.51385	1.50185	1.4894	1.4765	1.46314	1.44934	1.4351	1.42042	1.40531	1.38977	1.37381	1.35743	1.34063	1.32343	1.30582	1.28782	1.26942	1.25064	1.23147	1.21193	1.19203	1.17175	1.15113	1.13015	1.10882	1.08716
1.78458	1.78431	1.78349	1.78214	1.78023	1.77779	1.77481	1.77128	1.76721	1.76261	1.75747	1.75179	1.74558	1.73884	1.73157	1.72377	1.71545	1.7066	1.69724	1.68736	1.67696	1.66605	1.65464	1.64272	1.6303	1.61738	1.60397	1.59007	1.57569	1.56083	1.54549	1.52969	1.51341	1.49668	1.47949	1.46184	1.44376	1.42523	1.40627	1.38688	1.36707	1.34684	1.3262	1.30516	1.28372	1.26189	1.23967	1.21708	1.19412	1.17079
1.91205	1.91176	1.91089	1.90943	1.90739	1.90478	1.90158	1.8978	1.89344	1.88851	1.883	1.87692	1.87027	1.86305	1.85526	1.8469	1.83798	1.8285	1.81847	1.80788	1.79674	1.78505	1.77282	1.76005	1.74675	1.73291	1.71854	1.70365	1.68824	1.67232	1.65589	1.63895	1.62151	1.60358	1.58516	1.56626	1.54688	1.52703	1.50672	1.48594	1.46472	1.44304	1.42093	1.39839	1.37542	1.35202	1.32822	1.30402	1.27941	1.25442
2.03952	2.03921	2.03828	2.03673	2.03455	2.03176	2.02835	2.02432	2.01967	2.01441	2.00854	2.00205	1.99495	1.98725	1.97894	1.97003	1.96051	1.9504	1.9397	1.92841	1.91652	1.90406	1.89101	1.87739	1.8632	1.84843	1.83311	1.81723	1.80079	1.78381	1.76628	1.74821	1.72961	1.71049	1.69084	1.67068	1.65001	1.62883	1.60717	1.58501	1.56236	1.53925	1.51566	1.49161	1.46711	1.44216	1.41677	1.39095	1.36471	1.33805
2.16699	2.16666	2.16567	2.16402	2.16171	2.15875	2.15512	2.15084	2.1459	2.14031	2.13407	2.12718	2.11964	2.11145	2.10262	2.09315	2.08305	2.0723	2.06093	2.04893	2.03631	2.02306	2.0092	1.99473	1.97965	1.96396	1.94768	1.9308	1.91334	1.89529	1.87667	1.85747	1.83771	1.81739	1.79652	1.7751	1.75313	1.73064	1.70761	1.68407	1.66001	1.63545	1.61039	1.58484	1.5588	1.53229	1.50532	1.47789	1.45	1.42167
2.29446	2.29411	2.29306	2.29132	2.28887	2.28573	2.28189	2.27736	2.27213	2.26621	2.2596	2.25231	2.24432	2.23566	2.22631	2.21628	2.20558	2.19421	2.18216	2.16946	2.15609	2.14207	2.12739	2.11206	2.0961	2.07949	2.06225	2.04438	2.02589	2.00678	1.98706	1.96674	1.94581	1.9243	1.9022	1.87951	1.85626	1.83244	1.80806	1.78313	1.75766	1.73165	1.70512	1.67806	1.6505	1.62243	1.59387	1.56482	1.53529	1.5053
2.42193	2.42156	2.42046	2.41861	2.41603	2.41272	2.40866	2.40388	2.39836	2.39211	2.38514	2.37743	2.36901	2.35986	2.34999	2.33941	2.32811	2.31611	2.30339	2.28998	2.27587	2.26107	2.24558	2.2294	2.21255	2.19502	2.17682	2.15796	2.13844	2.11827	2.09746	2.076	2.05392	2.0312	2.00787	1.98393	1.95938	1.93424	1.90851	1.8822	1.85531	1.82786	1.79985	1.77129	1.74219	1.71256	1.68242	1.65175	1.62059	1.58893
2.5494	2.54901	2.54785	2.54591	2.54319	2.5397	2.53544	2.5304	2.52459	2.51802	2.51067	2.50256	2.49369	2.48406	2.47367	2.46253	2.45064	2.43801	2.42463	2.41051	2.39565	2.38007	2.36376	2.34674	2.329	2.31054	2.29139	2.27153	2.25099	2.22976	2.20785	2.18526	2.16202	2.13811	2.11355	2.08835	2.06251	2.03604	2.00896	1.98126	1.95296	1.92406	1.89458	1.86452	1.83389	1.8027	1.77096	1.73869	1.70588	1.67256
2.67687	2.67647	2.67524	2.6732	2.67035	2.66669	2.66221	2.65692	2.65082	2.64392	2.63621	2.62769	2.61838	2.60826	2.59736	2.58566	2.57318	2.55991	2.54586	2.53103	2.51544	2.49908	2.48195	2.46407	2.44544	2.42607	2.40596	2.38511	2.36354	2.34125	2.31824	2.29453	2.27012	2.24501	2.21923	2.19277	2.16564	2.13785	2.1094	2.08032	2.0506	2.02026	1.9893	1.95774	1.92558	1.89283	1.85951	1.82562	1.79118	1.75619
2.80434	2.80392	2.80263	2.8005	2.79751	2.79367	2.78898	2.78344	2.77705	2.76982	2.76174	2.75282	2.74306	2.73247	2.72104	2.70879	2.69571	2.68181	2.66709	2.65156	2.63522	2.61808	2.60014	2.58141	2.56189	2.5416	2.52053	2.49869	2.47609	2.45273	2.42863	2.40379	2.37822	2.35192	2.32491	2.29718	2.26876	2.23965	2.20985	2.17938	2.14825	2.11646	2.08403	2.05097	2.01728	1.98297	1.94806	1.91256	1.87647	1.83981
2.93181	2.93137	2.93003	2.9278	2.92467	2.92066	2.91575	2.90996	2.90328	2.89572	2.88727	2.87795	2.86775	2.85667	2.84473	2.83191	2.81824	2.80371	2.78832	2.77208	2.755	2.73708	2.71833	2.69875	2.67834	2.65712	2.6351	2.61226	2.58864	2.56422	2.53902	2.51305	2.48632	2.45883	2.43058	2.4016	2.37189	2.34145	2.3103	2.27845	2.2459	2.21267	2.17876	2.14419	2.10897	2.0731	2.03661	1.99949	1.96177	1.92344
3.05928	3.05882	3.05742	3.05509	3.05183	3.04764	3.04252	3.03648	3.02951	3.02162	3.01281	3.00308	2.99243	2.98087	2.96841	2.95504	2.94077	2.92561	2.90955	2.89261	2.87479	2.85609	2.83652	2.81608	2.79479	2.77265	2.74967	2.72584	2.70119	2.67571	2.64942	2.62232	2.59442	2.56573	2.53626	2.50602	2.47501	2.44325	2.41075	2.37751	2.34355	2.30887	2.27349	2.23742	2.20066	2.16324	2.12516	2.08643	2.04706	2.00707
3.18675	3.18627	3.18481	3.18239	3.17899	3.17463	3.1693	3.163	3.15574	3.14752	3.13834	3.1282	3.11712	3.10508	3.09209	3.07817	3.0633	3.04751	3.03078	3.01313	2.99457	2.97509	2.95471	2.93342	2.91124	2.88818	2.86423	2.83942	2.81374	2.7872	2.75981	2.73158	2.70252	2.67264	2.64194	2.61044	2.57814	2.54505	2.5112	2.47657	2.44119	2.40507	2.36822	2.33064	2.29236	2.25337	2.2137	2.17336	2.13235	2.0907
3.31422	3.31372	3.3122	3.30968	3.30615	3.30161	3.29607	3.28952	3.28197	3.27342	3.26387	3.25333	3.2418	3.22928	3.21578	3.20129	3.18584	3.16941	3.15201	3.13366	3.11435	3.09409	3.07289	3.05076	3.02769	3.00371	2.9788	2.95299	2.92629	2.89869	2.8702	2.84084	2.81062	2.77954	2.74762	2.71485	2.68126	2.64686	2.61164	2.57564	2.53884	2.50128	2.46295	2.42387	2.38405	2.34351	2.30225	2.26029	2.21765	2.17433
3.44169	3.44117	3.4396	3.43698	3.43331	3.4286	3.42284	3.41604	3.4082	3.39932	3.38941	3.37846	3.36648	3.35348	3.33946	3.32442	3.30837	3.29131	3.27325	3.25419	3.23413	3.2131	3.19108	3.1681	3.14414	3.11923	3.09337	3.06657	3.03884	3.01017	2.98059	2.95011	2.91872	2.88645	2.85329	2.81927	2.78439	2.74866	2.71209	2.6747	2.63649	2.59748	2.55768	2.5171	2.47575	2.43364	2.3908	2.34723	2.30294	2.25795
3.56916	3.56862	3.56699	3.56427	3.56047	3.55558	3.54961	3.54256	3.53443	3.52522	3.51494	3.50359	3.49117	3.47769	3.46314	3.44755	3.4309	3.41321	3.39448	3.37471	3.35392	3.3321	3.30927	3.28543	3.26059	3.23476	3.20794	3.18015	3.15138	3.12166	3.09099	3.05937	3.02682	2.99335	2.95897	2.92369	2.88751	2.85046	2.81254	2.77376	2.73414	2.69368	2.65241	2.61032	2.56744	2.52378	2.47935	2.43416	2.38824	2.34158
3.69663	3.69607	3.69438	3.69157	3.68763	3.68257	3.67638	3.66908	3.66066	3.65112	3.64047	3.62872	3.61585	3.60189	3.58683	3.57067	3.55343	3.53511	3.51571	3.49524	3.4737	3.4511	3.42746	3.40277	3.37704	3.35029	3.32251	3.29372	3.26393	3.23315	3.20138	3.16863	3.13492	3.10026	3.06465	3.02811	2.99064	2.95226	2.91299	2.87282	2.83179	2.78988	2.74713	2.70355	2.65914	2.61391	2.5679	2.5211	2.47353	2.42521
3.8241	3.82352	3.82177	3.81886	3.81479	3.80955	3.80316	3.7956	3.78689	3.77702	3.76601	3.75384	3.74054	3.72609	3.71051	3.6938	3.67596	3.65701	3.63694	3.61576	3.59348	3.57011	3.54565	3.52011	3.49349	3.46582	3.43708	3.4073	3.37648	3.34464	3.31177	3.2779	3.24302	3.20716	3.17033	3.13252	3.09377	3.05407	3.01344	2.97189	2.92943	2.88609	2.84186	2.79677	2.75083	2.70405	2.65645	2.60803	2.55882	2.50884
3.95157	3.95097	3.94917	3.94616	3.94195	3.93654	3.92993	3.92212	3.91312	3.90292	3.89154	3.87897	3.86522	3.8503	3.8342	3.81693	3.7985	3.77891	3.75817	3.73629	3.71326	3.68911	3.66384	3.63744	3.60994	3.58134	3.55165	3.52088	3.48903	3.45612	3.42216	3.38716	3.35112	3.31407	3.276	3.23694	3.19689	3.15587	3.11388	3.07095	3.02708	2.98229	2.93659	2.89	2.84252	2.79418	2.74499	2.69497	2.64412	2.59247
4.07904	4.07842	4.07656	4.07345	4.06911	4.06352	4.0567	4.04864	4.03935	4.02882	4.01707	4.0041	3.98991	3.9745	3.95788	3.94005	3.92103	3.90081	3.8794	3.85681	3.83305	3.80812	3.78202	3.75478	3.72639	3.69687	3.66622	3.63445	3.60158	3.56761	3.53256	3.49642	3.45923	3.42097	3.38168	3.34136	3.30002	3.25767	3.21433	3.17001	3.12473	3.07849	3.03132	2.98322	2.93422	2.88432	2.83354	2.7819	2.72941	2.67609
4.20651	4.20587	4.20395	4.20075	4.19627	4.19051	4.18347	4.17516	4.16558	4.15473	4.14261	4.12923	4.11459	4.0987	4.08156	4.06318	4.04356	4.02271	4.00063	3.97734	3.95283	3.92712	3.90021	3.87212	3.84284	3.8124	3.78079	3.74803	3.71413	3.6791	3.64295	3.60569	3.56733	3.52788	3.48736	3.44577	3.40314	3.35947	3.31478	3.26908	3.22238	3.1747	3.12605	3.07645	3.02591	2.97445	2.92209	2.86884	2.81471	2.75972
4.33398	4.33332	4.33134	4.32804	4.32343	4.31749	4.31024	4.30168	4.29181	4.28063	4.26814	4.25436	4.23928	4.2229	4.20525	4.18631	4.16609	4.14461	4.12186	4.09786	4.07261	4.04612	4.0184	3.98945	3.95929	3.92792	3.89536	3.86161	3.82668	3.79059	3.75334	3.71495	3.67543	3.63479	3.59304	3.55019	3.50627	3.46127	3.41523	3.36814	3.32002	3.2709	3.22078	3.16968	3.11761	3.06459	3.01064	2.95577	2.9	2.84335
4.46145	4.46078	4.45874	4.45534	4.45059	4.44448	4.43701	4.4282	4.41804	4.40653	4.39368	4.37949	4.36396	4.34711	4.32893	4.30943	4.28863	4.26651	4.2431	4.21839	4.1924	4.16513	4.13659	4.10679	4.07574	4.04345	4.00993	3.97519	3.93923	3.90208	3.86373	3.82421	3.78353	3.74169	3.69871	3.65461	3.60939	3.56308	3.51567	3.4672	3.41767	3.3671	3.31551	3.2629	3.2093	3.15472	3.09919	3.0427	2.9853	2.92698
4.58892	4.58823	4.58613	4.58264	4.57775	4.57146	4.56379	4.55472	4.54427	4.53243	4.51921	4.50461	4.48865	4.47131	4.45261	4.43256	4.41116	4.38841	4.36433	4.33891	4.31218	4.28413	4.25478	4.22413	4.19219	4.15898	4.1245	4.08876	4.05178	4.01356	3.97413	3.93348	3.89163	3.8486	3.80439	3.75903	3.71252	3.66488	3.61612	3.56626	3.51532	3.46331	3.41024	3.35613	3.301	3.24486	3.18773	3.12964	3.07059	3.01061
4.71639	4.71568	4.71352	4.70993	4.70491	4.69845	4.69056	4.68124	4.6705	4.65833	4.64474	4.62974	4.61333	4.59551	4.5763	4.55569	4.53369	4.51031	4.48556	4.45944	4.43196	4.40313	4.37297	4.34146	4.30864	4.27451	4.23907	4.20234	4.16433	4.12505	4.08452	4.04274	3.99973	3.9555	3.91007	3.86344	3.81564	3.76668	3.71657	3.66533	3.61297	3.55951	3.50496	3.44935	3.39269	3.33499	3.27628	3.21657	3.15588	3.09423
4.84386	4.84313	4.84091	4.83723	4.83207	4.82543	4.81733	4.80776	4.79672	4.78423	4.77028	4.75487	4.73801	4.71972	4.69998	4.67881	4.65622	4.63221	4.60679	4.57996	4.55174	4.52214	4.49115	4.4588	4.42509	4.39003	4.35364	4.31592	4.27688	4.23654	4.19491	4.152	4.10783	4.06241	4.01575	3.96786	3.91877	3.86848	3.81702	3.76439	3.71062	3.65571	3.59969	3.54258	3.48438	3.42513	3.36483	3.30351	3.24118	3.17786
4.97134	4.97058	4.96831	4.96452	4.95923	4.95242	4.9441	4.93428	4.92295	4.91013	4.89581	4.88	4.8627	4.84392	4.82367	4.80194	4.77875	4.75411	4.72802	4.70049	4.67153	4.64114	4.60934	4.57614	4.54154	4.50556	4.46821	4.42949	4.38943	4.34803	4.3053	4.26127	4.21593	4.16931	4.12142	4.07228	4.02189	3.97028	3.91747	3.86345	3.80826	3.75191	3.69442	3.6358	3.57608	3.51526	3.45338	3.39044	3.32647	3.26149
5.09881	5.09803	5.0957	5.09182	5.08638	5.0794	5.07087	5.0608	5.04918	5.03603	5.02134	5.00513	4.98738	4.96812	4.94735	4.92507	4.90129	4.87601	4.84925	4.82102	4.79131	4.76014	4.72753	4.69347	4.65799	4.62109	4.58278	4.54307	4.50198	4.45952	4.41569	4.37053	4.32403	4.27622	4.2271	4.1767	4.12502	4.07209	4.01791	3.96252	3.90591	3.84812	3.78915	3.72903	3.66777	3.6054	3.54193	3.47738	3.41177	3.34512
5.22628	5.22548	5.22309	5.21911	5.21354	5.20639	5.19765	5.18732	5.17541	5.16193	5.14688	5.13025	5.11207	5.09233	5.07103	5.04819	5.02382	4.99791	4.97048	4.94154	4.91109	4.87915	4.84572	4.81081	4.77444	4.73661	4.69735	4.65665	4.61453	4.571	4.52609	4.47979	4.43213	4.38312	4.33278	4.28111	4.22815	4.17389	4.11836	4.06158	4.00356	3.94432	3.88388	3.82226	3.75947	3.69553	3.63048	3.56431	3.49706	3.42875
5.35375	5.35293	5.35048	5.34641	5.3407	5.33337	5.32442	5.31384	5.30164	5.28783	5.27241	5.25538	5.23675	5.21653	5.19472	5.17132	5.14635	5.11981	5.09171	5.06207	5.03088	4.99815	4.96391	4.92815	4.89089	4.85214	4.81191	4.77022	4.72708	4.68249	4.63648	4.58906	4.54023	4.49003	4.43846	4.38553	4.33127	4.27569	4.21881	4.16064	4.10121	4.04052	3.97861	3.91548	3.85116	3.78567	3.71902	3.65125	3.58235	3.51237
5.48122	5.48038	5.47788	5.4737	5.46786	5.46036	5.45119	5.44036	5.42787	5.41373	5.39794	5.38051	5.36144	5.34073	5.3184	5.29445	5.26888	5.24171	5.21295	5.18259	5.15066	5.11716	5.08209	5.04549	5.00734	4.96767	4.92648	4.8838	4.83963	4.79398	4.74687	4.69832	4.64833	4.59693	4.54413	4.48995	4.4344	4.37749	4.31926	4.2597	4.19885	4.13673	4.07334	4.00871	3.94286	3.8758	3.80757	3.73818	3.66765	3.596
5.60869	5.60783	5.60527	5.601	5.59502	5.58734	5.57796	5.56688	5.5541	5.53963	5.52348	5.50564	5.48612	5.46494	5.44208	5.41757	5.39141	5.36361	5.33418	5.30312	5.27044	5.23616	5.20028	5.16282	5.12379	5.0832	5.04105	4.99738	4.95218	4.90547	4.85726	4.80758	4.75644	4.70384	4.64981	4.59437	4.53752	4.4793	4.4197	4.35877	4.2965	4.23293	4.16807	4.10193	4.03455	3.96594	3.89612	3.82511	3.75294	3.67963
5.73616	5.73528	5.73266	5.72829	5.72218	5.71433	5.70473	5.6934	5.68033	5.66553	5.64901	5.63077	5.61081	5.58914	5.56577	5.5407	5.51395	5.48551	5.45541	5.42364	5.39022	5.35516	5.31847	5.28016	5.24024	5.19872	5.15562	5.11095	5.06473	5.01695	4.96766	4.91685	4.86454	4.81075	4.75549	4.69878	4.64065	4.5811	4.52015	4.45783	4.39415	4.32913	4.26279	4.19516	4.12625	4.05607	3.98467	3.91205	3.83824	3.76326
5.86363	5.86273	5.86005	5.85559	5.84934	5.84131	5.8315	5.81992	5.80656	5.79144	5.77454	5.75589	5.73549	5.71334	5.68945	5.66383	5.63648	5.60741	5.57664	5.54417	5.51001	5.47417	5.43666	5.3975	5.35669	5.31425	5.27019	5.22453	5.17727	5.12844	5.07805	5.02611	4.97264	4.91765	4.86117	4.8032	4.74377	4.6829	4.6206	4.55689	4.4918	4.42533	4.35752	4.28838	4.21794	4.14621	4.07322	3.99898	3.92353	3.84688
5.9911	5.99018	5.98745	5.98289	5.9765	5.9683	5.95828	5.94644	5.93279	5.91734	5.90008	5.88102	5.86018	5.83754	5.81313	5.78695	5.75901	5.72931	5.69787	5.66469	5.62979	5.59317	5.55485	5.51483	5.47314	5.42978	5.38476	5.33811	5.28982	5.23993	5.18844	5.13537	5.08074	5.02456	4.96684	4.90762	4.8469	4.7847	4.72105	4.65596	4.58945	4.52154	4.45225	4.38161	4.30963	4.23634	4.16177	4.08592	4.00883	3.93051
6.11857	6.11763	6.11484	6.11018	6.10366	6.09528	6.08505	6.07296	6.05902	6.04324	6.02561	6.00615	5.98486	5.96175	5.93682	5.91008	5.88154	5.85121	5.8191	5.78522	5.74957	5.71217	5.67304	5.63217	5.58959	5.5453	5.49933	5.45168	5.40237	5.35142	5.29883	5.24463	5.18884	5.13146	5.07252	5.01204	4.95002	4.8865	4.8215	4.75502	4.68709	4.61774	4.54698	4.47484	4.40133	4.32648	4.25031	4.17285	4.09412	4.01414
6.24604	6.24509	6.24223	6.23748	6.23082	6.22227	6.21182	6.19948	6.18525	6.16914	6.15115	6.13128	6.10955	6.08595	6.0605	6.03321	6.00408	5.97311	5.94033	5.90574	5.86935	5.83118	5.79122	5.74951	5.70604	5.66083	5.6139	5.56526	5.51492	5.46291	5.40923	5.3539	5.29694	5.23837	5.1782	5.11645	5.05315	4.98831	4.92194	4.85408	4.78474	4.71394	4.64171	4.56806	4.49302	4.41661	4.33886	4.25979	4.17941	4.09777
6.23384	6.23289	6.23004	6.22529	6.21865	6.21012	6.19969	6.18737	6.17317	6.15709	6.13913	6.11931	6.09761	6.07407	6.04867	6.02143	5.99235	5.96145	5.92873	5.89421	5.85789	5.81979	5.77991	5.73828	5.69489	5.64978	5.60294	5.55439	5.50415	5.45224	5.39866	5.34344	5.28659	5.22814	5.16809	5.10646	5.04328	4.97856	4.91233	4.8446	4.7754	4.70474	4.63264	4.55914	4.48425	4.40799	4.33039	4.25147	4.17125	4.08977
6.4016	6.40063	6.3977	6.39283	6.38601	6.37724	6.36654	6.35389	6.3393	6.32279	6.30435	6.28399	6.26171	6.23753	6.21145	6.18347	6.15362	6.12188	6.08829	6.05284	6.01554	5.97641	5.93546	5.89271	5.84816	5.80182	5.75372	5.70387	5.65228	5.59897	5.54395	5.48725	5.42887	5.36884	5.30717	5.24389	5.17901	5.11255	5.04453	4.97498	4.90391	4.83135	4.75732	4.68184	4.60493	4.52662	4.44693	4.36588	4.28351	4.19983
6.56743	6.56643	6.56343	6.55843	6.55143	6.54244	6.53145	6.51848	6.50352	6.48658	6.46766	6.44677	6.42392	6.39911	6.37235	6.34365	6.31302	6.28047	6.246	6.20963	6.17137	6.13123	6.08922	6.04535	5.99965	5.95211	5.90277	5.85162	5.7987	5.744	5.68756	5.62939	5.5695	5.50791	5.44465	5.37972	5.31316	5.24498	5.17521	5.10385	5.03094	4.9565	4.88055	4.80312	4.72421	4.64388	4.56212	4.47898	4.39447	4.30862
6.73127	6.73025	6.72717	6.72205	6.71488	6.70566	6.6944	6.6811	6.66577	6.6484	6.62901	6.6076	6.58418	6.55875	6.53133	6.50191	6.47052	6.43715	6.40182	6.36454	6.32533	6.28419	6.24113	6.19617	6.14932	6.10061	6.05003	5.99761	5.94336	5.8873	5.82945	5.76983	5.70844	5.64532	5.58048	5.51394	5.44571	5.37583	5.30432	5.23118	5.15645	5.08016	5.00231	4.92294	4.84207	4.75973	4.67594	4.59072	4.5041	4.41611
6.89309	6.89204	6.88889	6.88364	6.87629	6.86685	6.85532	6.84171	6.826	6.80822	6.78836	6.76644	6.74245	6.71642	6.68833	6.65821	6.62606	6.59189	6.55571	6.51754	6.47738	6.43525	6.39116	6.34512	6.29715	6.24726	6.19546	6.14178	6.08623	6.02883	5.96959	5.90853	5.84567	5.78103	5.71463	5.64648	5.57662	5.50506	5.43183	5.35693	5.28041	5.20228	5.12256	5.04128	4.95847	4.87415	4.78834	4.70107	4.61237	4.52227
7.05282	7.05174	7.04852	7.04315	7.03564	7.02598	7.01418	7.00025	6.98418	6.96599	6.94567	6.92324	6.8987	6.87206	6.84332	6.8125	6.7796	6.74464	6.70763	6.66857	6.62748	6.58437	6.53926	6.49215	6.44307	6.39202	6.33903	6.28411	6.22727	6.16853	6.10792	6.04545	5.98113	5.91499	5.84705	5.77733	5.70585	5.63263	5.5577	5.48107	5.40277	5.32283	5.24127	5.1581	5.07337	4.9871	4.8993	4.81001	4.71926	4.62707
7.21043	7.20933	7.20604	7.20055	7.19286	7.18299	7.17093	7.15668	7.14026	7.12166	7.10089	7.07795	7.05286	7.02562	6.99625	6.96474	6.93111	6.89537	6.85752	6.81759	6.77559	6.73151	6.68539	6.63723	6.58705	6.53487	6.48069	6.42454	6.36643	6.30638	6.24441	6.18054	6.11479	6.04717	5.97772	5.90644	5.83336	5.7585	5.68189	5.60355	5.52351	5.44178	5.35839	5.27337	5.18675	5.09854	5.00878	4.9175	4.82472	4.73047
7.36587	7.36474	7.36138	7.35577	7.34792	7.33784	7.32551	7.31096	7.29418	7.27518	7.25396	7.23053	7.2049	7.17708	7.14707	7.11488	7.08052	7.04401	7.00535	6.96456	6.92165	6.87663	6.82951	6.78032	6.72905	6.67574	6.6204	6.56303	6.50367	6.44233	6.37903	6.31378	6.24661	6.17753	6.10658	6.03376	5.95911	5.88264	5.80438	5.72435	5.64258	5.55909	5.47391	5.38705	5.29856	5.20845	5.11676	5.02351	4.92873	4.83244
7.51909	7.51794	7.51451	7.50878	7.50077	7.49047	7.4779	7.46304	7.44591	7.42651	7.40485	7.38094	7.35478	7.32637	7.29574	7.26288	7.22781	7.19054	7.15108	7.10944	7.06563	7.01967	6.97158	6.92136	6.86903	6.81461	6.75811	6.69956	6.63896	6.57634	6.51172	6.44512	6.37655	6.30604	6.23361	6.15928	6.08307	6.00501	5.92512	5.84343	5.75995	5.67473	5.58777	5.49911	5.40878	5.3168	5.2232	5.128	5.03125	4.93296
7.67004	7.66888	7.66537	7.65953	7.65136	7.64086	7.62803	7.61287	7.5954	7.57561	7.55352	7.52912	7.50243	7.47346	7.44221	7.40869	7.37292	7.3349	7.29464	7.25217	7.20748	7.1606	7.11154	7.06031	7.00693	6.95142	6.89379	6.83406	6.77225	6.70837	6.64245	6.57451	6.50457	6.43264	6.35875	6.28293	6.2052	6.12557	6.04408	5.96074	5.87559	5.78866	5.69995	5.60951	5.51737	5.42354	5.32806	5.23096	5.13226	5.032
7.81869	7.8175	7.81393	7.80798	7.79964	7.78894	7.77586	7.76041	7.7426	7.72243	7.69991	7.67504	7.64783	7.6183	7.58644	7.55228	7.51581	7.47705	7.43602	7.39272	7.34717	7.29938	7.24936	7.19714	7.14273	7.08614	7.02739	6.9665	6.90349	6.83838	6.77118	6.70193	6.63063	6.55731	6.48199	6.4047	6.32545	6.24428	6.16121	6.07626	5.98946	5.90084	5.81042	5.71823	5.6243	5.52865	5.43132	5.33233	5.23173	5.12952
7.96498	7.96377	7.96013	7.95407	7.94558	7.93467	7.92135	7.90561	7.88747	7.86692	7.84398	7.81864	7.79093	7.76084	7.72839	7.69358	7.65643	7.61695	7.57515	7.53104	7.48464	7.43595	7.385	7.3318	7.27637	7.21873	7.15888	7.09685	7.03266	6.96633	6.89788	6.82732	6.75469	6.68	6.60327	6.52453	6.44381	6.36112	6.27649	6.18995	6.10153	6.01125	5.91914	5.82522	5.72953	5.63209	5.53294	5.4321	5.32961	5.2255
8.10887	8.10764	8.10393	8.09776	8.08912	8.07802	8.06445	8.04843	8.02996	8.00904	7.98568	7.95989	7.93167	7.90104	7.868	7.83257	7.79475	7.75455	7.712	7.66709	7.61985	7.57028	7.51842	7.46426	7.40782	7.34913	7.28821	7.22506	7.15971	7.09218	7.02249	6.95066	6.87671	6.80067	6.72256	6.6424	6.56022	6.47603	6.38988	6.30178	6.21176	6.11984	6.02607	5.93045	5.83303	5.73384	5.6329	5.53024	5.4259	5.3199
8.25032	8.24906	8.24529	8.23901	8.23022	8.21892	8.20512	8.18882	8.17003	8.14874	8.12498	8.09874	8.07003	8.03886	8.00525	7.96919	7.93071	7.88982	7.84652	7.80083	7.75276	7.70233	7.64956	7.59446	7.53704	7.47733	7.41534	7.35109	7.2846	7.21589	7.14498	7.0719	6.99667	6.9193	6.83982	6.75826	6.67465	6.589	6.50134	6.4117	6.32011	6.22659	6.13118	6.0339	5.93478	5.83386	5.73115	5.6267	5.52054	5.4127
8.38927	8.38799	8.38416	8.37777	8.36884	8.35735	8.34331	8.32674	8.30763	8.28599	8.26182	8.23514	8.20595	8.17425	8.14007	8.10341	8.06428	8.0227	7.97867	7.93221	7.88334	7.83206	7.7784	7.72236	7.66398	7.60326	7.54023	7.4749	7.40729	7.33742	7.26532	7.19101	7.11451	7.03583	6.95502	6.87209	6.78706	6.69997	6.61084	6.51969	6.42655	6.33146	6.23444	6.13552	6.03474	5.93211	5.82768	5.72147	5.61352	5.50386
8.52569	8.52439	8.5205	8.51401	8.50492	8.49325	8.47899	8.46214	8.44272	8.42072	8.39617	8.36905	8.33938	8.30718	8.27244	8.23518	8.19542	8.15316	8.10841	8.0612	8.01153	7.95942	7.90488	7.84794	7.78861	7.7269	7.66284	7.59645	7.52774	7.45674	7.38346	7.30794	7.2302	7.15025	7.06812	6.98384	6.89743	6.80892	6.71834	6.62571	6.53106	6.43442	6.33582	6.23529	6.13287	6.02857	5.92244	5.81451	5.7048	5.59336
8.65953	8.65821	8.65425	8.64766	8.63844	8.62658	8.61209	8.59498	8.57526	8.55292	8.52797	8.50043	8.4703	8.43759	8.40231	8.36446	8.32407	8.28115	8.2357	8.18775	8.1373	8.08437	8.02898	7.97114	7.91087	7.8482	7.78313	7.7157	7.64591	7.5738	7.49937	7.42267	7.3437	7.26249	7.17908	7.09347	7.00571	6.91581	6.8238	6.72972	6.63358	6.53543	6.43528	6.33318	6.22914	6.12321	6.01542	5.90579	5.79436	5.68116
8.79075	8.78941	8.78539	8.7787	8.76934	8.7573	8.74259	8.72522	8.7052	8.68252	8.6572	8.62924	8.59865	8.56544	8.52963	8.49121	8.45021	8.40663	8.3605	8.31182	8.2606	8.20687	8.15064	8.09193	8.03075	7.96712	7.90107	7.83261	7.76177	7.68856	7.61301	7.53514	7.45498	7.37254	7.28786	7.20096	7.11187	7.0206	6.9272	6.83169	6.7341	6.63446	6.5328	6.42915	6.32354	6.216	6.10657	5.99528	5.88216	5.76725
8.9193	8.91795	8.91387	8.90708	8.89758	8.88536	8.87044	8.85282	8.8325	8.80949	8.7838	8.75543	8.7244	8.6907	8.65436	8.61539	8.57379	8.52957	8.48276	8.43337	8.3814	8.32689	8.26983	8.21026	8.14819	8.08363	8.01662	7.94716	7.87528	7.801	7.72434	7.64534	7.564	7.48036	7.39444	7.30627	7.21587	7.12327	7.02851	6.9316	6.83258	6.73148	6.62833	6.52317	6.41601	6.3069	6.19587	6.08295	5.96818	5.85159
9.04515	9.04378	9.03964	9.03276	9.02312	9.01073	8.9956	8.97773	8.95713	8.93379	8.90774	8.87897	8.84749	8.81333	8.77647	8.73695	8.69476	8.64992	8.60245	8.55236	8.49966	8.44438	8.38652	8.32611	8.26316	8.19769	8.12973	8.05929	7.9864	7.91107	7.83333	7.75321	7.67072	7.5859	7.49877	7.40936	7.31768	7.22378	7.12768	7.0294	6.92899	6.82646	6.72186	6.61521	6.50654	6.39589	6.28329	6.16878	6.05239	5.93415
9.16826	9.16686	9.16267	9.15569	9.14592	9.13337	9.11803	9.09992	9.07903	9.05538	9.02897	8.99981	8.96791	8.93327	8.89592	8.85585	8.81309	8.76765	8.71953	8.66876	8.61534	8.5593	8.50066	8.43942	8.37562	8.30926	8.24037	8.16898	8.09509	8.01874	7.93994	7.85873	7.77512	7.68915	7.60083	7.5102	7.41727	7.32209	7.22468	7.12507	7.02329	6.91937	6.81334	6.70524	6.59509	6.48294	6.36881	6.25274	6.13476	6.01492
9.28857	9.28716	9.28291	9.27584	9.26594	9.25323	9.23769	9.21934	9.19818	9.17421	9.14746	9.11791	9.08559	9.05051	9.01266	8.97207	8.92875	8.8827	8.83396	8.78252	8.7284	8.67163	8.61221	8.55018	8.48553	8.4183	8.34851	8.27618	8.20132	8.12397	8.04414	7.96186	7.87716	7.79005	7.70057	7.60875	7.51461	7.41818	7.31949	7.21858	7.11546	7.01017	6.90275	6.79323	6.68164	6.56801	6.45238	6.33479	6.21527	6.09385
9.40606	9.40463	9.40033	9.39317	9.38315	9.37027	9.35453	9.33595	9.31452	9.29026	9.26316	9.23325	9.20052	9.16498	9.12666	9.08556	9.04169	8.99506	8.9457	8.89361	8.83881	8.78131	8.72115	8.65832	8.59286	8.52479	8.45411	8.38086	8.30506	8.22673	8.14589	8.06257	7.97679	7.88859	7.79798	7.70499	7.60966	7.51201	7.41208	7.30988	7.20546	7.09884	6.99007	6.87916	6.76615	6.65109	6.534	6.41492	6.29388	6.17093
9.52069	9.51924	9.51489	9.50764	9.49749	9.48446	9.46853	9.44972	9.42803	9.40347	9.37604	9.34576	9.31264	9.27667	9.23788	9.19628	9.15187	9.10468	9.05471	9.00198	8.94652	8.88833	8.82743	8.76384	8.69758	8.62867	8.55714	8.48299	8.40627	8.32698	8.24516	8.16082	8.074	7.98472	7.89301	7.79889	7.7024	7.60356	7.5024	7.39896	7.29327	7.18535	7.07525	6.96299	6.84861	6.73214	6.61362	6.49309	6.37058	6.24613
9.63241	9.63094	9.62654	9.61921	9.60894	9.59575	9.57964	9.56061	9.53867	9.51382	9.48607	9.45543	9.42192	9.38553	9.34628	9.30419	9.25926	9.21152	9.16096	9.10762	9.0515	8.99263	8.93101	8.86668	8.79964	8.72993	8.65755	8.58254	8.50491	8.42469	8.34191	8.25658	8.16874	8.07842	7.98563	7.89041	7.79278	7.69278	7.59044	7.48579	7.37885	7.26967	7.15827	7.0447	6.92897	6.81114	6.69123	6.56929	6.44534	6.31943
9.74119	9.73971	9.73526	9.72784	9.71746	9.70412	9.68783	9.66858	9.64639	9.62126	9.5932	9.56222	9.52832	9.49152	9.45183	9.40927	9.36383	9.31555	9.26442	9.21048	9.15372	9.09418	9.03187	8.96681	8.89902	8.82852	8.75532	8.67946	8.60096	8.51984	8.43612	8.34983	8.261	8.16965	8.07581	7.97952	7.88079	7.77966	7.67616	7.57033	7.46218	7.35177	7.23911	7.12426	7.00723	6.88806	6.7668	6.64348	6.51813	6.3908
9.847	9.8455	9.841	9.8335	9.82301	9.80953	9.79305	9.7736	9.75117	9.72576	9.6974	9.66608	9.63182	9.59462	9.5545	9.51147	9.46554	9.41673	9.36505	9.31052	9.25315	9.19296	9.12998	9.06421	8.99568	8.92441	8.85042	8.77374	8.69438	8.61238	8.52775	8.44052	8.35073	8.25839	8.16353	8.06619	7.96639	7.86416	7.75954	7.65255	7.54324	7.43162	7.31774	7.20164	7.08334	6.96288	6.8403	6.71564	6.58893	6.46021
9.94979	9.94828	9.94373	9.93616	9.92556	9.91193	9.89529	9.87563	9.85296	9.8273	9.79863	9.76699	9.73237	9.69478	9.65424	9.61076	9.56436	9.51504	9.46282	9.40772	9.34975	9.28893	9.22529	9.15883	9.08959	9.01758	8.94282	8.86533	8.78515	8.70229	8.61677	8.52864	8.4379	8.3446	8.24875	8.15039	8.04955	7.94626	7.84054	7.73244	7.62198	7.5092	7.39414	7.27682	7.15728	7.03557	6.91171	6.78574	6.65771	6.52765
10.0495	10.048	10.0434	10.0358	10.0251	10.0113	9.99449	9.97464	9.95175	9.92582	9.89687	9.86491	9.82994	9.79198	9.75103	9.70712	9.66024	9.61043	9.55769	9.50203	9.44349	9.38206	9.31778	9.25066	9.18072	9.10798	9.03247	8.95421	8.87322	8.78953	8.70316	8.61414	8.5225	8.42826	8.33145	8.23211	8.13025	8.02593	7.91915	7.80996	7.6984	7.58449	7.46827	7.34977	7.22904	7.1061	6.981	6.85377	6.72446	6.5931
10.1462	10.1447	10.14	10.1323	10.1215	10.1076	10.0906	10.0706	10.0475	10.0213	9.99208	9.95981	9.9245	9.88618	9.84484	9.8005	9.75318	9.70288	9.64963	9.59344	9.53433	9.47232	9.40741	9.33965	9.26904	9.1956	9.11936	9.04035	8.95858	8.87409	8.78689	8.69701	8.60448	8.50934	8.4116	8.3113	8.20847	8.10313	7.99533	7.8851	7.77246	7.65745	7.54011	7.42048	7.29858	7.17446	7.04816	6.91971	6.78915	6.65652
10.2398	10.2382	10.2336	10.2258	10.2148	10.2008	10.1837	10.1635	10.1401	10.1137	10.0842	10.0517	10.016	9.97734	9.93562	9.89088	9.84312	9.79236	9.73862	9.68191	9.62226	9.55967	9.49417	9.42578	9.35451	9.2804	9.20346	9.12372	9.0412	8.95592	8.86792	8.77721	8.68383	8.58781	8.48917	8.38794	8.28416	8.17786	8.06906	7.95781	7.84413	7.72807	7.60965	7.48891	7.36589	7.24062	7.11316	6.98352	6.85176	6.71791
10.3302	10.3286	10.3239	10.3161	10.3051	10.2909	10.2736	10.2532	10.2297	10.203	10.1733	10.1404	10.1045	10.0655	10.0234	9.97822	9.93004	9.87884	9.82462	9.76741	9.70723	9.64409	9.57801	9.50902	9.43712	9.36236	9.28474	9.20429	9.12104	9.03501	8.94623	8.85472	8.76052	8.66365	8.56414	8.46202	8.35732	8.25008	8.14032	8.02809	7.91341	7.79631	7.67685	7.55504	7.43094	7.30457	7.17597	7.04519	6.91226	6.77723
10.4175	10.4159	10.4111	10.4032	10.3921	10.3778	10.3604	10.3398	10.3161	10.2892	10.2592	10.2261	10.1898	10.1505	10.108	10.0625	10.0139	9.96228	9.90761	9.84992	9.78923	9.72555	9.65892	9.58934	9.51684	9.44144	9.36317	9.28204	9.19809	9.11133	9.0218	8.92952	8.83452	8.73683	8.63648	8.5335	8.42792	8.31977	8.20908	8.0959	7.98025	7.86217	7.74169	7.61886	7.49371	7.36627	7.23659	7.1047	6.97065	6.83448
10.5015	10.4999	10.4951	10.4871	10.476	10.4616	10.444	10.4233	10.3993	10.3722	10.342	10.3086	10.2721	10.2324	10.1896	10.1437	10.0947	10.0427	9.98755	9.9294	9.86822	9.80403	9.73686	9.66672	9.59363	9.51762	9.43872	9.35694	9.27231	9.18485	9.0946	9.00157	8.90581	8.80733	8.70617	8.60236	8.49592	8.3869	8.27532	8.16123	8.04464	7.92561	7.80416	7.68034	7.55417	7.42571	7.29498	7.16203	7.0269	6.88963
10.5824	10.5808	10.5759	10.5679	10.5566	10.5421	10.5244	10.5035	10.4794	10.4521	10.4216	10.3879	10.3511	10.3111	10.268	10.2218	10.1724	10.12	10.0644	10.0058	9.94418	9.8795	9.8118	9.74112	9.66748	9.59089	9.51137	9.42896	9.34368	9.25555	9.1646	9.07086	8.97436	8.87512	8.77318	8.66857	8.56132	8.45146	8.33902	8.22405	8.10657	7.98662	7.86424	7.73946	7.61232	7.48287	7.35113	7.21716	7.08099	6.94266
10.66	10.6583	10.6535	10.6453	10.634	10.6194	10.6016	10.5805	10.5562	10.5287	10.498	10.4641	10.427	10.3867	10.3433	10.2967	10.247	10.1942	10.1382	10.0792	10.0171	9.95193	9.88374	9.81254	9.73835	9.6612	9.58111	9.49809	9.41218	9.32341	9.23179	9.13737	9.04016	8.94019	8.8375	8.73213	8.62409	8.51342	8.40016	8.28434	8.166	8.04517	7.92189	7.7962	7.66813	7.53773	7.40503	7.27007	7.1329	6.99356
10.7343	10.7326	10.7277	10.7196	10.7081	10.6934	10.6755	10.6543	10.6298	10.6021	10.5712	10.537	10.4997	10.4591	10.4154	10.3685	10.3184	10.2652	10.2089	10.1494	10.0869	10.0213	9.95264	9.88094	9.80624	9.72855	9.64789	9.5643	9.47779	9.3884	9.29615	9.20106	9.10317	9.00251	8.89911	8.79299	8.6842	8.57276	8.45872	8.34209	8.22292	8.10125	7.97711	7.85054	7.72158	7.59027	7.45665	7.32075	7.18263	7.04231
10.8053	10.8036	10.7987	10.7905	10.779	10.7642	10.7461	10.7247	10.7001	10.6722	10.6411	10.6067	10.5692	10.5283	10.4843	10.4371	10.3867	10.3331	10.2764	10.2166	10.1536	10.0876	10.0185	9.94631	9.87111	9.7929	9.71171	9.62757	9.54049	9.4505	9.35764	9.26193	9.16339	9.06206	8.95798	8.85116	8.74165	8.62947	8.51467	8.39727	8.27732	8.15484	8.02988	7.90248	7.77266	7.64048	7.50597	7.36918	7.23014	7.0889
10.873	10.8713	10.8663	10.8581	10.8465	10.8316	10.8134	10.7919	10.7671	10.7391	10.7078	10.6732	10.6354	10.5943	10.55	10.5025	10.4518	10.3979	10.3408	10.2806	10.2172	10.1508	10.0812	10.0086	9.93294	9.85425	9.77255	9.68788	9.60025	9.5097	9.41626	9.31994	9.22079	9.11883	9.01409	8.90661	8.79641	8.68353	8.56801	8.44988	8.32917	8.20593	8.08018	7.95198	7.82135	7.68834	7.55299	7.41534	7.27543	7.1333
10.9373	10.9356	10.9306	10.9223	10.9107	10.8957	10.8774	10.8558	10.8309	10.8026	10.7711	10.7363	10.6983	10.657	10.6124	10.5646	10.5136	10.4594	10.402	10.3414	10.2777	10.2108	10.1409	10.0678	9.99172	9.91256	9.83038	9.7452	9.65706	9.56598	9.47198	9.37509	9.27536	9.17279	9.06743	8.95931	8.84846	8.73491	8.61871	8.49988	8.37846	8.25448	8.128	7.99903	7.86763	7.73384	7.59769	7.45922	7.31848	7.17551
10.9983	10.9966	10.9916	10.9832	10.9715	10.9564	10.938	10.9163	10.8912	10.8629	10.8312	10.7962	10.7579	10.7164	10.6716	10.6235	10.5722	10.5177	10.46	10.3991	10.335	10.2678	10.1974	10.124	10.0474	9.96782	9.88518	9.79953	9.7109	9.61931	9.52479	9.42736	9.32707	9.22393	9.11798	9.00926	8.89779	8.78361	8.66676	8.54726	8.42517	8.3005	8.17331	8.04363	7.9115	7.77695	7.64004	7.50081	7.35928	7.21552
11.0559	11.0542	11.0491	11.0407	11.0289	11.0138	10.9953	10.9735	10.9483	10.9198	10.8879	10.8527	10.8143	10.7725	10.7275	10.6791	10.6276	10.5728	10.5148	10.4535	10.3891	10.3215	10.2508	10.177	10.1	10.02	9.93695	9.85085	9.76175	9.66968	9.57466	9.47673	9.37591	9.27223	9.16573	9.05644	8.94439	8.82961	8.71214	8.59202	8.46929	8.34397	8.21611	8.08575	7.95293	7.81768	7.68005	7.54008	7.39782	7.2533
11.1101	11.1084	11.1033	11.0948	11.083	11.0678	11.0492	11.0272	11.0019	10.9733	10.9413	10.9059	10.8673	10.8253	10.78	10.7315	10.6797	10.6246	10.5663	10.5048	10.44	10.3721	10.3011	10.2269	10.1495	10.0691	9.98566	9.89914	9.8096	9.71708	9.62159	9.52318	9.42186	9.31768	9.21066	9.10083	8.98823	8.87289	8.75485	8.63414	8.5108	8.38487	8.25638	8.12538	7.99191	7.856	7.7177	7.57704	7.43408	7.28885
11.1608	11.1591	11.154	11.1455	11.1336	11.1184	11.0997	11.0776	11.0522	11.0234	10.9913	10.9558	10.9169	10.8748	10.8293	10.7805	10.7285	10.6732	10.6146	10.5528	10.4878	10.4195	10.3481	10.2736	10.1959	10.1152	10.0313	9.94438	9.85443	9.76149	9.66557	9.5667	9.46492	9.36026	9.25275	9.14242	9.0293	8.91344	8.79486	8.6736	8.54969	8.42319	8.29412	8.16252	8.02843	7.8919	7.75297	7.61167	7.46806	7.32217
11.2082	11.2065	11.2013	11.1928	11.1809	11.1655	11.1468	11.1246	11.0991	11.0702	11.0379	11.0022	10.9632	10.9209	10.8752	10.8263	10.774	10.7184	10.6596	10.5975	10.5322	10.4637	10.392	10.3172	10.2392	10.1581	10.0738	9.98656	9.89623	9.80289	9.70656	9.60728	9.50507	9.39997	9.292	9.1812	9.0676	8.95125	8.83216	8.71039	8.58596	8.45892	8.3293	8.19714	8.06249	7.92538	7.78585	7.64396	7.49973	7.35322
11.2521	11.2504	11.2452	11.2366	11.2247	11.2093	11.1904	11.1682	11.1426	11.1135	11.0811	11.0453	11.0062	10.9637	10.9178	10.8687	10.8162	10.7604	10.7014	10.639	10.5735	10.5047	10.4327	10.3576	10.2793	10.1978	10.1133	10.0257	9.93499	9.84128	9.74458	9.64491	9.5423	9.43678	9.32839	9.21716	9.10312	8.9863	8.86675	8.7445	8.61958	8.49204	8.36192	8.22924	8.09406	7.95641	7.81634	7.67389	7.5291	7.38202
11.2925	11.2908	11.2856	11.277	11.265	11.2495	11.2306	11.2083	11.1826	11.1535	11.1209	11.085	11.0457	11.0031	10.9571	10.9077	10.8551	10.7991	10.7398	10.6773	10.6115	10.5425	10.4702	10.3948	10.3162	10.2345	10.1496	10.0617	9.97069	9.87665	9.77959	9.67956	9.57659	9.47069	9.36191	9.25028	9.13583	9.01859	8.89861	8.77592	8.65056	8.52256	8.39197	8.25881	8.12315	7.98501	7.84443	7.70147	7.55616	7.40855
11.3295	11.3277	11.3226	11.3139	11.3019	11.2864	11.2674	11.245	11.2192	11.19	11.1573	11.1213	11.0819	11.0391	10.9929	10.9434	10.8906	10.8344	10.775	10.7122	10.6462	10.577	10.5045	10.4288	10.35	10.268	10.1829	10.0946	10.0033	9.90897	9.81161	9.71125	9.60793	9.50169	9.39255	9.28056	9.16573	9.04811	8.92774	8.80465	8.67887	8.55046	8.41943	8.28585	8.14974	8.01114	7.87011	7.72668	7.58089	7.4328
11.3629	11.3612	11.356	11.3474	11.3353	11.3197	11.3007	11.2783	11.2524	11.2231	11.1903	11.1542	11.1146	11.0717	11.0254	10.9758	10.9228	10.8664	10.8068	10.7439	10.6777	10.6082	10.5355	10.4596	10.3806	10.2983	10.213	10.1245	10.0329	9.93826	9.8406	9.73995	9.63633	9.52977	9.42031	9.30798	9.19282	9.07485	8.95413	8.83067	8.70452	8.57573	8.44432	8.31033	8.17382	8.03482	7.89337	7.74951	7.6033	7.45476
11.3929	11.3912	11.386	11.3773	11.3652	11.3496	11.3305	11.308	11.2821	11.2527	11.2199	11.1836	11.144	11.1009	11.0545	11.0047	10.9516	10.8951	10.8353	10.7722	10.7059	10.6362	10.5633	10.4873	10.408	10.3255	10.2399	10.1512	10.0594	9.96449	9.86657	9.76565	9.66176	9.55492	9.44517	9.33255	9.21708	9.09881	8.97776	8.85398	8.7275	8.59836	8.4666	8.33227	8.19539	8.05602	7.9142	7.76997	7.62336	7.47444
11.4194	11.4177	11.4125	11.4038	11.3916	11.376	11.3569	11.3343	11.3083	11.2788	11.2459	11.2096	11.1699	11.1268	11.0802	11.0303	10.9771	10.9205	10.8605	10.7973	10.7308	10.661	10.5879	10.5116	10.4322	10.3495	10.2637	10.1748	10.0828	9.98766	9.88952	9.78836	9.68423	9.57714	9.46714	9.35425	9.23851	9.11996	8.99863	8.87456	8.74779	8.61835	8.48629	8.35164	8.21445	8.07476	7.9326	7.78803	7.64109	7.49182
11.4424	11.4407	11.4354	11.4267	11.4145	11.3989	11.3797	11.3571	11.3311	11.3015	11.2686	11.2322	11.1924	11.1492	11.1025	11.0525	10.9992	10.9424	10.8824	10.819	10.7524	10.6824	10.6092	10.5328	10.4532	10.3704	10.2844	10.1953	10.1031	10.0078	9.90943	9.80807	9.70372	9.59642	9.4862	9.37308	9.25711	9.13832	9.01675	8.89243	8.7654	8.6357	8.50337	8.36846	8.23099	8.09101	7.94857	7.80371	7.65647	7.5069
11.4619	11.4601	11.4549	11.4462	11.434	11.4183	11.3991	11.3765	11.3503	11.3208	11.2878	11.2513	11.2114	11.1681	11.1214	11.0713	11.0179	10.9611	10.9009	10.8374	10.7707	10.7006	10.6273	10.5507	10.471	10.388	10.3019	10.2126	10.1203	10.0248	9.92629	9.82476	9.72024	9.61275	9.50234	9.38904	9.27287	9.15388	9.0321	8.90757	8.78032	8.6504	8.51785	8.3827	8.245	8.10478	7.9621	7.81699	7.66951	7.51968
11.4779	11.4761	11.4709	11.4621	11.4499	11.4342	11.415	11.3923	11.3662	11.3365	11.3035	11.267	11.227	11.1837	11.1369	11.0868	11.0332	10.9763	10.9161	10.8525	10.7857	10.7155	10.6421	10.5654	10.4855	10.4025	10.3162	10.2268	10.1343	10.0388	9.94012	9.83844	9.73378	9.62614	9.51558	9.40211	9.28578	9.16663	9.04468	8.91997	8.79255	8.66245	8.52971	8.39437	8.25648	8.11607	7.97319	7.82788	7.68019	7.53015
11.4903	11.4886	11.4833	11.4746	11.4623	11.4466	11.4274	11.4047	11.3785	11.3488	11.3157	11.2792	11.2392	11.1958	11.149	11.0988	11.0452	10.9882	10.9279	10.8643	10.7974	10.7271	10.6536	10.5769	10.4969	10.4138	10.3274	10.2379	10.1453	10.0496	9.95089	9.84911	9.74433	9.63658	9.52589	9.41231	9.29585	9.17656	9.05448	8.92964	8.80208	8.67184	8.53896	8.40348	8.26543	8.12487	7.98184	7.83637	7.68851	7.53832
11.4992	11.4975	11.4922	11.4835	11.4712	11.4555	11.4362	11.4135	11.3873	11.3577	11.3245	11.288	11.2479	11.2045	11.1577	11.1074	11.0538	10.9968	10.9364	10.8727	10.8057	10.7355	10.6619	10.5851	10.5051	10.4218	10.3354	10.2459	10.1532	10.0575	9.95862	9.85676	9.7519	9.64406	9.53329	9.41962	9.30307	9.18369	9.06152	8.93658	8.80892	8.67858	8.54559	8.41	8.27185	8.13118	7.98804	7.84246	7.69449	7.54417
11.5046	11.5029	11.4976	11.4889	11.4766	11.4609	11.4416	11.4189	11.3927	11.363	11.3299	11.2933	11.2532	11.2098	11.1629	11.1126	11.059	11.0019	10.9416	10.8778	10.8108	10.7405	10.6669	10.5901	10.51	10.4267	10.3403	10.2507	10.158	10.0622	9.96331	9.8614	9.75648	9.6486	9.53777	9.42405	9.30745	9.18801	9.06578	8.94078	8.81306	8.68266	8.54961	8.41396	8.27574	8.13501	7.99179	7.84614	7.6981	7.54772
11.5065	11.5048	11.4995	11.4908	11.4785	11.4627	11.4435	11.4208	11.3945	11.3649	11.3317	11.2951	11.2551	11.2116	11.1647	11.1144	11.0608	11.0037	10.9434	10.8796	10.8126	10.7423	10.6687	10.5918	10.5117	10.4285	10.342	10.2524	10.1597	10.0638	9.96494	9.86301	9.75808	9.65018	9.53934	9.42559	9.30897	9.18952	9.06726	8.94225	8.81451	8.68408	8.55101	8.41534	8.2771	8.13634	7.9931	7.84743	7.69937	7.54896
11.5049	11.5031	11.4979	11.4891	11.4769	11.4611	11.4419	11.4191	11.3929	11.3632	11.3301	11.2935	11.2535	11.21	11.1631	11.1129	11.0592	11.0022	10.9418	10.8781	10.8111	10.7407	10.6671	10.5903	10.5102	10.427	10.3405	10.2509	10.1582	10.0624	9.96353	9.86162	9.7567	9.64881	9.53799	9.42426	9.30765	9.18821	9.06598	8.94098	8.81326	8.68285	8.5498	8.41414	8.27593	8.13519	7.99197	7.84632	7.69827	7.54789
11.4997	11.498	11.4927	11.484	11.4717	11.456	11.4367	11.414	11.3878	11.3582	11.325	11.2885	11.2484	11.205	11.1582	11.1079	11.0543	10.9973	10.9369	10.8732	10.8062	10.7359	10.6624	10.5856	10.5055	10.4223	10.3359	10.2463	10.1537	10.0579	9.95907	9.85721	9.75234	9.6445	9.53372	9.42004	9.30349	9.18411	9.06192	8.93698	8.80932	8.67897	8.54598	8.41038	8.27223	8.13155	7.9884	7.84281	7.69483	7.54451
11.4911	11.4893	11.4841	11.4753	11.4631	11.4474	11.4281	11.4054	11.3793	11.3496	11.3165	11.28	11.24	11.1966	11.1498	11.0995	11.0459	10.989	10.9287	10.865	10.7981	10.7279	10.6544	10.5776	10.4976	10.4145	10.3281	10.2386	10.146	10.0503	9.95158	9.84979	9.745	9.63724	9.52655	9.41295	9.29649	9.17719	9.0551	8.93025	8.80269	8.67244	8.53954	8.40405	8.266	8.12543	7.98238	7.83691	7.68904	7.53883
11.4789	11.4772	11.4719	11.4632	11.451	11.4352	11.416	11.3934	11.3672	11.3376	11.3045	11.268	11.2281	11.1847	11.138	11.0878	11.0343	10.9774	10.9171	10.8535	10.7867	10.7165	10.6431	10.5664	10.4865	10.4034	10.3172	10.2278	10.1353	10.0397	9.94105	9.83936	9.73469	9.62704	9.51646	9.40299	9.28665	9.16748	9.04552	8.9208	8.79337	8.66326	8.53051	8.39516	8.25725	8.11683	7.97394	7.82861	7.6809	7.53086
11.4633	11.4615	11.4563	11.4476	11.4353	11.4196	11.4005	11.3778	11.3517	11.3221	11.2891	11.2527	11.2128	11.1695	11.1228	11.0727	11.0192	10.9624	10.9022	10.8387	10.772	10.7019	10.6286	10.552	10.4722	10.3893	10.3031	10.2138	10.1215	10.026	9.92748	9.82594	9.72141	9.61391	9.50348	9.39016	9.27398	9.15498	9.03318	8.90863	8.78138	8.65144	8.51887	8.38371	8.24599	8.10576	7.96306	7.81793	7.67043	7.52058
11.4441	11.4424	11.4371	11.4284	11.4162	11.4006	11.3814	11.3588	11.3327	11.3032	11.2703	11.2339	11.194	11.1508	11.1042	11.0542	11.0008	10.9441	10.884	10.8206	10.754	10.684	10.6108	10.5344	10.4547	10.3719	10.2859	10.1968	10.1046	10.0093	9.9109	9.80953	9.70516	9.59785	9.48761	9.37447	9.25849	9.13968	9.01809	8.89375	8.7667	8.63699	8.50464	8.3697	8.23221	8.09222	7.94975	7.80487	7.65761	7.50802
11.4215	11.4197	11.4145	11.4058	11.3937	11.378	11.3589	11.3364	11.3103	11.2809	11.248	11.2116	11.1719	11.1288	11.0822	11.0323	10.979	10.9224	10.8625	10.7992	10.7327	10.6629	10.5898	10.5135	10.434	10.3514	10.2656	10.1766	10.0846	9.98946	9.8913	9.79012	9.68597	9.57886	9.46884	9.35593	9.24018	9.1216	9.00025	8.87616	8.74937	8.61991	8.48782	8.35315	8.21593	8.07621	7.93403	7.78944	7.64247	7.49317
11.3954	11.3936	11.3884	11.3798	11.3676	11.352	11.333	11.3104	11.2845	11.2551	11.2223	11.186	11.1464	11.1033	11.0569	11.0071	10.9539	10.8975	10.8376	10.7745	10.7082	10.6385	10.5656	10.4895	10.4102	10.3277	10.2421	10.1534	10.0615	9.96662	9.86869	9.76775	9.66383	9.55697	9.4472	9.33455	9.21906	9.10075	8.97968	8.85587	8.72937	8.6002	8.46842	8.33405	8.19715	8.05775	7.9159	7.77163	7.625	7.47604
11.3658	11.3641	11.3589	11.3502	11.3381	11.3226	11.3035	11.2811	11.2552	11.2259	11.1931	11.157	11.1174	11.0745	11.0282	10.9785	10.9255	10.8692	10.8095	10.7466	10.6804	10.6109	10.5382	10.4623	10.3832	10.3009	10.2155	10.127	10.0354	9.94076	9.84308	9.7424	9.63875	9.53217	9.42268	9.31033	9.19513	9.07714	8.95638	8.83289	8.70672	8.57789	8.44644	8.31243	8.17588	8.03684	7.89535	7.75146	7.60521	7.45664
11.3328	11.3311	11.3259	11.3173	11.3052	11.2897	11.2707	11.2483	11.2225	11.1933	11.1606	11.1246	11.0851	11.0423	10.9962	10.9466	10.8938	10.8376	10.7781	10.7154	10.6493	10.5801	10.5076	10.4319	10.353	10.271	10.1858	10.0976	10.0063	9.91188	9.81448	9.7141	9.61075	9.50448	9.39531	9.28328	9.16842	9.05077	8.93036	8.80723	8.68142	8.55296	8.4219	8.28828	8.15213	8.01349	7.87242	7.72894	7.58312	7.43498
11.2963	11.2946	11.2894	11.2808	11.2688	11.2533	11.2344	11.2121	11.1864	11.1573	11.1247	11.0888	11.0495	11.0068	10.9608	10.9114	10.8587	10.8027	10.7434	10.6809	10.6151	10.546	10.4738	10.3983	10.3197	10.238	10.1531	10.0651	9.97407	9.87999	9.78291	9.68284	9.57983	9.4739	9.36508	9.25341	9.13892	9.02165	8.90163	8.7789	8.65349	8.52545	8.39481	8.26161	8.1259	7.98771	7.84709	7.70408	7.55872	7.41106
11.2564	11.2547	11.2496	11.241	11.229	11.2136	11.1948	11.1725	11.1469	11.1179	11.0854	11.0496	11.0105	10.9679	10.9221	10.8729	10.8204	10.7646	10.7055	10.6432	10.5776	10.5088	10.4368	10.3616	10.2833	10.2018	10.1172	10.0296	9.93885	9.84511	9.74837	9.64866	9.54601	9.44045	9.33201	9.22074	9.10665	8.9898	8.8702	8.7479	8.62294	8.49535	8.36517	8.23244	8.09721	7.95951	7.81938	7.67688	7.53203	7.38489
11.2131	11.2114	11.2063	11.1978	11.1858	11.1705	11.1517	11.1296	11.104	11.0751	11.0428	11.0071	10.9681	10.9258	10.8801	10.8311	10.7788	10.7232	10.6643	10.6022	10.5369	10.4684	10.3967	10.3218	10.2437	10.1626	10.0783	9.99099	9.90062	9.80724	9.71087	9.61154	9.50929	9.40414	9.29612	9.18527	9.07163	8.95522	8.83608	8.71425	8.58977	8.46267	8.33299	8.20078	8.06606	7.92889	7.78931	7.64735	7.50306	7.35649
11.1665	11.1648	11.1597	11.1512	11.1393	11.124	11.1053	11.0832	11.0578	11.029	10.9968	10.9613	10.9224	10.8803	10.8348	10.786	10.7339	10.6785	10.6199	10.5581	10.493	10.4248	10.3534	10.2788	10.2011	10.1202	10.0363	9.94939	9.8594	9.7664	9.67044	9.57152	9.46969	9.36498	9.25741	9.14703	9.03385	8.91793	8.79929	8.67797	8.554	8.42743	8.2983	8.16663	8.03248	7.89588	7.75687	7.61551	7.47182	7.32586
11.1164	11.1147	11.1096	11.1012	11.0893	11.0741	11.0555	11.0335	11.0082	10.9795	10.9475	10.9122	10.8735	10.8315	10.7862	10.7376	10.6858	10.6307	10.5723	10.5108	10.446	10.378	10.3069	10.2327	10.1553	10.0749	9.99135	9.90478	9.81519	9.72261	9.62708	9.52861	9.42723	9.32299	9.21591	9.10601	8.99335	8.87794	8.75984	8.63906	8.51565	8.38965	8.26109	8.13001	7.99646	7.86048	7.72209	7.58136	7.43832	7.29301
11.063	11.0613	11.0562	11.0478	11.036	11.0209	11.0024	10.9805	10.9553	10.9268	10.8949	10.8597	10.8212	10.7794	10.7343	10.686	10.6344	10.5796	10.5215	10.4602	10.3958	10.3282	10.2574	10.1835	10.1065	10.0264	9.94332	9.85717	9.76802	9.67588	9.58081	9.48281	9.38192	9.27818	9.17161	9.06225	8.95012	8.83527	8.71773	8.59754	8.47472	8.34932	8.22138	8.09094	7.95803	7.8227	7.68498	7.54492	7.40257	7.25796
11.0062	11.0045	10.9995	10.9911	10.9794	10.9643	10.9459	10.9242	10.8991	10.8707	10.839	10.804	10.7657	10.7241	10.6793	10.6312	10.5798	10.5253	10.4675	10.4066	10.3424	10.2752	10.2048	10.1313	10.0547	9.975	9.8923	9.80659	9.71789	9.62623	9.53164	9.43415	9.33378	9.23057	9.12455	9.01574	8.9042	8.78993	8.673	8.55342	8.43123	8.30648	8.17919	8.04942	7.91719	7.78255	7.64554	7.5062	7.36458	7.22071
10.9461	10.9444	10.9394	10.9311	10.9194	10.9044	10.8861	10.8645	10.8396	10.8113	10.7798	10.745	10.7069	10.6655	10.621	10.5731	10.5221	10.4678	10.4104	10.3497	10.286	10.2191	10.149	10.0759	9.99976	9.92053	9.83829	9.75304	9.66483	9.57367	9.4796	9.38264	9.28282	9.18017	9.07473	8.96652	8.85558	8.74194	8.62564	8.50671	8.3852	8.26112	8.13454	8.00547	7.87396	7.74006	7.6038	7.46522	7.32437	7.18129
10.8827	10.881	10.8761	10.8678	10.8562	10.8413	10.8231	10.8016	10.7768	10.7487	10.7174	10.6828	10.6449	10.6038	10.5594	10.5119	10.4611	10.4072	10.3501	10.2898	10.2264	10.1599	10.0903	10.0176	9.94184	9.86308	9.78131	9.69656	9.60885	9.51822	9.42469	9.32829	9.22905	9.127	9.02217	8.91459	8.80429	8.69131	8.57568	8.45745	8.33663	8.21328	8.08742	7.9591	7.82836	7.69523	7.55976	7.42198	7.28195	7.13969
10.816	10.8144	10.8094	10.8012	10.7897	10.7749	10.7568	10.7354	10.7108	10.6829	10.6517	10.6173	10.5797	10.5388	10.4947	10.4475	10.397	10.3434	10.2866	10.2267	10.1637	10.0976	10.0284	9.9562	9.88093	9.80264	9.72138	9.63715	9.54998	9.45991	9.36695	9.27114	9.17251	9.07108	8.96689	8.85997	8.75034	8.63806	8.52314	8.40563	8.28555	8.16295	8.03787	7.91034	7.78039	7.64808	7.51344	7.37651	7.23733	7.09595
10.7461	10.7444	10.7395	10.7314	10.7199	10.7052	10.6872	10.666	10.6415	10.6138	10.5828	10.5486	10.5113	10.4707	10.4269	10.3799	10.3298	10.2765	10.2201	10.1606	10.098	10.0323	9.96359	9.89182	9.81704	9.73926	9.65852	9.57483	9.48823	9.39874	9.30638	9.21119	9.11319	9.01242	8.90891	8.80268	8.69376	8.5822	8.46803	8.35127	8.23198	8.11017	7.9859	7.85919	7.73008	7.59863	7.46486	7.32881	7.19053	7.05006
10.6729	10.6713	10.6664	10.6583	10.6469	10.6323	10.6144	10.5934	10.569	10.5415	10.5108	10.4768	10.4397	10.3994	10.3559	10.3092	10.2595	10.2066	10.1505	10.0914	10.0293	9.96402	9.89575	9.82446	9.75019	9.67294	9.59275	9.50963	9.42362	9.33473	9.24301	9.14847	9.05114	8.95105	8.84824	8.74273	8.63456	8.52376	8.41037	8.29441	8.17592	8.05495	7.93152	7.80567	7.67745	7.54689	7.41402	7.27891	7.14157	7.00206
10.5965	10.5949	10.5901	10.582	10.5707	10.5562	10.5385	10.5175	10.4934	10.4661	10.4355	10.4018	10.365	10.3249	10.2818	10.2355	10.186	10.1335	10.0779	10.0192	9.95747	9.8927	9.82492	9.75415	9.6804	9.60371	9.52409	9.44157	9.35617	9.26792	9.17685	9.08299	8.98636	8.88699	8.78491	8.68016	8.57276	8.46276	8.35017	8.23504	8.1174	7.99729	7.87475	7.7498	7.6225	7.49287	7.36096	7.22681	7.09045	6.95194
10.5169	10.5153	10.5105	10.5025	10.4913	10.4769	10.4593	10.4385	10.4146	10.3875	10.3572	10.3237	10.2871	10.2474	10.2045	10.1586	10.1095	10.0574	10.0022	9.94396	9.88269	9.81841	9.75114	9.68089	9.6077	9.53158	9.45256	9.37066	9.28591	9.19832	9.10794	9.01478	8.91887	8.82025	8.71894	8.61497	8.50838	8.3992	8.28746	8.1732	8.05644	7.93724	7.81561	7.6916	7.56525	7.4366	7.30568	7.17254	7.03721	6.89973
10.4342	10.4326	10.4278	10.4199	10.4088	10.3945	10.377	10.3564	10.3327	10.3057	10.2757	10.2425	10.2062	10.1668	10.1243	10.0787	10.03	9.97827	9.92351	9.86573	9.80494	9.74116	9.67442	9.60473	9.53211	9.4566	9.3782	9.29694	9.21285	9.12596	9.03628	8.94385	8.8487	8.75085	8.65034	8.54719	8.44144	8.33312	8.22226	8.1089	7.99306	7.87479	7.75412	7.63109	7.50573	7.37809	7.2482	7.11611	6.98184	6.84545
10.3483	10.3467	10.342	10.3341	10.3231	10.3089	10.2916	10.2712	10.2476	10.2209	10.1911	10.1582	10.1222	10.0831	10.0409	9.99571	9.94744	9.89615	9.84184	9.78453	9.72424	9.66099	9.59479	9.52568	9.45366	9.37876	9.30101	9.22042	9.13702	9.05084	8.96191	8.87024	8.77587	8.67883	8.57914	8.47685	8.37197	8.26453	8.15459	8.04215	7.92727	7.80998	7.6903	7.56828	7.44396	7.31737	7.18855	7.05754	6.92438	6.78911
10.2593	10.2578	10.2531	10.2453	10.2343	10.2203	10.2031	10.1829	10.1595	10.133	10.1035	10.0708	10.0351	9.99638	9.95458	9.90975	9.8619	9.81104	9.7572	9.70039	9.64061	9.57791	9.51228	9.44376	9.37236	9.29811	9.22102	9.14113	9.05845	8.97301	8.88484	8.79396	8.7004	8.6042	8.50537	8.40395	8.29997	8.19346	8.08446	7.973	7.8591	7.74281	7.62417	7.5032	7.37994	7.25444	7.12673	6.99684	6.86483	6.73072
10.1673	10.1657	10.1611	10.1533	10.1425	10.1286	10.1116	10.0915	10.0683	10.0421	10.0128	9.98045	9.94507	9.90667	9.86524	9.82081	9.77339	9.72299	9.66963	9.61333	9.55409	9.49195	9.42691	9.35901	9.28825	9.21466	9.13827	9.05909	8.97715	8.89248	8.8051	8.71504	8.62232	8.52698	8.42904	8.32853	8.22548	8.11993	8.01191	7.90144	7.78857	7.67332	7.55574	7.43586	7.31371	7.18933	7.06277	6.93405	6.80322	6.67032
10.0721	10.0706	10.066	10.0583	10.0476	10.0338	10.0169	9.99705	9.9741	9.94812	9.91911	9.88707	9.85202	9.81398	9.77294	9.72893	9.68195	9.63202	9.57916	9.52338	9.4647	9.40314	9.33871	9.27144	9.20134	9.12844	9.05277	8.97433	8.89316	8.80928	8.72272	8.6335	8.54165	8.44719	8.35017	8.2506	8.14852	8.04396	7.93694	7.82751	7.7157	7.60153	7.48505	7.36629	7.24528	7.12207	6.99669	6.86917	6.73957	6.60791
9.97397	9.97245	9.96789	9.9603	9.94967	9.93602	9.91933	9.89962	9.8769	9.85117	9.82244	9.79072	9.75601	9.71834	9.6777	9.63411	9.58759	9.53815	9.48581	9.43057	9.37247	9.3115	9.2477	9.18109	9.11167	9.03949	8.96454	8.88687	8.80649	8.72343	8.63771	8.54936	8.45841	8.36487	8.2688	8.1702	8.06911	7.96557	7.8596	7.75123	7.6405	7.52745	7.4121	7.2945	7.17467	7.05266	6.9285	6.80223	6.67389	6.54351
9.87282	9.87131	9.8668	9.85929	9.84877	9.83525	9.81873	9.79923	9.77674	9.75127	9.72283	9.69143	9.65707	9.61978	9.57955	9.53641	9.49036	9.44142	9.38961	9.33493	9.27741	9.21707	9.15392	9.08798	9.01927	8.94781	8.87363	8.79675	8.71718	8.63496	8.55011	8.46266	8.37262	8.28004	8.18494	8.08734	7.98728	7.88478	7.77989	7.67262	7.56302	7.45111	7.33693	7.22052	7.10191	6.98114	6.85824	6.73325	6.6062	6.47715
9.7687	9.76721	9.76275	9.75531	9.7449	9.73153	9.71519	9.69589	9.67363	9.64843	9.62029	9.58922	9.55523	9.51833	9.47853	9.43584	9.39028	9.34186	9.29059	9.23649	9.17958	9.11987	9.05738	8.99214	8.92415	8.85345	8.78005	8.70398	8.62525	8.5439	8.45994	8.37341	8.28433	8.19272	8.09862	8.00205	7.90305	7.80163	7.69784	7.59171	7.48326	7.37253	7.25956	7.14438	7.02702	6.90751	6.78591	6.66224	6.53654	6.40884
9.66165	9.66018	9.65576	9.64841	9.63811	9.62488	9.60872	9.58963	9.56762	9.5427	9.51487	9.48414	9.45052	9.41402	9.37466	9.33244	9.28737	9.23948	9.18877	9.13527	9.07898	9.01993	8.95813	8.8936	8.82636	8.75643	8.68383	8.60859	8.53073	8.45027	8.36723	8.28165	8.19354	8.10294	8.00987	7.91436	7.81644	7.71614	7.61348	7.50851	7.40125	7.29174	7.18001	7.06608	6.95001	6.83182	6.71155	6.58923	6.46491	6.33861
9.5517	9.55024	9.54588	9.53861	9.52843	9.51535	9.49937	9.4805	9.45874	9.4341	9.40658	9.3762	9.34297	9.30689	9.26797	9.22623	9.18168	9.13433	9.0842	9.03131	8.97566	8.91728	8.85618	8.79238	8.72591	8.65678	8.58501	8.51062	8.43365	8.3541	8.27201	8.1874	8.1003	8.01073	7.91872	7.82429	7.72748	7.62832	7.52684	7.42306	7.31702	7.20876	7.09829	6.98567	6.87092	6.75407	6.63517	6.51424	6.39133	6.26648
9.43887	9.43744	9.43312	9.42594	9.41588	9.40296	9.38717	9.36852	9.34702	9.32267	9.29548	9.26545	9.23261	9.19696	9.1585	9.11725	9.07323	9.02644	8.9769	8.92463	8.86964	8.81195	8.75157	8.68853	8.62284	8.55452	8.4836	8.4101	8.33403	8.25542	8.1743	8.09069	8.00462	7.91611	7.82518	7.73187	7.63621	7.53822	7.43793	7.33538	7.2306	7.12361	7.01445	6.90316	6.78976	6.67429	6.55679	6.4373	6.31584	6.19246
9.32321	9.32179	9.31754	9.31044	9.3005	9.28774	9.27214	9.25372	9.23248	9.20843	9.18157	9.15192	9.11948	9.08426	9.04628	9.00553	8.96205	8.91583	8.8669	8.81527	8.76096	8.70397	8.64433	8.58206	8.51718	8.4497	8.37965	8.30705	8.23191	8.15427	8.07414	7.99155	7.90653	7.81911	7.7293	7.63713	7.54264	7.44585	7.34679	7.2455	7.142	7.03632	6.9285	6.81857	6.70656	6.59251	6.47645	6.35842	6.23845	6.11658
9.20475	9.20335	9.19915	9.19214	9.18233	9.16973	9.15433	9.13614	9.11517	9.09143	9.06491	9.03564	9.00361	8.96884	8.93133	8.89111	8.84818	8.80255	8.75424	8.70327	8.64964	8.59338	8.5345	8.47302	8.40896	8.34234	8.27318	8.2015	8.12732	8.05066	7.97155	7.89001	7.80607	7.71976	7.63109	7.54009	7.4468	7.35124	7.25345	7.15344	7.05125	6.94692	6.84047	6.73193	6.62135	6.50874	6.39416	6.27763	6.15918	6.03886
9.08353	9.08214	9.07799	9.07108	9.0614	9.04896	9.03377	9.01582	8.99513	8.97169	8.94553	8.91664	8.88503	8.85072	8.81371	8.77401	8.73165	8.68662	8.63895	8.58864	8.53572	8.4802	8.4221	8.36143	8.29822	8.23247	8.16422	8.09348	8.02028	7.94463	7.86657	7.7861	7.70327	7.61809	7.53059	7.44079	7.34873	7.25443	7.15792	7.05923	6.95839	6.85543	6.75038	6.64327	6.53414	6.42302	6.30995	6.19495	6.07807	5.95933
8.95957	8.9582	8.95411	8.94729	8.93774	8.92548	8.91049	8.89279	8.87238	8.84926	8.82345	8.79496	8.76378	8.72994	8.69343	8.65428	8.61249	8.56808	8.52106	8.47144	8.41924	8.36448	8.30717	8.24733	8.18497	8.12013	8.05281	7.98303	7.91083	7.83622	7.75921	7.67985	7.59815	7.51413	7.42782	7.33925	7.24844	7.15543	7.06024	6.96289	6.86343	6.76187	6.65826	6.55261	6.44497	6.33537	6.22384	6.11041	5.99512	5.87801
8.83292	8.83157	8.82754	8.82081	8.8114	8.7993	8.78453	8.76708	8.74695	8.72417	8.69872	8.67063	8.6399	8.60653	8.57054	8.53194	8.49074	8.44696	8.4006	8.35169	8.30023	8.24624	8.18974	8.13074	8.06927	8.00534	7.93897	7.87019	7.799	7.72544	7.64953	7.57129	7.49074	7.40791	7.32282	7.2355	7.14598	7.05428	6.96043	6.86446	6.76641	6.66629	6.56414	6.45999	6.35387	6.24581	6.13586	6.02403	5.91037	5.79491
8.70361	8.70228	8.6983	8.69168	8.6824	8.67049	8.65593	8.63873	8.6189	8.59645	8.57138	8.5437	8.51341	8.48053	8.44507	8.40704	8.36644	8.3233	8.27762	8.22942	8.17871	8.12552	8.06984	8.01171	7.95114	7.88815	7.82275	7.75497	7.68483	7.61234	7.53754	7.46045	7.38108	7.29946	7.21562	7.12958	7.04136	6.95101	6.85853	6.76397	6.66735	6.56869	6.46804	6.36541	6.26085	6.15438	6.04603	5.93584	5.82385	5.71008
8.57168	8.57037	8.56645	8.55993	8.55079	8.53906	8.52472	8.50778	8.48826	8.46614	8.44145	8.41419	8.38436	8.35198	8.31706	8.2796	8.23962	8.19713	8.15215	8.10468	8.05474	8.00235	7.94752	7.89027	7.83061	7.76858	7.70417	7.63742	7.56834	7.49696	7.42329	7.34736	7.26919	7.18881	7.10624	7.02151	6.93463	6.84564	6.75457	6.66144	6.56628	6.46913	6.37	6.26893	6.16595	6.06109	5.95439	5.84587	5.73557	5.62352
8.43716	8.43588	8.43202	8.4256	8.41661	8.40506	8.39094	8.37427	8.35505	8.33329	8.30898	8.28215	8.25279	8.22092	8.18654	8.14967	8.11032	8.0685	8.02422	7.97749	7.92834	7.87677	7.8228	7.76645	7.70773	7.64667	7.58327	7.51757	7.44957	7.37931	7.3068	7.23206	7.15512	7.076	6.99473	6.91132	6.82581	6.73822	6.64858	6.55691	6.46324	6.36761	6.27003	6.17055	6.06919	5.96598	5.86095	5.75413	5.64556	5.53528
8.30011	8.29885	8.29505	8.28874	8.27989	8.26853	8.25464	8.23824	8.21933	8.19792	8.17401	8.14761	8.11873	8.08738	8.05356	8.01729	7.97858	7.93743	7.89387	7.84791	7.79955	7.74882	7.69573	7.64029	7.58253	7.52245	7.46009	7.39545	7.32856	7.25944	7.18811	7.11458	7.03889	6.96106	6.8811	6.79905	6.71493	6.62876	6.54058	6.4504	6.35825	6.26417	6.16818	6.07032	5.9706	5.86906	5.76574	5.66066	5.55386	5.44536
8.16055	8.15931	8.15558	8.14937	8.14068	8.1295	8.11585	8.09973	8.08114	8.06008	8.03658	8.01062	7.98223	7.9514	7.91815	7.88249	7.84443	7.80398	7.76115	7.71596	7.66841	7.61853	7.56633	7.51183	7.45504	7.39597	7.33466	7.27111	7.20534	7.13738	7.06725	6.99496	6.92054	6.84402	6.76541	6.68474	6.60203	6.51731	6.4306	6.34194	6.25135	6.15885	6.06447	5.96825	5.87021	5.77038	5.6688	5.56548	5.46048	5.35381
8.01854	8.01732	8.01365	8.00755	7.99901	7.98803	7.97461	7.95877	7.9405	7.91982	7.89672	7.87122	7.84331	7.81302	7.78035	7.74531	7.70791	7.66817	7.62608	7.58168	7.53496	7.48595	7.43466	7.3811	7.3253	7.26726	7.20701	7.14457	7.07995	7.01317	6.94426	6.87323	6.80011	6.72491	6.64767	6.5684	6.48713	6.40389	6.31869	6.23157	6.14256	6.05167	5.95894	5.86439	5.76805	5.66996	5.57014	5.46863	5.36545	5.26063
7.8741	7.8729	7.86931	7.86331	7.85492	7.84414	7.83097	7.81541	7.79747	7.77716	7.75448	7.72943	7.70203	7.67229	7.64021	7.6058	7.56907	7.53004	7.48872	7.44511	7.39924	7.35111	7.30074	7.24815	7.19335	7.13636	7.0772	7.01588	6.95242	6.88685	6.81917	6.74942	6.67762	6.60378	6.52793	6.45009	6.37028	6.28854	6.20488	6.11933	6.03191	5.94266	5.8516	5.75875	5.66416	5.56783	5.46981	5.37013	5.2688	5.16588
7.72729	7.72611	7.72258	7.7167	7.70847	7.69788	7.68496	7.66969	7.65209	7.63215	7.60989	7.58532	7.55843	7.52924	7.49776	7.46399	7.42795	7.38964	7.34909	7.3063	7.26128	7.21405	7.16462	7.11301	7.05923	7.0033	6.94524	6.88507	6.82279	6.75844	6.69203	6.62358	6.55311	6.48065	6.40621	6.32983	6.25151	6.17129	6.08919	6.00523	5.91945	5.83186	5.7425	5.65138	5.55855	5.46402	5.36783	5.27	5.17057	5.06956
7.57814	7.57699	7.57353	7.56776	7.55968	7.54931	7.53663	7.52166	7.50439	7.48484	7.46301	7.43891	7.41254	7.38392	7.35304	7.31992	7.28458	7.24701	7.20724	7.16527	7.12112	7.07481	7.02633	6.97572	6.92298	6.86813	6.81119	6.75217	6.6911	6.62799	6.56286	6.49574	6.42663	6.35557	6.28256	6.20765	6.13085	6.05217	5.97166	5.88932	5.80519	5.7193	5.63166	5.5423	5.45126	5.35856	5.26422	5.16828	5.07077	4.97171
7.42671	7.42557	7.42218	7.41653	7.40861	7.39844	7.38602	7.37135	7.35443	7.33527	7.31388	7.29026	7.26441	7.23636	7.2061	7.17365	7.13901	7.10219	7.06322	7.02209	6.97882	6.93343	6.88592	6.83632	6.78463	6.73088	6.67508	6.61724	6.55739	6.49554	6.43172	6.36593	6.2982	6.22856	6.15702	6.0836	6.00833	5.93123	5.85232	5.77163	5.68919	5.60501	5.51912	5.43155	5.34232	5.25147	5.15902	5.065	4.96944	4.87236
7.27302	7.27192	7.26859	7.26306	7.25531	7.24535	7.23318	7.21881	7.20224	7.18348	7.16253	7.1394	7.11409	7.08662	7.05698	7.0252	6.99128	6.95523	6.91706	6.87678	6.83441	6.78995	6.74343	6.69485	6.64424	6.5916	6.53695	6.48031	6.4217	6.36113	6.29862	6.2342	6.16787	6.09967	6.02961	5.95771	5.884	5.80849	5.73122	5.6522	5.57146	5.48902	5.40491	5.31915	5.23177	5.1428	5.05227	4.96019	4.8666	4.77153
7.11714	7.11606	7.1128	7.10739	7.0998	7.09006	7.07815	7.06409	7.04788	7.02952	7.00902	6.98638	6.96161	6.93473	6.90573	6.87463	6.84143	6.80616	6.7688	6.72939	6.68792	6.64442	6.5989	6.55136	6.50183	6.45032	6.39684	6.34142	6.28406	6.22479	6.16362	6.10058	6.03568	5.96894	5.90038	5.83002	5.75789	5.684	5.60838	5.53106	5.45205	5.37137	5.28907	5.20515	5.11964	5.03258	4.94398	4.85388	4.7623	4.66926
6.9591	6.95804	6.95487	6.94957	6.94215	6.93262	6.92098	6.90723	6.89138	6.87343	6.85338	6.83125	6.80703	6.78074	6.75239	6.72198	6.68952	6.65502	6.6185	6.57996	6.53942	6.49688	6.45237	6.40589	6.35746	6.30709	6.2548	6.20061	6.14452	6.08657	6.02676	5.96512	5.90166	5.8364	5.76936	5.70056	5.63003	5.55779	5.48385	5.40824	5.33098	5.2521	5.17162	5.08957	5.00596	4.92083	4.8342	4.7461	4.65655	4.56558
6.79896	6.79793	6.79482	6.78964	6.7824	6.77309	6.76172	6.74828	6.7328	6.71526	6.69567	6.67405	6.65039	6.62471	6.597	6.56729	6.53558	6.50188	6.4662	6.42855	6.38893	6.34738	6.30389	6.25848	6.21116	6.16195	6.11087	6.05792	6.00313	5.94651	5.88807	5.82785	5.76585	5.70209	5.6366	5.56938	5.50048	5.42989	5.35766	5.28379	5.20831	5.13124	5.05261	4.97245	4.89076	4.80759	4.72296	4.63688	4.54939	4.46052
6.63676	6.63575	6.63272	6.62767	6.6206	6.61151	6.60041	6.58729	6.57217	6.55505	6.53593	6.51483	6.49173	6.46666	6.43962	6.41062	6.37967	6.34677	6.31194	6.27518	6.23652	6.19595	6.1535	6.10917	6.06298	6.01495	5.96508	5.9134	5.85991	5.80464	5.7476	5.68882	5.62829	5.56606	5.50213	5.43652	5.36925	5.30035	5.22984	5.15773	5.08405	5.00883	4.93208	4.85382	4.77409	4.6929	4.61028	4.52626	4.44086	4.35411
6.47255	6.47157	6.46861	6.46368	6.45679	6.44792	6.4371	6.42431	6.40956	6.39286	6.37422	6.35363	6.33111	6.30666	6.28029	6.25201	6.22182	6.18973	6.15576	6.11992	6.08221	6.04265	6.00125	5.95802	5.91297	5.86612	5.81749	5.76709	5.71492	5.66102	5.60539	5.54806	5.48904	5.42834	5.36599	5.302	5.23641	5.16921	5.10044	5.03012	4.95826	4.8849	4.81004	4.73373	4.65596	4.57679	4.49621	4.41427	4.33098	4.24638
6.30638	6.30542	6.30254	6.29774	6.29102	6.28239	6.27184	6.25938	6.24501	6.22874	6.21058	6.19052	6.16857	6.14475	6.11906	6.0915	6.06209	6.03082	5.99773	5.9628	5.92606	5.88752	5.84718	5.80506	5.76117	5.71552	5.66814	5.61903	5.56821	5.51569	5.46149	5.40563	5.34812	5.28898	5.22823	5.16589	5.10197	5.0365	4.9695	4.90098	4.83097	4.75949	4.68656	4.6122	4.53643	4.45929	4.38078	4.30094	4.21979	4.13736
6.13831	6.13737	6.13457	6.12989	6.12335	6.11495	6.10468	6.09255	6.07857	6.06273	6.04505	6.02553	6.00417	5.98098	5.95597	5.92915	5.90052	5.87009	5.83788	5.80388	5.76812	5.7306	5.69134	5.65034	5.60762	5.56319	5.51707	5.46927	5.4198	5.36868	5.31593	5.26156	5.20558	5.14802	5.08889	5.02821	4.96599	4.90227	4.83705	4.77036	4.70222	4.63264	4.56165	4.48927	4.41553	4.34044	4.26403	4.18631	4.10733	4.02709
6.24604	6.24509	6.24223	6.23748	6.23082	6.22227	6.21182	6.19948	6.18525	6.16914	6.15115	6.13128	6.10955	6.08595	6.0605	6.03321	6.00408	5.97311	5.94033	5.90574	5.86935	5.83118	5.79122	5.74951	5.70604	5.66083	5.6139	5.56526	5.51492	5.46291	5.40923	5.3539	5.29694	5.23837	5.1782	5.11645	5.05315	4.98831	4.92194	4.85408	4.78474	4.71394	4.64171	4.56806	4.49302	4.41661	4.33886	4.25979	4.17941	4.09777
6.11857	6.11763	6.11484	6.11018	6.10366	6.09528	6.08505	6.07296	6.05902	6.04324	6.02561	6.00615	5.98486	5.96175	5.93682	5.91008	5.88154	5.85121	5.8191	5.78522	5.74957	5.71217	5.67304	5.63217	5.58959	5.5453	5.49933	5.45168	5.40237	5.35142	5.29883	5.24463	5.18884	5.13146	5.07252	5.01204	4.95002	4.8865	4.8215	4.75502	4.68709	4.61774	4.54698	4.47484	4.40133	4.32648	4.25031	4.17285	4.09412	4.01414
5.9911	5.99018	5.98745	5.98289	5.9765	5.9683	5.95828	5.94644	5.93279	5.91734	5.90008	5.88102	5.86018	5.83754	5.81313	5.78695	5.75901	5.72931	5.69787	5.66469	5.62979	5.59317	5.55485	5.51483	5.47314	5.42978	5.38476	5.33811	5.28982	5.23993	5.18844	5.13537	5.08074	5.02456	4.96684	4.90762	4.8469	4.7847	4.72105	4.65596	4.58945	4.52154	4.45225	4.38161	4.30963	4.23634	4.16177	4.08592	4.00883	3.93051
5.86363	5.86273	5.86005	5.85559	5.84934	5.84131	5.8315	5.81992	5.80656	5.79144	5.77454	5.75589	5.73549	5.71334	5.68945	5.66383	5.63648	5.60741	5.57664	5.54417	5.51001	5.47417	5.43666	5.3975	5.35669	5.31425	5.27019	5.22453	5.17727	5.12844	5.07805	5.02611	4.97264	4.91765	4.86117	4.8032	4.74377	4.6829	4.6206	4.55689	4.4918	4.42533	4.35752	4.28838	4.21794	4.14621	4.07322	3.99898	3.92353	3.84688
5.73616	5.73528	5.73266	5.72829	5.72218	5.71433	5.70473	5.6934	5.68033	5.66553	5.64901	5.63077	5.61081	5.58914	5.56577	5.5407	5.51395	5.48551	5.45541	5.42364	5.39022	5.35516	5.31847	5.28016	5.24024	5.19872	5.15562	5.11095	5.06473	5.01695	4.96766	4.91685	4.86454	4.81075	4.75549	4.69878	4.64065	4.5811	4.52015	4.45783	4.39415	4.32913	4.26279	4.19516	4.12625	4.05607	3.98467	3.91205	3.83824	3.76326
5.60869	5.60783	5.60527	5.601	5.59502	5.58734	5.57796	5.56688	5.5541	5.53963	5.52348	5.50564	5.48612	5.46494	5.44208	5.41757	5.39141	5.36361	5.33418	5.30312	5.27044	5.23616	5.20028	5.16282	5.12379	5.0832	5.04105	4.99738	4.95218	4.90547	4.85726	4.80758	4.75644	4.70384	4.64981	4.59437	4.53752	4.4793	4.4197	4.35877	4.2965	4.23293	4.16807	4.10193	4.03455	3.96594	3.89612	3.82511	3.75294	3.67963
5.48122	5.48038	5.47788	5.4737	5.46786	5.46036	5.45119	5.44036	5.42787	5.41373	5.39794	5.38051	5.36144	5.34073	5.3184	5.29445	5.26888	5.24171	5.21295	5.18259	5.15066	5.11716	5.08209	5.04549	5.00734	4.96767	4.92648	4.8838	4.83963	4.79398	4.74687	4.69832	4.64833	4.59693	4.54413	4.48995	4.4344	4.37749	4.31926	4.2597	4.19885	4.13673	4.07334	4.00871	3.94286	3.8758	3.80757	3.73818	3.66765	3.596
5.35375	5.35293	5.35048	5.34641	5.3407	5.33337	5.32442	5.31384	5.30164	5.28783	5.27241	5.25538	5.23675	5.21653	5.19472	5.17132	5.14635	5.11981	5.09171	5.06207	5.03088	4.99815	4.96391	4.92815	4.89089	4.85214	4.81191	4.77022	4.72708	4.68249	4.63648	4.58906	4.54023	4.49003	4.43846	4.38553	4.33127	4.27569	4.21881	4.16064	4.10121	4.04052	3.97861	3.91548	3.85116	3.78567	3.71902	3.65125	3.58235	3.51237
5.22628	5.22548	5.22309	5.21911	5.21354	5.20639	5.19765	5.18732	5.17541	5.16193	5.14688	5.13025	5.11207	5.09233	5.07103	5.04819	5.02382	4.99791	4.97048	4.94154	4.91109	4.87915	4.84572	4.81081	4.77444	4.73661	4.69735	4.65665	4.61453	4.571	4.52609	4.47979	4.43213	4.38312	4.33278	4.28111	4.22815	4.17389	4.11836	4.06158	4.00356	3.94432	3.88388	3.82226	3.75947	3.69553	3.63048	3.56431	3.49706	3.42875
5.09881	5.09803	5.0957	5.09182	5.08638	5.0794	5.07087	5.0608	5.04918	5.03603	5.02134	5.00513	4.98738	4.96812	4.94735	4.92507	4.90129	4.87601	4.84925	4.82102	4.79131	4.76014	4.72753	4.69347	4.65799	4.62109	4.58278	4.54307	4.50198	4.45952	4.41569	4.37053	4.32403	4.27622	4.2271	4.1767	4.12502	4.07209	4.01791	3.96252	3.90591	3.84812	3.78915	3.72903	3.66777	3.6054	3.54193	3.47738	3.41177	3.34512
4.97134	4.97058	4.96831	4.96452	4.95923	4.95242	4.9441	4.93428	4.92295	4.91013	4.89581	4.88	4.8627	4.84392	4.82367	4.80194	4.77875	4.75411	4.72802	4.70049	4.67153	4.64114	4.60934	4.57614	4.54154	4.50556	4.46821	4.42949	4.38943	4.34803	4.3053	4.26127	4.21593	4.16931	4.12142	4.07228	4.02189	3.97028	3.91747	3.86345	3.80826	3.75191	3.69442	3.6358	3.57608	3.51526	3.45338	3.39044	3.32647	3.26149
4.84386	4.84313	4.84091	4.83723	4.83207	4.82543	4.81733	4.80776	4.79672	4.78423	4.77028	4.75487	4.73801	4.71972	4.69998	4.67881	4.65622	4.63221	4.60679	4.57996	4.55174	4.52214	4.49115	4.4588	4.42509	4.39003	4.35364	4.31592	4.27688	4.23654	4.19491	4.152	4.10783	4.06241	4.01575	3.96786	3.91877	3.86848	3.81702	3.76439	3.71062	3.65571	3.59969	3.54258	3.48438	3.42513	3.36483	3.30351	3.24118	3.17786
4.71639	4.71568	4.71352	4.70993	4.70491	4.69845	4.69056	4.68124	4.6705	4.65833	4.64474	4.62974	4.61333	4.59551	4.5763	4.55569	4.53369	4.51031	4.48556	4.45944	4.43196	4.40313	4.37297	4.34146	4.30864	4.27451	4.23907	4.20234	4.16433	4.12505	4.08452	4.04274	3.99973	3.9555	3.91007	3.86344	3.81564	3.76668	3.71657	3.66533	3.61297	3.55951	3.50496	3.44935	3.39269	3.33499	3.27628	3.21657	3.15588	3.09423
4.58892	4.58823	4.58613	4.58264	4.57775	4.57146	4.56379	4.55472	4.54427	4.53243	4.51921	4.50461	4.48865	4.47131	4.45261	4.43256	4.41116	4.38841	4.36433	4.33891	4.31218	4.28413	4.25478	4.22413	4.19219	4.15898	4.1245	4.08876	4.05178	4.01356	3.97413	3.93348	3.89163	3.8486	3.80439	3.75903	3.71252	3.66488	3.61612	3.56626	3.51532	3.46331	3.41024	3.35613	3.301	3.24486	3.18773	3.12964	3.07059	3.01061
4.46145	4.46078	4.45874	4.45534	4.45059	4.44448	4.43701	4.4282	4.41804	4.40653	4.39368	4.37949	4.36396	4.34711	4.32893	4.30943	4.28863	4.26651	4.2431	4.21839	4.1924	4.16513	4.13659	4.10679	4.07574	4.04345	4.00993	3.97519	3.93923	3.90208	3.86373	3.82421	3.78353	3.74169	3.69871	3.65461	3.60939	3.56308	3.51567	3.4672	3.41767	3.3671	3.31551	3.2629	3.2093	3.15472	3.09919	3.0427	2.9853	2.92698
4.33398	4.33332	4.33134	4.32804	4.32343	4.31749	4.31024	4.30168	4.29181	4.28063	4.26814	4.25436	4.23928	4.2229	4.20525	4.18631	4.16609	4.14461	4.12186	4.09786	4.07261	4.04612	4.0184	3.98945	3.95929	3.92792	3.89536	3.86161	3.82668	3.79059	3.75334	3.71495	3.67543	3.63479	3.59304	3.55019	3.50627	3.46127	3.41523	3.36814	3.32002	3.2709	3.22078	3.16968	3.11761	3.06459	3.01064	2.95577	2.9	2.84335
4.20651	4.20587	4.20395	4.20075	4.19627	4.19051	4.18347	4.17516	4.16558	4.15473	4.14261	4.12923	4.11459	4.0987	4.08156	4.06318	4.04356	4.02271	4.00063	3.97734	3.95283	3.92712	3.90021	3.87212	3.84284	3.8124	3.78079	3.74803	3.71413	3.6791	3.64295	3.60569	3.56733	3.52788	3.48736	3.44577	3.40314	3.35947	3.31478	3.26908	3.22238	3.1747	3.12605	3.07645	3.02591	2.97445	2.92209	2.86884	2.81471	2.75972
4.07904	4.07842	4.07656	4.07345	4.06911	4.06352	4.0567	4.04864	4.03935	4.02882	4.01707	4.0041	3.98991	3.9745	3.95788	3.94005	3.92103	3.90081	3.8794	3.85681	3.83305	3.80812	3.78202	3.75478	3.72639	3.69687	3.66622	3.63445	3.60158	3.56761	3.53256	3.49642	3.45923	3.42097	3.38168	3.34136	3.30002	3.25767	3.21433	3.17001	3.12473	3.07849	3.03132	2.98322	2.93422	2.88432	2.83354	2.7819	2.72941	2.67609
3.95157	3.95097	3.94917	3.94616	3.94195	3.93654	3.92993	3.92212	3.91312	3.90292	3.89154	3.87897	3.86522	3.8503	3.8342	3.81693	3.7985	3.77891	3.75817	3.73629	3.71326	3.68911	3.66384	3.63744	3.60994	3.58134	3.55165	3.52088	3.48903	3.45612	3.42216	3.38716	3.35112	3.31407	3.276	3.23694	3.19689	3.15587	3.11388	3.07095	3.02708	2.98229	2.93659	2.89	2.84252	2.79418	2.74499	2.69497	2.64412	2.59247
3.8241	3.82352	3.82177	3.81886	3.81479	3.80955	3.80316	3.7956	3.78689	3.77702	3.76601	3.75384	3.74054	3.72609	3.71051	3.6938	3.67596	3.65701	3.63694	3.61576	3.59348	3.57011	3.54565	3.52011	3.49349	3.46582	3.43708	3.4073	3.37648	3.34464	3.31177	3.2779	3.24302	3.20716	3.17033	3.13252	3.09377	3.05407	3.01344	2.97189	2.92943	2.88609	2.84186	2.79677	2.75083	2.70405	2.65645	2.60803	2.55882	2.50884
3.69663	3.69607	3.69438	3.69157	3.68763	3.68257	3.67638	3.66908	3.66066	3.65112	3.64047	3.62872	3.61585	3.60189	3.58683	3.57067	3.55343	3.53511	3.51571	3.49524	3.4737	3.4511	3.42746	3.40277	3.37704	3.35029	3.32251	3.29372	3.26393	3.23315	3.20138	3.16863	3.13492	3.10026	3.06465	3.02811	2.99064	2.95226	2.91299	2.87282	2.83179	2.78988	2.74713	2.70355	2.65914	2.61391	2.5679	2.5211	2.47353	2.42521
3.56916	3.56862	3.56699	3.56427	3.56047	3.55558	3.54961	3.54256	3.53443	3.52522	3.51494	3.50359	3.49117	3.47769	3.46314	3.44755	3.4309	3.41321	3.39448	3.37471	3.35392	3.3321	3.30927	3.28543	3.26059	3.23476	3.20794	3.18015	3.15138	3.12166	3.09099	3.05937	3.02682	2.99335	2.95897	2.92369	2.88751	2.85046	2.81254	2.77376	2.73414	2.69368	2.65241	2.61032	2.56744	2.52378	2.47935	2.43416	2.38824	2.34158
3.44169	3.44117	3.4396	3.43698	3.43331	3.4286	3.42284	3.41604	3.4082	3.39932	3.38941	3.37846	3.36648	3.35348	3.33946	3.32442	3.30837	3.29131	3.27325	3.25419	3.23413	3.2131	3.19108	3.1681	3.14414	3.11923	3.09337	3.06657	3.03884	3.01017	2.98059	2.95011	2.91872	2.88645	2.85329	2.81927	2.78439	2.74866	2.71209	2.6747	2.63649	2.59748	2.55768	2.5171	2.47575	2.43364	2.3908	2.34723	2.30294	2.25795
3.31422	3.31372	3.3122	3.30968	3.30615	3.30161	3.29607	3.28952	3.28197	3.27342	3.26387	3.25333	3.2418	3.22928	3.21578	3.20129	3.18584	3.16941	3.15201	3.13366	3.11435	3.09409	3.07289	3.05076	3.02769	3.00371	2.9788	2.95299	2.92629	2.89869	2.8702	2.84084	2.81062	2.77954	2.74762	2.71485	2.68126	2.64686	2.61164	2.57564	2.53884	2.50128	2.46295	2.42387	2.38405	2.34351	2.30225	2.26029	2.21765	2.17433
3.18675	3.18627	3.18481	3.18239	3.17899	3.17463	3.1693	3.163	3.15574	3.14752	3.13834	3.1282	3.11712	3.10508	3.09209	3.07817	3.0633	3.04751	3.03078	3.01313	2.99457	2.97509	2.95471	2.93342	2.91124	2.88818	2.86423	2.83942	2.81374	2.7872	2.75981	2.73158	2.70252	2.67264	2.64194	2.61044	2.57814	2.54505	2.5112	2.47657	2.44119	2.40507	2.36822	2.33064	2.29236	2.25337	2.2137	2.17336	2.13235	2.0907
3.05928	3.05882	3.05742	3.05509	3.05183	3.04764	3.04252	3.03648	3.02951	3.02162	3.01281	3.00308	2.99243	2.98087	2.96841	2.95504	2.94077	2.92561	2.90955	2.89261	2.87479	2.85609	2.83652	2.81608	2.79479	2.77265	2.74967	2.72584	2.70119	2.67571	2.64942	2.62232	2.59442	2.56573	2.53626	2.50602	2.47501	2.44325	2.41075	2.37751	2.34355	2.30887	2.27349	2.23742	2.20066	2.16324	2.12516	2.08643	2.04706	2.00707
2.93181	2.93137	2.93003	2.9278	2.92467	2.92066	2.91575	2.90996	2.90328	2.89572	2.88727	2.87795	2.86775	2.85667	2.84473	2.83191	2.81824	2.80371	2.78832	2.77208	2.755	2.73708	2.71833	2.69875	2.67834	2.65712	2.6351	2.61226	2.58864	2.56422	2.53902	2.51305	2.48632	2.45883	2.43058	2.4016	2.37189	2.34145	2.3103	2.27845	2.2459	2.21267	2.17876	2.14419	2.10897	2.0731	2.03661	1.99949	1.96177	1.92344
2.80434	2.80392	2.80263	2.8005	2.79751	2.79367	2.78898	2.78344	2.77705	2.76982	2.76174	2.75282	2.74306	2.73247	2.72104	2.70879	2.69571	2.68181	2.66709	2.65156	2.63522	2.61808	2.60014	2.58141	2.56189	2.5416	2.52053	2.49869	2.47609	2.45273	2.42863	2.40379	2.37822	2.35192	2.32491	2.29718	2.26876	2.23965	2.20985	2.17938	2.14825	2.11646	2.08403	2.05097	2.01728	1.98297	1.94806	1.91256	1.87647	1.83981
2.67687	2.67647	2.67524	2.6732	2.67035	2.66669	2.66221	2.65692	2.65082	2.64392	2.63621	2.62769	2.61838	2.60826	2.59736	2.58566	2.57318	2.55991	2.54586	2.53103	2.51544	2.49908	2.48195	2.46407	2.44544	2.42607	2.40596	2.38511	2.36354	2.34125	2.31824	2.29453	2.27012	2.24501	2.21923	2.19277	2.16564	2.13785	2.1094	2.08032	2.0506	2.02026	1.9893	1.95774	1.92558	1.89283	1.85951	1.82562	1.79118	1.75619
2.5494	2.54901	2.54785	2.54591	2.54319	2.5397	2.53544	2.5304	2.52459	2.51802	2.51067	2.50256	2.49369	2.48406	2.47367	2.46253	2.45064	2.43801	2.42463	2.41051	2.39565	2.38007	2.36376	2.34674	2.329	2.31054	2.29139	2.27153	2.25099	2.22976	2.20785	2.18526	2.16202	2.13811	2.11355	2.08835	2.06251	2.03604	2.00896	1.98126	1.95296	1.92406	1.89458	1.86452	1.83389	1.8027	1.77096	1.73869	1.70588	1.67256
2.42193	2.42156	2.42046	2.41861	2.41603	2.41272	2.40866	2.40388	2.39836	2.39211	2.38514	2.37743	2.36901	2.35986	2.34999	2.33941	2.32811	2.31611	2.30339	2.28998	2.27587	2.26107	2.24558	2.2294	2.21255	2.19502	2.17682	2.15796	2.13844	2.11827	2.09746	2.076	2.05392	2.0312	2.00787	1.98393	1.95938	1.93424	1.90851	1.8822	1.85531	1.82786	1.79985	1.77129	1.74219	1.71256	1.68242	1.65175	1.62059	1.58893
2.29446	2.29411	2.29306	2.29132	2.28887	2.28573	2.28189	2.27736	2.27213	2.26621	2.2596	2.25231	2.24432	2.23566	2.22631	2.21628	2.20558	2.19421	2.18216	2.16946	2.15609	2.14207	2.12739	2.11206	2.0961	2.07949	2.06225	2.04438	2.02589	2.00678	1.98706	1.96674	1.94581	1.9243	1.9022	1.87951	1.85626	1.83244	1.80806	1.78313	1.75766	1.73165	1.70512	1.67806	1.6505	1.62243	1.59387	1.56482	1.53529	1.5053
2.16699	2.16666	2.16567	2.16402	2.16171	2.15875	2.15512	2.15084	2.1459	2.14031	2.13407	2.12718	2.11964	2.11145	2.10262	2.09315	2.08305	2.0723	2.06093	2.04893	2.03631	2.02306	2.0092	1.99473	1.97965	1.96396	1.94768	1.9308	1.91334	1.89529	1.87667	1.85747	1.83771	1.81739	1.79652	1.7751	1.75313	1.73064	1.70761	1.68407	1.66001	1.63545	1.61039	1.58484	1.5588	1.53229	1.50532	1.47789	1.45	1.42167
2.03952	2.03921	2.03828	2.03673	2.03455	2.03176	2.02835	2.02432	2.01967	2.01441	2.00854	2.00205	1.99495	1.98725	1.97894	1.97003	1.96051	1.9504	1.9397	1.92841	1.91652	1.90406	1.89101	1.87739	1.8632	1.84843	1.83311	1.81723	1.80079	1.78381	1.76628	1.74821	1.72961	1.71049	1.69084	1.67068	1.65001	1.62883	1.60717	1.58501	1.56236	1.53925	1.51566	1.49161	1.46711	1.44216	1.41677	1.39095	1.36471	1.33805
1.91205	1.91176	1.91089	1.90943	1.90739	1.90478	1.90158	1.8978	1.89344	1.88851	1.883	1.87692	1.87027	1.86305	1.85526	1.8469	1.83798	1.8285	1.81847	1.80788	1.79674	1.78505	1.77282	1.76005	1.74675	1.73291	1.71854	1.70365	1.68824	1.67232	1.65589	1.63895	1.62151	1.60358	1.58516	1.56626	1.54688	1.52703	1.50672	1.48594	1.46472	1.44304	1.42093	1.39839	1.37542	1.35202	1.32822	1.30402	1.27941	1.25442
1.78458	1.78431	1.78349	1.78214	1.78023	1.77779	1.77481	1.77128	1.76721	1.76261	1.75747	1.75179	1.74558	1.73884	1.73157	1.72377	1.71545	1.7066	1.69724	1.68736	1.67696	1.66605	1.65464	1.64272	1.6303	1.61738	1.60397	1.59007	1.57569	1.56083	1.54549	1.52969	1.51341	1.49668	1.47949	1.46184	1.44376	1.42523	1.40627	1.38688	1.36707	1.34684	1.3262	1.30516	1.28372	1.26189	1.23967	1.21708	1.19412	1.17079
1.65711	1.65686	1.6561	1.65484	1.65308	1.65081	1.64803	1.64476	1.64098	1.63671	1.63194	1.62667	1.6209	1.61464	1.60789	1.60065	1.59292	1.5847	1.57601	1.56683	1.55718	1.54705	1.53645	1.52538	1.51385	1.50185	1.4894	1.4765	1.46314	1.44934	1.4351	1.42042	1.40531	1.38977	1.37381	1.35743	1.34063	1.32343	1.30582	1.28782	1.26942	1.25064	1.23147	1.21193	1.19203	1.17175	1.15113	1.13015	1.10882	1.08716
1.52964	1.52941	1.52871	1.52755	1.52592	1.52382	1.52126	1.51824	1.51476	1.51081	1.5064	1.50154	1.49622	1.49044	1.4842	1.47752	1.47039	1.4628	1.45478	1.4463	1.43739	1.42804	1.41826	1.40804	1.3974	1.38633	1.37483	1.36292	1.35059	1.33785	1.32471	1.31116	1.29721	1.28287	1.26813	1.25301	1.23751	1.22163	1.20537	1.18875	1.17177	1.15444	1.13675	1.11871	1.10033	1.08162	1.06258	1.04321	1.02353	1.00354
1.40217	1.40196	1.40132	1.40025	1.39876	1.39684	1.39449	1.39172	1.38853	1.38491	1.38087	1.37641	1.37153	1.36623	1.36052	1.35439	1.34785	1.3409	1.33354	1.32578	1.31761	1.30904	1.30007	1.29071	1.28095	1.2708	1.26026	1.24934	1.23804	1.22637	1.21432	1.2019	1.18911	1.17596	1.16245	1.14859	1.13438	1.11982	1.10493	1.08969	1.07413	1.05823	1.04202	1.02548	1.00864	0.991485	0.97403	0.956279	0.938236	0.919907
1.2747	1.27451	1.27392	1.27295	1.2716	1.26985	1.26772	1.2652	1.2623	1.25901	1.25534	1.25128	1.24685	1.24203	1.23684	1.23127	1.22532	1.219	1.21231	1.20525	1.19783	1.19004	1.18188	1.17337	1.1645	1.15527	1.14569	1.13577	1.12549	1.11488	1.10392	1.09263	1.08101	1.06905	1.05678	1.04417	1.03126	1.01802	1.00448	0.990629	0.976478	0.962029	0.947288	0.932258	0.916943	0.90135	0.885482	0.869344	0.852942	0.836279
1.14723	1.14706	1.14653	1.14566	1.14444	1.14287	1.14095	1.13868	1.13607	1.13311	1.1298	1.12615	1.12216	1.11783	1.11315	1.10814	1.10279	1.0971	1.09108	1.08473	1.07804	1.07103	1.06369	1.05603	1.04805	1.03974	1.03112	1.02219	1.01295	1.00339	0.993531	0.983369	0.972907	0.962149	0.951098	0.939757	0.92813	0.91622	0.904031	0.891566	0.87883	0.865826	0.852559	0.839032	0.825249	0.811215	0.796934	0.78241	0.767647	0.752651
1.01976	1.01961	1.01914	1.01836	1.01728	1.01588	1.01417	1.01216	1.00984	1.00721	1.00427	1.00103	0.997477	0.993625	0.98947	0.985014	0.980257	0.975202	0.96985	0.964203	0.958262	0.952029	0.945506	0.938695	0.931598	0.924217	0.916555	0.908614	0.900396	0.891903	0.883139	0.874106	0.864806	0.855244	0.84542	0.835339	0.825004	0.814417	0.803583	0.792503	0.781182	0.769623	0.75783	0.745806	0.733555	0.72108	0.708386	0.695475	0.682353	0.669023
0.892291	0.892155	0.891747	0.891068	0.890117	0.888895	0.887403	0.88564	0.883607	0.881305	0.878735	0.875897	0.872792	0.869422	0.865786	0.861887	0.857725	0.853302	0.848619	0.843678	0.838479	0.833025	0.827318	0.821358	0.815148	0.80869	0.801986	0.795037	0.787846	0.780415	0.772747	0.764843	0.756706	0.748338	0.739743	0.730922	0.721879	0.712615	0.703135	0.69344	0.683534	0.67342	0.663101	0.65258	0.64186	0.630945	0.619837	0.608541	0.597059	0.585396
0.764821	0.764704	0.764355	0.763773	0.762958	0.76191	0.760631	0.75912	0.757378	0.755405	0.753201	0.750769	0.748108	0.745218	0.742102	0.73876	0.735193	0.731402	0.727388	0.723152	0.718696	0.714022	0.709129	0.704021	0.698699	0.693163	0.687416	0.68146	0.675297	0.668927	0.662354	0.655579	0.648605	0.641433	0.634065	0.626505	0.618753	0.610813	0.602687	0.594377	0.585887	0.577218	0.568373	0.559355	0.550166	0.54081	0.531289	0.521607	0.511765	0.501768
0.637351	0.637254	0.636962	0.636477	0.635798	0.634925	0.633859	0.6326	0.631148	0.629504	0.627668	0.625641	0.623423	0.621015	0.618419	0.615633	0.612661	0.609501	0.606156	0.602627	0.598914	0.595018	0.590941	0.586684	0.582249	0.577636	0.572847	0.567884	0.562747	0.557439	0.551962	0.546316	0.540504	0.534527	0.528388	0.522087	0.515628	0.509011	0.502239	0.495314	0.488239	0.481015	0.473644	0.466129	0.458472	0.450675	0.442741	0.434672	0.426471	0.41814
0.509881	0.509803	0.50957	0.509182	0.508638	0.50794	0.507087	0.50608	0.504918	0.503603	0.502134	0.500513	0.498738	0.496812	0.494735	0.492507	0.490129	0.487601	0.484925	0.482102	0.479131	0.476014	0.472753	0.469347	0.465799	0.462109	0.458278	0.454307	0.450198	0.445952	0.441569	0.437053	0.432403	0.427622	0.42271	0.41767	0.412502	0.407209	0.401791	0.396252	0.390591	0.384812	0.378915	0.372903	0.366777	0.36054	0.354193	0.347738	0.341177	0.334512
0.38241	0.382352	0.382177	0.381886	0.381479	0.380955	0.380316	0.37956	0.378689	0.377702	0.376601	0.375384	0.374054	0.372609	0.371051	0.36938	0.367596	0.365701	0.363694	0.361576	0.359348	0.357011	0.354565	0.352011	0.349349	0.346582	0.343708	0.34073	0.337648	0.334464	0.331177	0.32779	0.324302	0.320716	0.317033	0.313252	0.309377	0.305407	0.301344	0.297189	0.292943	0.288609	0.284186	0.279677	0.275083	0.270405	0.265645	0.260803	0.255882	0.250884
0.25494	0.254901	0.254785	0.254591	0.254319	0.25397	0.253544	0.25304	0.252459	0.251802	0.251067	0.250256	0.249369	0.248406	0.247367	0.246253	0.245064	0.243801	0.242463	0.241051	0.239565	0.238007	0.236376	0.234674	0.2329	0.231054	0.229139	0.227153	0.225099	0.222976	0.220785	0.218526	0.216202	0.213811	0.211355	0.208835	0.206251	0.203604	0.200896	0.198126	0.195296	0.192406	0.189458	0.186452	0.183389	0.18027	0.177096	0.173869	0.170588	0.167256
0.12747	0.127451	0.127392	0.127295	0.12716	0.126985	0.126772	0.12652	0.12623	0.125901	0.125534	0.125128	0.124685	0.124203	0.123684	0.123127	0.122532	0.1219	0.121231	0.120525	0.119783	0.119004	0.118188	0.117337	0.11645	0.115527	0.114569	0.113577	0.112549	0.111488	0.110392	0.109263	0.108101	0.106905	0.105678	0.104417	0.103126	0.101802	0.100448	0.0990629	0.0976478	0.0962029	0.0947288	0.0932258	0.0916943	0.090135	0.0885482	0.0869344	0.0852942	0.0836279
0	0	0	0	0	0	0	0	0	0	0	0	0	0	0	0	0	0	0	0	0	0	0	0	0	0	0	0	0	0	0	0	0	0	0	0	0	0	0	0	0	0	0	0	0	0	0	0	0	0
[truncated: 311 more columns]

## Sheet: Yi
0	0	0	0	0	0	0	0	0	0	0	0	0	0	0	0	0	0	0	0	0	0	0	0	0	0	0	0	0	0	0	0	0	0	0	0	0	0	0	0	0	0	0	0	0	0	0	0	0	0
0	0.00222466	0.00444864	0.00667127	0.00889187	0.0111098	0.0133243	0.0155347	0.0177404	0.0199407	0.022135	0.0243224	0.0265025	0.0286745	0.0308378	0.0329917	0.0351355	0.0372687	0.0393904	0.0415002	0.0435974	0.0456812	0.0477512	0.0498065	0.0518468	0.0538712	0.0558792	0.0578702	0.0598436	0.0617987	0.0637351	0.065652	0.0675489	0.0694252	0.0712804	0.0731139	0.0749251	0.0767134	0.0784784	0.0802196	0.0819362	0.0836279	0.0852942	0.0869344	0.0885482	0.090135	0.0916943	0.0932258	0.0947288	0.0962029
0	0.00444932	0.00889729	0.0133425	0.0177837	0.0222195	0.0266485	0.0310694	0.0354808	0.0398814	0.0442699	0.0486449	0.0530051	0.0573491	0.0616756	0.0659834	0.0702711	0.0745373	0.0787809	0.0830004	0.0871947	0.0913624	0.0955023	0.0996131	0.103694	0.107742	0.111758	0.11574	0.119687	0.123597	0.12747	0.131304	0.135098	0.13885	0.142561	0.146228	0.14985	0.153427	0.156957	0.160439	0.163872	0.167256	0.170588	0.173869	0.177096	0.18027	0.183389	0.186452	0.189458	0.192406
0	0.00667398	0.0133459	0.0200138	0.0266756	0.0333293	0.0399728	0.0466041	0.0532212	0.0598222	0.0664049	0.0729673	0.0795076	0.0860236	0.0925134	0.0989751	0.105407	0.111806	0.118171	0.124501	0.130792	0.137044	0.143253	0.14942	0.15554	0.161614	0.167638	0.173611	0.179531	0.185396	0.191205	0.196956	0.202647	0.208276	0.213841	0.219342	0.224775	0.23014	0.235435	0.240659	0.245809	0.250884	0.255882	0.260803	0.265645	0.270405	0.275083	0.279677	0.284186	0.288609
0	0.00889864	0.0177946	0.0266851	0.0355675	0.044439	0.053297	0.0621388	0.0709617	0.0797629	0.0885398	0.0972898	0.10601	0.114698	0.123351	0.131967	0.140542	0.149075	0.157562	0.166001	0.174389	0.182725	0.191005	0.199226	0.207387	0.215485	0.223517	0.231481	0.239374	0.247195	0.25494	0.262608	0.270196	0.277701	0.285122	0.292455	0.2997	0.306854	0.313914	0.320878	0.327745	0.334512	0.341177	0.347738	0.354193	0.36054	0.366777	0.372903	0.378915	0.384812
0	0.0111233	0.0222432	0.0333564	0.0444593	0.0555488	0.0666213	0.0776735	0.0887021	0.0997036	0.110675	0.121612	0.132513	0.143373	0.154189	0.164958	0.175678	0.186343	0.196952	0.207501	0.217987	0.228406	0.238756	0.249033	0.259234	0.269356	0.279396	0.289351	0.299218	0.308994	0.318675	0.32826	0.337744	0.347126	0.356402	0.365569	0.374625	0.383567	0.392392	0.401098	0.409681	0.41814	0.426471	0.434672	0.442741	0.450675	0.458472	0.466129	0.473644	0.481015
0	0.013348	0.0266919	0.0400276	0.0533512	0.0666585	0.0799455	0.0932082	0.106442	0.119644	0.13281	0.145935	0.159015	0.172047	0.185027	0.19795	0.210813	0.223612	0.236343	0.249001	0.261584	0.274087	0.286507	0.298839	0.311081	0.323227	0.335275	0.347221	0.359062	0.370792	0.38241	0.393912	0.405293	0.416551	0.427682	0.438683	0.44955	0.460281	0.470871	0.481317	0.491617	0.501768	0.511765	0.521607	0.531289	0.54081	0.550166	0.559355	0.568373	0.577218
0	0.0155726	0.0311405	0.0466989	0.0622431	0.0777683	0.0932698	0.108743	0.124183	0.139585	0.154945	0.170257	0.185518	0.200722	0.215865	0.230942	0.245949	0.260881	0.275733	0.290502	0.305181	0.319768	0.334258	0.348646	0.362927	0.377098	0.391155	0.405092	0.418905	0.432591	0.446145	0.459564	0.472842	0.485976	0.498963	0.511797	0.524475	0.536994	0.549349	0.561537	0.573554	0.585396	0.597059	0.608541	0.619837	0.630945	0.64186	0.65258	0.663101	0.67342
0	0.0177973	0.0355891	0.0533702	0.0711349	0.088878	0.106594	0.124278	0.141923	0.159526	0.17708	0.19458	0.21202	0.229396	0.246703	0.263934	0.281084	0.298149	0.315123	0.332002	0.348779	0.36545	0.382009	0.398452	0.414774	0.43097	0.447034	0.462962	0.478749	0.49439	0.509881	0.525216	0.540391	0.555402	0.570243	0.584911	0.599401	0.613708	0.627828	0.641756	0.65549	0.669023	0.682353	0.695475	0.708386	0.72108	0.733555	0.745806	0.75783	0.769623
0	0.0200219	0.0400378	0.0600414	0.0800268	0.0999878	0.119918	0.139812	0.159664	0.179466	0.199215	0.218902	0.238523	0.258071	0.27754	0.296925	0.31622	0.335418	0.354514	0.373502	0.392376	0.411131	0.42976	0.448259	0.466621	0.484841	0.502913	0.520832	0.538592	0.556189	0.573616	0.590868	0.60794	0.624827	0.641524	0.658025	0.674326	0.690421	0.706306	0.721976	0.737426	0.752651	0.767647	0.78241	0.796934	0.811215	0.825249	0.839032	0.852559	0.865826
0	0.0222466	0.0444864	0.0667127	0.0889187	0.111098	0.133243	0.155347	0.177404	0.199407	0.22135	0.243224	0.265025	0.286745	0.308378	0.329917	0.351355	0.372687	0.393904	0.415002	0.435974	0.456812	0.477512	0.498065	0.518468	0.538712	0.558792	0.578702	0.598436	0.617987	0.637351	0.65652	0.675489	0.694252	0.712804	0.731139	0.749251	0.767134	0.784784	0.802196	0.819362	0.836279	0.852942	0.869344	0.885482	0.90135	0.916943	0.932258	0.947288	0.962029
0	0.0244713	0.0489351	0.073384	0.0978105	0.122207	0.146567	0.170882	0.195145	0.219348	0.243485	0.267547	0.291528	0.31542	0.339216	0.362909	0.386491	0.409955	0.433295	0.456502	0.479571	0.502493	0.525263	0.547872	0.570315	0.592583	0.614671	0.636573	0.65828	0.679786	0.701086	0.722172	0.743038	0.763677	0.784084	0.804252	0.824176	0.843848	0.863263	0.882415	0.901298	0.919907	0.938236	0.956279	0.97403	0.991485	1.00864	1.02548	1.04202	1.05823
0	0.0266959	0.0533837	0.0800553	0.106702	0.133317	0.159891	0.186416	0.212885	0.239289	0.265619	0.291869	0.31803	0.344094	0.370054	0.3959	0.421626	0.447224	0.472685	0.498003	0.523168	0.548175	0.573014	0.597679	0.622161	0.646454	0.670551	0.694443	0.718123	0.741585	0.764821	0.787824	0.810587	0.833103	0.855365	0.877366	0.899101	0.920561	0.941741	0.962635	0.983235	1.00354	1.02353	1.04321	1.06258	1.08162	1.10033	1.11871	1.13675	1.15444
0	0.0289206	0.0578324	0.0867265	0.115594	0.144427	0.173215	0.201951	0.230625	0.259229	0.287754	0.316192	0.344533	0.372769	0.400892	0.428892	0.456762	0.484493	0.512076	0.539503	0.566766	0.593856	0.620765	0.647485	0.674008	0.700326	0.72643	0.752313	0.777967	0.803384	0.828556	0.853476	0.878135	0.902528	0.926645	0.95048	0.974026	0.997275	1.02022	1.04285	1.06517	1.08716	1.10882	1.13015	1.15113	1.17175	1.19203	1.21193	1.23147	1.25064
0	0.0311452	0.062281	0.0933978	0.124486	0.155537	0.18654	0.217486	0.248366	0.27917	0.309889	0.340514	0.371035	0.401444	0.431729	0.461884	0.491897	0.521761	0.551466	0.581003	0.610363	0.639537	0.668516	0.697292	0.725855	0.754197	0.782309	0.810183	0.83781	0.865182	0.892291	0.919128	0.945684	0.971953	0.997925	1.02359	1.04895	1.07399	1.0987	1.12307	1.14711	1.17079	1.19412	1.21708	1.23967	1.26189	1.28372	1.30516	1.3262	1.34684
0	0.0333699	0.0667297	0.100069	0.133378	0.166646	0.199864	0.233021	0.266106	0.299111	0.332024	0.364837	0.397538	0.430118	0.462567	0.494875	0.527033	0.55903	0.590857	0.622503	0.65396	0.685218	0.716267	0.747098	0.777702	0.808068	0.838188	0.868053	0.897654	0.926981	0.956026	0.98478	1.01323	1.04138	1.06921	1.09671	1.12388	1.1507	1.17718	1.20329	1.22904	1.25442	1.27941	1.30402	1.32822	1.35202	1.37542	1.39839	1.42093	1.44304
0	0.0355946	0.0711783	0.10674	0.14227	0.177756	0.213188	0.248555	0.283847	0.319052	0.354159	0.389159	0.42404	0.458793	0.493405	0.527867	0.562168	0.596299	0.630247	0.664003	0.697558	0.730899	0.764018	0.796905	0.829548	0.861939	0.894068	0.925924	0.957498	0.98878	1.01976	1.05043	1.08078	1.1108	1.14049	1.16982	1.1988	1.22742	1.25566	1.28351	1.31098	1.33805	1.36471	1.39095	1.41677	1.44216	1.46711	1.49161	1.51566	1.53925
0	0.0378192	0.0756269	0.113412	0.151162	0.188866	0.226512	0.26409	0.301587	0.338992	0.376294	0.413482	0.450543	0.487467	0.524243	0.560859	0.597304	0.633567	0.669637	0.705504	0.741155	0.776581	0.81177	0.846711	0.881395	0.91581	0.949947	0.983794	1.01734	1.05058	1.0835	1.11608	1.14833	1.18023	1.21177	1.24294	1.27373	1.30413	1.33413	1.36373	1.39292	1.42167	1.45	1.47789	1.50532	1.53229	1.5588	1.58484	1.61039	1.63545
0	0.0400439	0.0800756	0.120083	0.160054	0.199976	0.239837	0.279625	0.319327	0.358933	0.398429	0.437804	0.477046	0.516142	0.555081	0.593851	0.63244	0.670836	0.709028	0.747004	0.784752	0.822262	0.859521	0.896518	0.933242	0.969682	1.00583	1.04166	1.07718	1.11238	1.14723	1.18174	1.21588	1.24965	1.28305	1.31605	1.34865	1.38084	1.41261	1.44395	1.47485	1.5053	1.53529	1.56482	1.59387	1.62243	1.6505	1.67806	1.70512	1.73165
0	0.0422685	0.0845242	0.126754	0.168945	0.211085	0.253161	0.295159	0.337068	0.378874	0.420564	0.462127	0.503548	0.544816	0.585918	0.626842	0.667575	0.708105	0.748418	0.788504	0.82835	0.867943	0.907272	0.946324	0.985089	1.02355	1.06171	1.09953	1.13703	1.17418	1.21097	1.24739	1.28343	1.31908	1.35433	1.38916	1.42358	1.45756	1.49109	1.52417	1.55679	1.58893	1.62059	1.65175	1.68242	1.71256	1.74219	1.77129	1.79985	1.82786
0	0.0444932	0.0889729	0.133425	0.177837	0.222195	0.266485	0.310694	0.354808	0.398814	0.442699	0.486449	0.530051	0.573491	0.616756	0.659834	0.702711	0.745373	0.787809	0.830004	0.871947	0.913624	0.955023	0.996131	1.03694	1.07742	1.11758	1.1574	1.19687	1.23597	1.2747	1.31304	1.35098	1.3885	1.42561	1.46228	1.4985	1.53427	1.56957	1.60439	1.63872	1.67256	1.70588	1.73869	1.77096	1.8027	1.83389	1.86452	1.89458	1.92406
0	0.0467179	0.0934215	0.140097	0.186729	0.233305	0.279809	0.326229	0.372549	0.418755	0.464834	0.510771	0.556553	0.602165	0.647594	0.692826	0.737846	0.782642	0.827199	0.871505	0.915544	0.959305	1.00277	1.04594	1.08878	1.1313	1.17346	1.21527	1.25672	1.29777	1.33844	1.37869	1.41853	1.45793	1.49689	1.53539	1.57343	1.61098	1.64805	1.68461	1.72066	1.75619	1.79118	1.82562	1.85951	1.89283	1.92558	1.95774	1.9893	2.02026
0	0.0489425	0.0978702	0.146768	0.195621	0.244415	0.293134	0.341763	0.390289	0.438696	0.486969	0.535094	0.583056	0.63084	0.678432	0.725817	0.772982	0.819911	0.86659	0.913005	0.959142	1.00499	1.05053	1.09574	1.14063	1.18517	1.22934	1.27315	1.31656	1.35957	1.40217	1.44434	1.48608	1.52735	1.56817	1.6085	1.64835	1.6877	1.72653	1.76483	1.8026	1.83981	1.87647	1.91256	1.94806	1.98297	2.01728	2.05097	2.08403	2.11646
0	0.0511672	0.102319	0.153439	0.204513	0.255524	0.306458	0.357298	0.40803	0.458637	0.509104	0.559416	0.609558	0.659514	0.70927	0.758809	0.808117	0.857179	0.90598	0.954505	1.00274	1.05067	1.09828	1.14555	1.19248	1.23904	1.28522	1.33102	1.3764	1.42137	1.46591	1.51	1.55362	1.59678	1.63945	1.68162	1.72328	1.76441	1.805	1.84505	1.88453	1.92344	1.96177	1.99949	2.03661	2.0731	2.10897	2.14419	2.17876	2.21267
0	0.0533919	0.106767	0.160111	0.213405	0.266634	0.319782	0.372833	0.42577	0.478577	0.531239	0.583739	0.636061	0.688189	0.740108	0.791801	0.843253	0.894448	0.94537	0.996005	1.04634	1.09635	1.14603	1.19536	1.24432	1.29291	1.3411	1.38889	1.43625	1.48317	1.52964	1.57565	1.62117	1.66621	1.71073	1.75473	1.7982	1.84112	1.88348	1.92527	1.96647	2.00707	2.04706	2.08643	2.12516	2.16324	2.20066	2.23742	2.27349	2.30887
0	0.0556165	0.111216	0.166782	0.222297	0.277744	0.333106	0.388368	0.44351	0.498518	0.553374	0.608061	0.662563	0.716864	0.770945	0.824792	0.878388	0.931716	0.984761	1.03751	1.08993	1.14203	1.19378	1.24516	1.29617	1.34678	1.39698	1.44676	1.49609	1.54497	1.59338	1.6413	1.68872	1.73563	1.78201	1.82785	1.87313	1.91784	1.96196	2.00549	2.04841	2.0907	2.13235	2.17336	2.2137	2.25337	2.29236	2.33064	2.36822	2.40507
0	0.0578412	0.115665	0.173453	0.231189	0.288854	0.346431	0.403902	0.461251	0.518459	0.575509	0.632384	0.689066	0.745538	0.801783	0.857784	0.913524	0.968985	1.02415	1.07901	1.13353	1.18771	1.24153	1.29497	1.34802	1.40065	1.45286	1.50463	1.55593	1.60677	1.65711	1.70695	1.75627	1.80506	1.85329	1.90096	1.94805	1.99455	2.04044	2.08571	2.13034	2.17433	2.21765	2.26029	2.30225	2.34351	2.38405	2.42387	2.46295	2.50128
0	0.0600658	0.120113	0.180124	0.24008	0.299963	0.359755	0.419437	0.478991	0.538399	0.597644	0.656706	0.715568	0.774213	0.832621	0.890776	0.948659	1.00625	1.06354	1.12051	1.17713	1.23339	1.28928	1.34478	1.39986	1.45452	1.50874	1.5625	1.61578	1.66857	1.72085	1.7726	1.82382	1.87448	1.92457	1.97407	2.02298	2.07126	2.11892	2.16593	2.21228	2.25795	2.30294	2.34723	2.3908	2.43364	2.47575	2.5171	2.55768	2.59748
0	0.0622905	0.124562	0.186796	0.248972	0.311073	0.373079	0.434972	0.496732	0.55834	0.619779	0.681029	0.742071	0.802887	0.863459	0.923768	0.983795	1.04352	1.10293	1.16201	1.22073	1.27907	1.33703	1.39458	1.45171	1.50839	1.56462	1.62037	1.67562	1.73036	1.78458	1.83826	1.89137	1.94391	1.99585	2.04719	2.0979	2.14798	2.1974	2.24615	2.29421	2.34158	2.38824	2.43416	2.47935	2.52378	2.56744	2.61032	2.65241	2.69368
0	0.0645152	0.129011	0.193467	0.257864	0.322183	0.386403	0.450506	0.514472	0.578281	0.641914	0.705351	0.768573	0.831562	0.894297	0.956759	1.01893	1.08079	1.14232	1.20351	1.26432	1.32476	1.38478	1.44439	1.50356	1.56226	1.6205	1.67824	1.73546	1.79216	1.84832	1.90391	1.95892	2.01333	2.06713	2.1203	2.17283	2.22469	2.27588	2.32637	2.37615	2.42521	2.47353	2.5211	2.5679	2.61391	2.65914	2.70355	2.74713	2.78988
0	0.0667398	0.133459	0.200138	0.266756	0.333293	0.399728	0.466041	0.532212	0.598222	0.664049	0.729673	0.795076	0.860236	0.925134	0.989751	1.05407	1.11806	1.18171	1.24501	1.30792	1.37044	1.43253	1.4942	1.5554	1.61614	1.67638	1.73611	1.79531	1.85396	1.91205	1.96956	2.02647	2.08276	2.13841	2.19342	2.24775	2.3014	2.35435	2.40659	2.45809	2.50884	2.55882	2.60803	2.65645	2.70405	2.75083	2.79677	2.84186	2.88609
0	0.0689645	0.137908	0.206809	0.275648	0.344402	0.413052	0.481576	0.549953	0.618162	0.686184	0.753996	0.821578	0.888911	0.955972	1.02274	1.0892	1.15533	1.2211	1.28651	1.35152	1.41612	1.48029	1.544	1.60725	1.67001	1.73226	1.79398	1.85515	1.91576	1.97579	2.03521	2.09402	2.15218	2.20969	2.26653	2.32268	2.37812	2.43283	2.48681	2.54002	2.59247	2.64412	2.69497	2.74499	2.79418	2.84252	2.89	2.93659	2.98229
0	0.0711891	0.142357	0.213481	0.28454	0.355512	0.426376	0.49711	0.567693	0.638103	0.708319	0.778318	0.848081	0.917585	0.98681	1.05573	1.12434	1.1926	1.26049	1.32801	1.39512	1.4618	1.52804	1.59381	1.6591	1.72388	1.78814	1.85185	1.915	1.97756	2.03952	2.10086	2.16156	2.22161	2.28097	2.33964	2.3976	2.45483	2.51131	2.56703	2.62196	2.67609	2.72941	2.7819	2.83354	2.88432	2.93422	2.98322	3.03132	3.07849
0	0.0734138	0.146805	0.220152	0.293432	0.366622	0.4397	0.512645	0.585434	0.658044	0.730454	0.802641	0.874583	0.94626	1.01765	1.08873	1.15947	1.22987	1.29988	1.36951	1.43871	1.50748	1.57579	1.64362	1.71094	1.77775	1.84401	1.90972	1.97484	2.03936	2.10326	2.16652	2.22911	2.29103	2.35225	2.41276	2.47253	2.53154	2.58979	2.64725	2.7039	2.75972	2.81471	2.86884	2.92209	2.97445	3.02591	3.07645	3.12605	3.1747
0	0.0756385	0.151254	0.226823	0.302323	0.377732	0.453025	0.52818	0.603174	0.677985	0.752588	0.826963	0.901086	0.974934	1.04849	1.12172	1.19461	1.26713	1.33927	1.41101	1.48231	1.55316	1.62354	1.69342	1.76279	1.83162	1.89989	1.96759	2.03468	2.10116	2.16699	2.23217	2.29666	2.36046	2.42353	2.48587	2.54745	2.60826	2.66827	2.72746	2.78583	2.84335	2.9	2.95577	3.01064	3.06459	3.11761	3.16968	3.22078	3.2709
0	0.0778631	0.155703	0.233494	0.311215	0.388841	0.466349	0.543715	0.620914	0.697925	0.774723	0.851286	0.927589	1.00361	1.07932	1.15471	1.22974	1.3044	1.37867	1.45251	1.52591	1.59884	1.67129	1.74323	1.81464	1.88549	1.95577	2.02546	2.09453	2.16296	2.23073	2.29782	2.36421	2.42988	2.49481	2.55899	2.62238	2.68497	2.74675	2.80768	2.86777	2.92698	2.9853	3.0427	3.09919	3.15472	3.2093	3.2629	3.31551	3.3671
0	0.0800878	0.160151	0.240166	0.320107	0.399951	0.479673	0.559249	0.638655	0.717866	0.796858	0.875608	0.954091	1.03228	1.11016	1.1877	1.26488	1.34167	1.41806	1.49401	1.5695	1.64452	1.71904	1.79304	1.86648	1.93936	2.01165	2.08333	2.15437	2.22475	2.29446	2.36347	2.43176	2.49931	2.56609	2.6321	2.6973	2.76168	2.82522	2.8879	2.9497	3.01061	3.07059	3.12964	3.18773	3.24486	3.301	3.35613	3.41024	3.46331
0	0.0823124	0.1646	0.246837	0.328999	0.411061	0.492998	0.574784	0.656395	0.737807	0.818993	0.899931	0.980594	1.06096	1.141	1.22069	1.30001	1.37894	1.45745	1.53551	1.6131	1.6902	1.76679	1.84284	1.91833	1.99323	2.06753	2.1412	2.21421	2.28655	2.3582	2.42912	2.49931	2.56873	2.63737	2.70521	2.77223	2.8384	2.9037	2.96812	3.03164	3.09423	3.15588	3.21657	3.27628	3.33499	3.39269	3.44935	3.50496	3.55951
0	0.0845371	0.169048	0.253508	0.337891	0.422171	0.506322	0.590319	0.674136	0.757747	0.841128	0.924253	1.0071	1.08963	1.17184	1.25368	1.33515	1.41621	1.49684	1.57701	1.6567	1.73589	1.81454	1.89265	1.97018	2.04711	2.12341	2.19907	2.27406	2.34835	2.42193	2.49477	2.56686	2.63816	2.70865	2.77833	2.84715	2.91511	2.98218	3.04834	3.11358	3.17786	3.24118	3.30351	3.36483	3.42513	3.48438	3.54258	3.59969	3.65571
0	0.0867618	0.173497	0.26018	0.346783	0.43328	0.519646	0.605853	0.691876	0.777688	0.863263	0.948575	1.0336	1.11831	1.20267	1.28668	1.37029	1.45348	1.53623	1.61851	1.7003	1.78157	1.86229	1.94246	2.02202	2.10098	2.17929	2.25694	2.3339	2.41015	2.48567	2.56043	2.63441	2.70758	2.77994	2.85144	2.92208	2.99182	3.06066	3.12856	3.19551	3.26149	3.32647	3.39044	3.45338	3.51526	3.57608	3.6358	3.69442	3.75191
0	0.0889864	0.177946	0.266851	0.355675	0.44439	0.53297	0.621388	0.709617	0.797629	0.885398	0.972898	1.0601	1.14698	1.23351	1.31967	1.40542	1.49075	1.57562	1.66001	1.74389	1.82725	1.91005	1.99226	2.07387	2.15485	2.23517	2.31481	2.39374	2.47195	2.5494	2.62608	2.70196	2.77701	2.85122	2.92455	2.997	3.06854	3.13914	3.20878	3.27745	3.34512	3.41177	3.47738	3.54193	3.6054	3.66777	3.72903	3.78915	3.84812
0	0.0912111	0.182394	0.273522	0.364567	0.4555	0.546295	0.636923	0.727357	0.81757	0.907533	0.99722	1.0866	1.17566	1.26435	1.35266	1.44056	1.52802	1.61501	1.70151	1.78749	1.87293	1.9578	2.04207	2.12572	2.20872	2.29105	2.37268	2.45359	2.53375	2.61314	2.69173	2.7695	2.84643	2.9225	2.99767	3.07193	3.14525	3.21762	3.289	3.35939	3.42875	3.49706	3.56431	3.63048	3.69553	3.75947	3.82226	3.88388	3.94432
0	0.0934357	0.186843	0.280193	0.373458	0.46661	0.559619	0.652457	0.745097	0.83751	0.929668	1.02154	1.11311	1.20433	1.29519	1.38565	1.47569	1.56528	1.6544	1.74301	1.83109	1.91861	2.00555	2.09188	2.17756	2.26259	2.34693	2.43055	2.51343	2.59555	2.67687	2.75738	2.83705	2.91586	2.99378	3.07078	3.14685	3.22196	3.29609	3.36922	3.44132	3.51237	3.58235	3.65125	3.71902	3.78567	3.85116	3.91548	3.97861	4.04052
0	0.0956604	0.191292	0.286865	0.38235	0.477719	0.572943	0.667992	0.762838	0.857451	0.951803	1.04587	1.13961	1.23301	1.32603	1.41864	1.51083	1.60255	1.69379	1.78451	1.87469	1.96429	2.0533	2.14168	2.22941	2.31646	2.40281	2.48842	2.57327	2.65735	2.74061	2.82303	2.9046	2.98528	3.06506	3.1439	3.22178	3.29868	3.37457	3.44944	3.52326	3.596	3.66765	3.73818	3.80757	3.8758	3.94286	4.00871	4.07334	4.13673
0	0.0978851	0.19574	0.293536	0.391242	0.488829	0.586267	0.683527	0.780578	0.877392	0.973938	1.07019	1.16611	1.26168	1.35686	1.45163	1.54596	1.63982	1.73318	1.82601	1.91828	2.00997	2.10105	2.19149	2.28126	2.37033	2.45869	2.54629	2.63312	2.71914	2.80434	2.88869	2.97215	3.05471	3.13634	3.21701	3.2967	3.37539	3.45305	3.52966	3.60519	3.67963	3.75294	3.82511	3.89612	3.96594	4.03455	4.10193	4.16807	4.23293
0	0.10011	0.200189	0.300207	0.400134	0.499939	0.599592	0.699062	0.798319	0.897332	0.996073	1.09451	1.19261	1.29035	1.3877	1.48463	1.5811	1.67709	1.77257	1.86751	1.96188	2.05565	2.1488	2.24129	2.3331	2.4242	2.51457	2.60416	2.69296	2.78094	2.86808	2.95434	3.0397	3.12413	3.20762	3.29012	3.37163	3.4521	3.53153	3.60988	3.68713	3.76326	3.83824	3.91205	3.98467	4.05607	4.12625	4.19516	4.26279	4.32913
0	0.102334	0.204638	0.306878	0.409026	0.511049	0.612916	0.714596	0.816059	0.917273	1.01821	1.11883	1.21912	1.31903	1.41854	1.51762	1.61623	1.71436	1.81196	1.90901	2.00548	2.10134	2.19655	2.2911	2.38495	2.47808	2.57044	2.66203	2.75281	2.84274	2.93181	3.01999	3.10725	3.19356	3.2789	3.36324	3.44655	3.52882	3.61001	3.6901	3.76907	3.84688	3.92353	3.99898	4.07322	4.14621	4.21794	4.28838	4.35752	4.42533
0	0.104559	0.209086	0.31355	0.417918	0.522158	0.62624	0.730131	0.833799	0.937214	1.04034	1.14316	1.24562	1.3477	1.44938	1.55061	1.65137	1.75163	1.85135	1.95051	2.04908	2.14702	2.2443	2.34091	2.4368	2.53195	2.62632	2.7199	2.81265	2.90454	2.99555	3.08564	3.1748	3.26298	3.35018	3.43635	3.52148	3.60553	3.68849	3.77032	3.851	3.93051	4.00883	4.08592	4.16177	4.23634	4.30963	4.38161	4.45225	4.52154
0	0.106784	0.213535	0.320221	0.42681	0.533268	0.639564	0.745666	0.85154	0.957155	1.06248	1.16748	1.27212	1.37638	1.48022	1.5836	1.68651	1.7889	1.89074	1.99201	2.09267	2.1927	2.29206	2.39071	2.48865	2.58582	2.6822	2.77777	2.87249	2.96634	3.05928	3.15129	3.24235	3.33241	3.42146	3.50947	3.5964	3.68225	3.76697	3.85054	3.93294	4.01414	4.09412	4.17285	4.25031	4.32648	4.40133	4.47484	4.54698	4.61774
0	0.109008	0.217984	0.326892	0.435701	0.544378	0.652889	0.7612	0.86928	0.977095	1.08461	1.1918	1.29862	1.40505	1.51105	1.61659	1.72164	1.82616	1.93013	2.03351	2.13627	2.23838	2.33981	2.44052	2.54049	2.63969	2.73808	2.83564	2.93234	3.02814	3.12302	3.21695	3.3099	3.40184	3.49274	3.58258	3.67133	3.75896	3.84544	3.93076	4.01487	4.09777	4.17941	4.25979	4.33886	4.41661	4.49302	4.56806	4.64171	4.71394
0	0.108795	0.217558	0.326254	0.434851	0.543315	0.651614	0.759714	0.867583	0.975187	1.08249	1.18947	1.29609	1.40231	1.5081	1.61344	1.71828	1.8226	1.92636	2.02954	2.1321	2.23401	2.33524	2.43575	2.53553	2.63453	2.73273	2.8301	2.92661	3.02222	3.11692	3.21066	3.30343	3.39519	3.48592	3.57558	3.66416	3.75162	3.83793	3.92308	4.00703	4.08977	4.17125	4.25147	4.33039	4.40799	4.48425	4.55914	4.63264	4.70474
0	0.111723	0.223413	0.335034	0.446553	0.557937	0.66915	0.780159	0.890931	1.00143	1.11163	1.22148	1.33097	1.44005	1.54869	1.65686	1.76452	1.87165	1.9782	2.08416	2.18948	2.29413	2.39808	2.50131	2.60377	2.70543	2.80628	2.90627	3.00537	3.10356	3.2008	3.29707	3.39233	3.48656	3.57973	3.67181	3.76277	3.85258	3.94122	4.02866	4.11487	4.19983	4.28351	4.36588	4.44693	4.52662	4.60493	4.68184	4.75732	4.83135
0	0.114617	0.2292	0.343713	0.458121	0.572389	0.686483	0.800369	0.91401	1.02737	1.14042	1.25312	1.36545	1.47735	1.58881	1.69978	1.81023	1.92013	2.02945	2.13815	2.24619	2.35356	2.4602	2.5661	2.67121	2.77552	2.87897	2.98155	3.08322	3.18395	3.28372	3.38248	3.48021	3.57688	3.67246	3.76692	3.86024	3.95238	4.04331	4.13302	4.22146	4.30862	4.39447	4.47898	4.56212	4.64388	4.72421	4.80312	4.88055	4.9565
0	0.117477	0.234918	0.352288	0.46955	0.586669	0.70361	0.820336	0.936812	1.053	1.16887	1.28439	1.39951	1.51421	1.62844	1.74218	1.85539	1.96803	2.08008	2.19149	2.30223	2.41227	2.52158	2.63012	2.73786	2.84476	2.9508	3.05593	3.16014	3.26339	3.36564	3.46686	3.56703	3.66611	3.76408	3.8609	3.95654	4.05098	4.14419	4.23613	4.32678	4.41611	4.5041	4.59072	4.67594	4.75973	4.84207	4.92294	5.00231	5.08016
0	0.120301	0.240565	0.360756	0.480837	0.600772	0.720524	0.840056	0.959332	1.07832	1.19697	1.31526	1.43315	1.55061	1.66759	1.78406	1.89999	2.01534	2.13008	2.24417	2.35757	2.47026	2.5822	2.69334	2.80367	2.91314	3.02173	3.1294	3.23611	3.34183	3.44654	3.5502	3.65278	3.75424	3.85456	3.95371	4.05165	4.14836	4.24381	4.33796	4.43079	4.52227	4.61237	4.70107	4.78834	4.87415	4.95847	5.04128	5.12256	5.20228
0	0.123089	0.24614	0.369116	0.49198	0.614694	0.73722	0.859522	0.981563	1.1033	1.22471	1.34574	1.46636	1.58654	1.70623	1.8254	1.94402	2.06204	2.17944	2.29617	2.41221	2.5275	2.64203	2.75576	2.86864	2.98065	3.09175	3.20191	3.3111	3.41927	3.52641	3.63247	3.73742	3.84124	3.94389	4.04533	4.14554	4.24449	4.34215	4.43848	4.53346	4.62707	4.71926	4.81001	4.8993	4.9871	5.07337	5.1581	5.24127	5.32283
0	0.125839	0.25164	0.377365	0.502974	0.62843	0.753695	0.87873	1.0035	1.12796	1.25208	1.37581	1.49913	1.62199	1.74436	1.8662	1.98746	2.10813	2.22814	2.34749	2.46611	2.58399	2.70107	2.81734	2.93275	3.04726	3.16084	3.27347	3.38509	3.49568	3.60521	3.71364	3.82094	3.92708	4.03202	4.13573	4.23818	4.33934	4.43918	4.53767	4.63477	4.73047	4.82472	4.9175	5.00878	5.09854	5.18675	5.27337	5.35839	5.44178
0	0.128552	0.257065	0.3855	0.513817	0.641978	0.769943	0.897673	1.02513	1.15228	1.27907	1.40547	1.53145	1.65696	1.78196	1.90643	2.03031	2.15357	2.27618	2.39809	2.51927	2.63969	2.7593	2.87807	2.99597	3.11295	3.22898	3.34403	3.45806	3.57104	3.68293	3.7937	3.90331	4.01174	4.11894	4.22489	4.32955	4.43289	4.53488	4.63549	4.73469	4.83244	4.92873	5.02351	5.11676	5.20845	5.29856	5.38705	5.47391	5.55909
0	0.131226	0.262412	0.393519	0.524505	0.655332	0.785959	0.916346	1.04645	1.17624	1.30568	1.43471	1.56331	1.69143	1.81903	1.94608	2.07254	2.19837	2.32353	2.44798	2.57168	2.6946	2.8167	2.93794	3.05829	3.1777	3.29615	3.41359	3.53	3.64533	3.75954	3.87262	3.98451	4.09519	4.20462	4.31277	4.41961	4.5251	4.62921	4.73191	4.83318	4.93296	5.03125	5.128	5.2232	5.3168	5.40878	5.49911	5.58777	5.67473
0	0.133861	0.267681	0.401419	0.535035	0.668488	0.801738	0.934743	1.06746	1.19986	1.33189	1.46351	1.59469	1.72538	1.85555	1.98515	2.11415	2.2425	2.37017	2.49712	2.62331	2.7487	2.87325	2.99692	3.11969	3.2415	3.36233	3.48213	3.60087	3.71851	3.83502	3.95036	4.0645	4.17741	4.28903	4.39936	4.50834	4.61595	4.72215	4.82691	4.93021	5.032	5.13226	5.23096	5.32806	5.42354	5.51737	5.60951	5.69995	5.78866
0	0.136455	0.272868	0.409199	0.545404	0.681444	0.817276	0.952859	1.08815	1.22311	1.3577	1.49188	1.6256	1.75882	1.89151	2.02363	2.15512	2.28596	2.41611	2.54552	2.67415	2.80197	2.92893	3.05501	3.18015	3.30432	3.42749	3.54961	3.67065	3.79058	3.90935	4.02692	4.14327	4.25836	4.37216	4.48462	4.59571	4.70541	4.81367	4.92046	5.02576	5.12952	5.23173	5.33233	5.43132	5.52865	5.6243	5.71823	5.81042	5.90084
0	0.139008	0.277974	0.416855	0.555609	0.694194	0.832567	0.970687	1.10851	1.246	1.3831	1.51979	1.65601	1.79173	1.9269	2.06149	2.19545	2.32874	2.46131	2.59314	2.72418	2.85439	2.98373	3.11217	3.23965	3.36615	3.49162	3.61603	3.73933	3.8615	3.98249	4.10227	4.2208	4.33804	4.45396	4.56853	4.6817	4.79345	4.90373	5.01253	5.11979	5.2255	5.32961	5.4321	5.53294	5.63209	5.72953	5.82522	5.91914	6.01125
0	0.141519	0.282996	0.424386	0.565646	0.706735	0.847608	0.988223	1.12854	1.26851	1.40809	1.54725	1.68593	1.8241	1.96171	2.09873	2.23511	2.3708	2.50578	2.63999	2.7734	2.90596	3.03764	3.16839	3.29818	3.42696	3.5547	3.68135	3.80689	3.93126	4.05444	4.17638	4.29705	4.41641	4.53442	4.65106	4.76628	4.88004	4.99232	5.10308	5.21228	5.3199	5.4259	5.53024	5.6329	5.73384	5.83303	5.93045	6.02607	6.11984
0	0.143988	0.287932	0.431788	0.575513	0.719063	0.862393	1.00546	1.14822	1.29063	1.43265	1.57423	1.71534	1.85592	1.99593	2.13534	2.2741	2.41216	2.54949	2.68604	2.82177	2.95665	3.09062	3.22366	3.35571	3.48673	3.6167	3.74557	3.87329	3.99983	4.12516	4.24923	4.372	4.49344	4.61352	4.73219	4.84941	4.96516	5.0794	5.19209	5.3032	5.4127	5.52054	5.6267	5.73115	5.83386	5.93478	6.0339	6.13118	6.22659
0	0.146413	0.292781	0.439061	0.585206	0.731173	0.876918	1.02239	1.16756	1.31237	1.45678	1.60075	1.74423	1.88718	2.02955	2.1713	2.3124	2.45279	2.59243	2.73128	2.8693	3.00645	3.14268	3.27795	3.41222	3.54546	3.67761	3.80865	3.93852	4.0672	4.19464	4.32079	4.44564	4.56912	4.69122	4.81189	4.93109	5.04879	5.16495	5.27954	5.39252	5.50386	5.61352	5.72147	5.82768	5.93211	6.03474	6.13552	6.23444	6.33146
0	0.148794	0.297542	0.4462	0.594722	0.743063	0.891177	1.03902	1.18655	1.33371	1.48047	1.62678	1.77259	1.91786	2.06255	2.20661	2.35	2.49267	2.63458	2.77569	2.91596	3.05533	3.19378	3.33125	3.46771	3.60311	3.73742	3.87058	4.00257	4.13334	4.26284	4.39105	4.51793	4.64342	4.76751	4.89013	5.01127	5.13089	5.24894	5.36539	5.48021	5.59336	5.7048	5.81451	5.92244	6.02857	6.13287	6.23529	6.33582	6.43442
0	0.15113	0.302213	0.453205	0.604058	0.754728	0.905167	1.05533	1.20517	1.35465	1.50371	1.65232	1.80042	1.94797	2.09493	2.24125	2.38689	2.5318	2.67594	2.81927	2.96173	3.1033	3.24392	3.38355	3.52215	3.65968	3.79609	3.93134	4.0654	4.19822	4.32977	4.45999	4.58885	4.71632	4.84235	4.9669	5.08994	5.21144	5.33134	5.44962	5.56624	5.68116	5.79436	5.90579	6.01542	6.12321	6.22914	6.33318	6.43528	6.53543
0	0.15342	0.306793	0.460072	0.613212	0.766164	0.918883	1.07132	1.22344	1.37518	1.5265	1.67735	1.8277	1.97749	2.12667	2.27521	2.42306	2.57017	2.71649	2.86199	3.00661	3.15032	3.29307	3.43482	3.57552	3.71513	3.85361	3.99092	4.12701	4.26184	4.39537	4.52757	4.65839	4.78778	4.91572	5.04217	5.16707	5.2904	5.41213	5.5322	5.65058	5.76725	5.88216	5.99528	6.10657	6.216	6.32354	6.42915	6.5328	6.63446
0	0.155663	0.311279	0.4668	0.622179	0.777369	0.932321	1.08699	1.24133	1.39529	1.54882	1.70188	1.85443	2.00641	2.15777	2.30849	2.45849	2.60775	2.75622	2.90384	3.05058	3.19639	3.34123	3.48505	3.62781	3.76946	3.90997	4.04928	4.18736	4.32416	4.45965	4.59378	4.72651	4.8578	4.98761	5.1159	5.24264	5.36777	5.49127	5.6131	5.73322	5.85159	5.96818	6.08295	6.19587	6.3069	6.41601	6.52317	6.62833	6.73148
0	0.15786	0.315671	0.473387	0.630958	0.788337	0.945476	1.10233	1.25884	1.41497	1.57067	1.7259	1.88059	2.03472	2.18822	2.34106	2.49318	2.64455	2.79511	2.94481	3.09362	3.24149	3.38837	3.53422	3.679	3.82265	3.96513	4.10641	4.24644	4.38518	4.52258	4.6586	4.7932	4.92634	5.05799	5.18809	5.31661	5.44351	5.56875	5.6923	5.81411	5.93415	6.05239	6.16878	6.28329	6.39589	6.50654	6.61521	6.72186	6.82646
0	0.160008	0.319968	0.479829	0.639545	0.799066	0.958344	1.11733	1.27597	1.43423	1.59205	1.74939	1.90619	2.06241	2.218	2.37292	2.52711	2.68054	2.83315	2.98489	3.13573	3.28561	3.43449	3.58232	3.72907	3.87467	4.0191	4.1623	4.30424	4.44486	4.58413	4.722	4.85844	4.99339	5.12682	5.2587	5.38897	5.51759	5.64454	5.76977	5.89324	6.01492	6.13476	6.25274	6.36881	6.48294	6.59509	6.70524	6.81334	6.91937
0	0.162108	0.324166	0.486126	0.647938	0.809552	0.97092	1.13199	1.29272	1.45305	1.61294	1.77234	1.9312	2.08947	2.24711	2.40406	2.56028	2.71572	2.87033	3.02406	3.17688	3.32873	3.47956	3.62933	3.778	3.92552	4.07184	4.21692	4.36072	4.50319	4.64429	4.78397	4.92219	5.05892	5.1941	5.32771	5.45969	5.59	5.71862	5.84549	5.97058	6.09385	6.21527	6.33479	6.45238	6.56801	6.68164	6.79323	6.90275	7.01017
0	0.164158	0.328267	0.492275	0.656134	0.819792	0.983201	1.14631	1.30907	1.47143	1.63335	1.79476	1.95563	2.1159	2.27553	2.43447	2.59266	2.75007	2.90663	3.06231	3.21706	3.37083	3.52357	3.67524	3.82579	3.97517	4.12335	4.27026	4.41588	4.56015	4.70303	4.84448	4.98445	5.12291	5.2598	5.39509	5.52874	5.66071	5.79095	5.91943	6.0461	6.17093	6.29388	6.41492	6.534	6.65109	6.76615	6.87916	6.99007	7.09884
0	0.166159	0.332267	0.498274	0.664129	0.829782	0.995183	1.16028	1.32502	1.48936	1.65325	1.81663	1.97946	2.14169	2.30326	2.46413	2.62426	2.78358	2.94205	3.09963	3.25627	3.41191	3.56651	3.72003	3.87241	4.02362	4.17359	4.3223	4.46969	4.61572	4.76034	4.90352	5.04519	5.18534	5.3239	5.46084	5.59612	5.72969	5.86152	5.99156	6.11978	6.24613	6.37058	6.49309	6.61362	6.73214	6.84861	6.96299	7.07525	7.18535
0	0.168109	0.336166	0.504121	0.671923	0.83952	1.00686	1.1739	1.34057	1.50684	1.67265	1.83795	2.00269	2.16682	2.33029	2.49305	2.65505	2.81624	2.97658	3.13601	3.29448	3.45195	3.60836	3.76368	3.91785	4.07083	4.22257	4.37302	4.52214	4.66988	4.8162	4.96106	5.1044	5.24619	5.38637	5.52492	5.66179	5.79693	5.9303	6.06187	6.19159	6.31943	6.44534	6.56929	6.69123	6.81114	6.92897	7.0447	7.15827	7.26967
0	0.170007	0.339963	0.509814	0.679511	0.849001	1.01823	1.18715	1.35571	1.52386	1.69154	1.85871	2.02531	2.19129	2.35661	2.52121	2.68504	2.84805	3.01019	3.17142	3.33168	3.49093	3.64911	3.80619	3.9621	4.1168	4.27026	4.42241	4.57321	4.72262	4.87059	5.01708	5.16204	5.30543	5.4472	5.58732	5.72573	5.86239	5.99728	6.13033	6.26152	6.3908	6.51813	6.64348	6.7668	6.88806	7.00723	7.12426	7.23911	7.35177
0	0.171854	0.343655	0.515352	0.686892	0.858222	1.02929	1.20005	1.37044	1.54041	1.70991	1.8789	2.04731	2.21509	2.3822	2.54859	2.7142	2.87898	3.04289	3.20587	3.36787	3.52885	3.68875	3.84753	4.00513	4.16152	4.31664	4.47044	4.62289	4.77392	4.9235	5.07158	5.21811	5.36306	5.50637	5.64801	5.78792	5.92607	6.06242	6.19692	6.32953	6.46021	6.58893	6.71564	6.8403	6.96288	7.08334	7.20164	7.31774	7.43162
0	0.173648	0.347243	0.520732	0.694063	0.867182	1.04004	1.21257	1.38474	1.55649	1.72776	1.89851	2.06868	2.23822	2.40707	2.5752	2.74253	2.90904	3.07466	3.23934	3.40303	3.56569	3.72726	3.88769	4.04695	4.20496	4.3617	4.51711	4.67115	4.82376	4.9749	5.12452	5.27259	5.41905	5.56385	5.70697	5.84834	5.98794	6.1257	6.26161	6.3956	6.52765	6.65771	6.78574	6.91171	7.03557	7.15728	7.27682	7.39414	7.5092
0	0.175389	0.350724	0.525953	0.701021	0.875876	1.05046	1.22473	1.39863	1.5721	1.74509	1.91754	2.08942	2.26066	2.43121	2.60101	2.77003	2.9382	3.10548	3.27181	3.43715	3.60144	3.76463	3.92667	4.08752	4.24712	4.40543	4.5624	4.71798	4.87212	5.02477	5.1759	5.32545	5.47338	5.61964	5.76418	5.90698	6.04797	6.18712	6.32438	6.45972	6.5931	6.72446	6.85377	6.981	7.1061	7.22904	7.34977	7.46827	7.58449
0	0.177076	0.354098	0.531012	0.707765	0.884302	1.06057	1.23651	1.41208	1.58722	1.76187	1.93599	2.10952	2.2824	2.45459	2.62604	2.79668	2.96647	3.13536	3.30329	3.47021	3.63608	3.80084	3.96445	4.12684	4.28798	4.44781	4.60629	4.76336	4.91899	5.07311	5.22569	5.37668	5.52603	5.6737	5.81963	5.9638	6.10615	6.24664	6.38522	6.52187	6.65652	6.78915	6.91971	7.04816	7.17446	7.29858	7.42048	7.54011	7.65745
0	0.178709	0.357364	0.535909	0.714292	0.892456	1.07035	1.24792	1.4251	1.60186	1.77812	1.95384	2.12897	2.30345	2.47723	2.65025	2.82247	2.99382	3.16427	3.33375	3.50221	3.66961	3.83589	4.001	4.1649	4.32752	4.48883	4.64877	4.80729	4.96435	5.11989	5.27388	5.42626	5.57699	5.72602	5.8733	6.0188	6.16246	6.30424	6.44411	6.58201	6.71791	6.85176	6.98352	7.11316	7.24062	7.36589	7.48891	7.60965	7.72807
0	0.180287	0.360519	0.540642	0.7206	0.900338	1.0798	1.25894	1.43769	1.616	1.79382	1.9711	2.14777	2.32379	2.49911	2.67366	2.84739	3.02026	3.19221	3.36319	3.53314	3.70202	3.86977	4.03634	4.20168	4.36574	4.52847	4.68982	4.84974	5.00819	5.16511	5.32046	5.47418	5.62624	5.77658	5.92517	6.07195	6.21688	6.35992	6.50102	6.64014	6.77723	6.91226	7.04519	7.17597	7.30457	7.43094	7.55504	7.67685	7.79631
0	0.18181	0.363565	0.545209	0.726686	0.907943	1.08892	1.26957	1.44983	1.62965	1.80898	1.98775	2.16592	2.34342	2.52022	2.69624	2.87145	3.04578	3.21918	3.3916	3.56299	3.73329	3.90246	4.07043	4.23717	4.40262	4.56672	4.72944	4.89071	5.05049	5.20874	5.3654	5.52042	5.67376	5.82538	5.97522	6.12324	6.26939	6.41364	6.55593	6.69622	6.83448	6.97065	7.1047	7.23659	7.36627	7.49371	7.61886	7.74169	7.86217
0	0.183277	0.366498	0.549608	0.73255	0.915269	1.09771	1.27982	1.46153	1.6428	1.82357	2.00379	2.18339	2.36233	2.54055	2.718	2.89462	3.07035	3.24515	3.41897	3.59174	3.76341	3.93394	4.10328	4.27136	4.43814	4.60357	4.7676	4.93017	5.09125	5.25077	5.40869	5.56497	5.71955	5.87238	6.02343	6.17265	6.31998	6.46539	6.60883	6.75026	6.88963	7.0269	7.16203	7.29498	7.42571	7.55417	7.68034	7.80416	7.92561
0	0.184688	0.369319	0.553839	0.738189	0.922315	1.10616	1.28967	1.47278	1.65545	1.83761	2.01921	2.2002	2.38052	2.56011	2.73892	2.9169	3.09399	3.27013	3.44528	3.61938	3.79238	3.96423	4.13486	4.30424	4.4723	4.63901	4.8043	4.96812	5.13044	5.29119	5.45032	5.6078	5.76357	5.91759	6.0698	6.22016	6.36863	6.51516	6.6597	6.80222	6.94266	7.08099	7.21716	7.35113	7.48287	7.61232	7.73946	7.86424	7.98662
0	0.186042	0.372027	0.557899	0.743601	0.929076	1.11427	1.29912	1.48358	1.66758	1.85108	2.03402	2.21633	2.39797	2.57888	2.759	2.93828	3.11667	3.29411	3.47054	3.64592	3.82019	3.99329	4.16518	4.33579	4.50509	4.67302	4.83952	5.00455	5.16805	5.32998	5.49028	5.64892	5.80583	5.96097	6.1143	6.26577	6.41532	6.56292	6.70853	6.85209	6.99356	7.1329	7.27007	7.40503	7.53773	7.66813	7.7962	7.92189	8.04517
0	0.187339	0.37462	0.561788	0.748784	0.935553	1.12204	1.30818	1.49392	1.67921	1.86399	2.04819	2.23178	2.41468	2.59685	2.77823	2.95876	3.1384	3.31707	3.49473	3.67133	3.84682	4.02113	4.19421	4.36602	4.5365	4.70559	4.87325	5.03943	5.20407	5.36713	5.52855	5.68829	5.8463	6.00252	6.15692	6.30944	6.46004	6.60867	6.75529	6.89985	7.04231	7.18263	7.32075	7.45665	7.59027	7.72158	7.85054	7.97711	8.10125
0	0.188578	0.377099	0.565504	0.753738	0.941742	1.12946	1.31683	1.5038	1.69032	1.87632	2.06174	2.24654	2.43066	2.61403	2.79661	2.97834	3.15916	3.33901	3.51785	3.69562	3.87226	4.04773	4.22196	4.3949	4.56651	4.73672	4.90549	5.07277	5.2385	5.40264	5.56513	5.72592	5.88497	6.04223	6.19765	6.35118	6.50278	6.65239	6.79998	6.9455	7.0889	7.23014	7.36918	7.50597	7.64048	7.77266	7.90248	8.02988	8.15484
0	0.189759	0.379461	0.569047	0.758459	0.947641	1.13653	1.32508	1.51322	1.70091	1.88807	2.07466	2.26062	2.44588	2.63041	2.81413	2.99699	3.17895	3.35993	3.53989	3.71877	3.89652	4.07308	4.2484	4.42243	4.59511	4.76639	4.93622	5.10454	5.27131	5.43648	5.59999	5.76179	5.92184	6.08008	6.23647	6.39096	6.54351	6.69406	6.84257	6.989	7.1333	7.27543	7.41534	7.55299	7.68834	7.82135	7.95198	8.08018	8.20593
0	0.190882	0.381706	0.572414	0.762947	0.953248	1.14326	1.33292	1.52218	1.71097	1.89924	2.08693	2.27399	2.46036	2.64597	2.83078	3.01473	3.19776	3.37981	3.56084	3.74078	3.91958	4.09718	4.27354	4.4486	4.6223	4.7946	4.96543	5.13475	5.30251	5.46865	5.63313	5.79589	5.95688	6.11606	6.27338	6.42878	6.58223	6.73367	6.88306	7.03036	7.17551	7.31848	7.45922	7.59769	7.73384	7.86763	7.99903	8.128	8.25448
0	0.191946	0.383834	0.575605	0.767201	0.958563	1.14963	1.34035	1.53066	1.72051	1.90983	2.09857	2.28667	2.47407	2.66072	2.84656	3.03154	3.21558	3.39865	3.58069	3.76163	3.94143	4.12003	4.29737	4.4734	4.64807	4.82133	4.99311	5.16338	5.33207	5.49914	5.66453	5.8282	5.99009	6.15016	6.30835	6.46462	6.61893	6.77121	6.92144	7.06955	7.21552	7.35928	7.50081	7.64004	7.77695	7.9115	8.04363	8.17331	8.3005
0	0.192952	0.385844	0.578619	0.771218	0.963582	1.15565	1.34737	1.53868	1.72952	1.91983	2.10956	2.29864	2.48703	2.67466	2.86147	3.04741	3.23242	3.41645	3.59944	3.78133	3.96207	4.1416	4.31987	4.49683	4.67241	4.84657	5.01926	5.19042	5.35999	5.52793	5.69419	5.85872	6.02146	6.18236	6.34139	6.49848	6.65359	6.80667	6.95768	7.10657	7.2533	7.39782	7.54008	7.68005	7.81768	7.95293	8.08575	8.21611	8.34397
0	0.193897	0.387735	0.581456	0.774999	0.968306	1.16132	1.35398	1.54622	1.738	1.92924	2.1199	2.30991	2.49922	2.68777	2.8755	3.06235	3.24827	3.4332	3.61708	3.79986	3.98149	4.1619	4.34105	4.51887	4.69531	4.87033	5.04386	5.21586	5.38626	5.55503	5.7221	5.88743	6.05097	6.21267	6.37247	6.53033	6.6862	6.84004	6.99179	7.14141	7.28885	7.43408	7.57704	7.7177	7.856	7.99191	8.12538	8.25638	8.38487
0	0.194783	0.389507	0.584113	0.77854	0.972731	1.16662	1.36016	1.55329	1.74594	1.93806	2.12959	2.32047	2.51064	2.70005	2.88864	3.07634	3.26311	3.44889	3.63361	3.81723	3.99969	4.18092	4.36089	4.53952	4.71677	4.89259	5.06691	5.23969	5.41088	5.58042	5.74825	5.91434	6.07863	6.24106	6.40159	6.56017	6.71676	6.8713	7.02374	7.17405	7.32217	7.46806	7.61167	7.75297	7.8919	8.02843	8.16252	8.29412	8.42319
0	0.19561	0.39116	0.586591	0.781843	0.976857	1.17157	1.36593	1.55988	1.75334	1.94628	2.13862	2.33031	2.52129	2.7115	2.90089	3.08939	3.27695	3.46352	3.64902	3.83342	4.01665	4.19866	4.37938	4.55878	4.73678	4.91334	5.0884	5.26192	5.43383	5.60409	5.77264	5.93943	6.10441	6.26753	6.42875	6.588	6.74525	6.90044	7.05353	7.20448	7.35322	7.49973	7.64396	7.78585	7.92538	8.06249	8.19714	8.3293	8.45892
0	0.196376	0.392692	0.588888	0.784905	0.980682	1.17616	1.37128	1.56599	1.76021	1.9539	2.147	2.33944	2.53116	2.72212	2.91225	3.10149	3.28979	3.47708	3.66332	3.84843	4.03238	4.2151	4.39653	4.57663	4.75533	4.93258	5.10833	5.28253	5.45511	5.62603	5.79524	5.96269	6.12832	6.29208	6.45392	6.6138	6.77166	6.92747	7.08116	7.23269	7.38202	7.5291	7.67389	7.81634	7.95641	8.09406	8.22924	8.36192	8.49204
0	0.197081	0.394103	0.591004	0.787725	0.984207	1.18039	1.37621	1.57161	1.76654	1.96092	2.15471	2.34784	2.54026	2.7319	2.92271	3.11264	3.30161	3.48958	3.67648	3.86226	4.04687	4.23025	4.41233	4.59307	4.77242	4.95031	5.12669	5.30151	5.47471	5.64625	5.81607	5.98412	6.15034	6.31469	6.47711	6.63757	6.796	6.95236	7.1066	7.25868	7.40855	7.55616	7.70147	7.84443	7.98501	8.12315	8.25881	8.39197	8.52256
0	0.197726	0.395393	0.592938	0.790304	0.987428	1.18425	1.38071	1.57676	1.77232	1.96734	2.16176	2.35553	2.54858	2.74085	2.93228	3.12282	3.31242	3.501	3.68851	3.87491	4.06012	4.24409	4.42678	4.60811	4.78804	4.96651	5.14347	5.31886	5.49263	5.66473	5.83511	6.0037	6.17047	6.33536	6.49832	6.65929	6.81824	6.97512	7.12986	7.28244	7.4328	7.58089	7.72668	7.87011	8.01114	8.14974	8.28585	8.41943	8.55046
0	0.198311	0.396561	0.594691	0.792639	0.990346	1.18775	1.3848	1.58142	1.77756	1.97316	2.16815	2.36249	2.55611	2.74895	2.94095	3.13205	3.3222	3.51134	3.69941	3.88636	4.07212	4.25664	4.43986	4.62173	4.80219	4.98119	5.15867	5.33458	5.50887	5.68147	5.85235	6.02145	6.18871	6.35408	6.51752	6.67897	6.83839	6.99573	7.15093	7.30396	7.45476	7.6033	7.74951	7.89337	8.03482	8.17382	8.31033	8.44432	8.57573
0	0.198834	0.397608	0.59626	0.794731	0.99296	1.19089	1.38845	1.58559	1.78225	1.97836	2.17388	2.36873	2.56285	2.7562	2.94871	3.14032	3.33097	3.52061	3.70918	3.89661	4.08286	4.26787	4.45158	4.63393	4.81486	4.99434	5.17229	5.34866	5.52341	5.69647	5.8678	6.03734	6.20504	6.37085	6.53472	6.6966	6.85644	7.01419	7.16981	7.32324	7.47444	7.62336	7.76997	7.9142	8.05602	8.19539	8.33227	8.4666	8.59836
0	0.199297	0.398532	0.597647	0.796579	0.995269	1.19366	1.39168	1.58928	1.78639	1.98296	2.17893	2.37423	2.56881	2.76261	2.95557	3.14762	3.33872	3.5288	3.7178	3.90568	4.09236	4.27779	4.46193	4.6447	4.82606	5.00595	5.18431	5.3611	5.53625	5.70972	5.88144	6.05138	6.21947	6.38566	6.54992	6.71217	6.87239	7.0305	7.18648	7.34027	7.49182	7.64109	7.78803	7.9326	8.07476	8.21445	8.35164	8.48629	8.61835
0	0.199698	0.399335	0.59885	0.798183	0.997272	1.19606	1.39448	1.59248	1.78999	1.98696	2.18332	2.37901	2.57398	2.76817	2.96152	3.15396	3.34544	3.5359	3.72529	3.91354	4.1006	4.28641	4.47091	4.65405	4.83578	5.01603	5.19475	5.37189	5.54739	5.72121	5.89328	6.06356	6.23199	6.39852	6.5631	6.72568	6.88622	7.04466	7.20095	7.35504	7.5069	7.65647	7.80371	7.94857	8.09101	8.23099	8.36846	8.50337	8.6357
0	0.200038	0.400014	0.599869	0.799541	0.99897	1.19809	1.39685	1.59519	1.79304	1.99034	2.18703	2.38306	2.57837	2.77288	2.96656	3.15933	3.35113	3.54192	3.73163	3.9202	4.10758	4.2937	4.47852	4.66197	4.84401	5.02456	5.20359	5.38103	5.55684	5.73095	5.90331	6.07388	6.2426	6.40941	6.57427	6.73713	6.89794	7.05665	7.2132	7.36756	7.51968	7.66951	7.81699	7.9621	8.10478	8.245	8.3827	8.51785	8.6504
0	0.200316	0.400571	0.600705	0.800655	1.00036	1.19976	1.3988	1.59741	1.79553	1.99311	2.19008	2.38638	2.58196	2.77675	2.97069	3.16373	3.3558	3.54685	3.73683	3.92566	4.1133	4.29968	4.48476	4.66847	4.85075	5.03156	5.21084	5.38853	5.56458	5.73893	5.91153	6.08234	6.25129	6.41834	6.58343	6.74652	6.90755	7.06648	7.22325	7.37783	7.53015	7.68019	7.82788	7.97319	8.11607	8.25648	8.39437	8.52971	8.66245
0	0.200533	0.401006	0.601356	0.801523	1.00145	1.20106	1.40032	1.59914	1.79748	1.99527	2.19245	2.38897	2.58476	2.77976	2.97391	3.16716	3.35944	3.5507	3.74088	3.92992	4.11776	4.30434	4.48962	4.67353	4.85601	5.03702	5.21649	5.39437	5.57061	5.74515	5.91794	6.08893	6.25807	6.4253	6.59057	6.75383	6.91504	7.07414	7.23108	7.38582	7.53832	7.68851	7.83637	7.98184	8.12487	8.26543	8.40348	8.53896	8.67184
0	0.200689	0.401317	0.601823	0.802146	1.00222	1.202	1.4014	1.60038	1.79888	1.99682	2.19416	2.39082	2.58676	2.78192	2.97622	3.16962	3.36205	3.55346	3.74378	3.93297	4.12096	4.30769	4.49311	4.67716	4.85978	5.04093	5.22054	5.39856	5.57494	5.74961	5.92254	6.09366	6.26293	6.43029	6.59569	6.75908	6.92041	7.07963	7.2367	7.39156	7.54417	7.69449	7.84246	7.98804	8.13118	8.27185	8.41	8.54559	8.67858
0	0.200784	0.401506	0.602106	0.802523	1.0027	1.20256	1.40206	1.60114	1.79972	1.99776	2.19519	2.39195	2.58798	2.78322	2.97762	3.17111	3.36363	3.55513	3.74554	3.93482	4.12289	4.30971	4.49522	4.67936	4.86207	5.0433	5.22299	5.4011	5.57756	5.75232	5.92533	6.09653	6.26587	6.43331	6.59879	6.76225	6.92366	7.08296	7.2401	7.39504	7.54772	7.6981	7.84614	7.99179	8.13501	8.27574	8.41396	8.54961	8.68266
0	0.200816	0.401572	0.602205	0.802654	1.00286	1.20276	1.40229	1.6014	1.80002	1.99809	2.19555	2.39234	2.5884	2.78368	2.97811	3.17163	3.36418	3.55571	3.74616	3.93546	4.12357	4.31042	4.49596	4.68012	4.86287	5.04413	5.22385	5.40198	5.57847	5.75326	5.9263	6.09753	6.2669	6.43437	6.59987	6.76336	6.9248	7.08412	7.24129	7.39625	7.54896	7.69937	7.84743	7.9931	8.13634	8.2771	8.41534	8.55101	8.68408
0	0.200788	0.401515	0.602119	0.802541	1.00272	1.20259	1.40209	1.60117	1.79976	1.9978	2.19524	2.392	2.58804	2.78329	2.97768	3.17118	3.3637	3.55521	3.74563	3.9349	4.12298	4.30981	4.49532	4.67946	4.86218	5.04341	5.22311	5.40122	5.57768	5.75245	5.92546	6.09666	6.26601	6.43345	6.59893	6.76241	6.92382	7.08312	7.24026	7.3952	7.54789	7.69827	7.84632	7.99197	8.13519	8.27593	8.41414	8.5498	8.68285
0	0.200698	0.401335	0.60185	0.802182	1.00227	1.20205	1.40147	1.60046	1.79896	1.99691	2.19426	2.39093	2.58688	2.78204	2.97635	3.16976	3.3622	3.55362	3.74395	3.93314	4.12114	4.30788	4.49331	4.67737	4.86	5.04116	5.22078	5.3988	5.57519	5.74987	5.92281	6.09394	6.26321	6.43058	6.59598	6.75938	6.92072	7.07995	7.23702	7.39189	7.54451	7.69483	7.84281	7.9884	8.13155	8.27223	8.41038	8.54598	8.67897
0	0.200547	0.401033	0.601397	0.801578	1.00151	1.20115	1.40041	1.59925	1.7976	1.99541	2.1926	2.38913	2.58493	2.77995	2.97411	3.16737	3.35967	3.55094	3.74113	3.93018	4.11804	4.30464	4.48993	4.67385	4.85634	5.03736	5.21685	5.39474	5.57099	5.74555	5.91835	6.08935	6.2585	6.42574	6.59102	6.75429	6.91551	7.07462	7.23158	7.38633	7.53883	7.68904	7.83691	7.98238	8.12543	8.266	8.40405	8.53954	8.67244
0	0.200335	0.400609	0.600761	0.80073	1.00045	1.19987	1.39893	1.59756	1.7957	1.9933	2.19028	2.3866	2.5822	2.777	2.97097	3.16402	3.35611	3.54718	3.73717	3.92603	4.11368	4.30008	4.48518	4.6689	4.85121	5.03203	5.21133	5.38903	5.5651	5.73947	5.91209	6.08291	6.25187	6.41894	6.58404	6.74715	6.90819	7.06714	7.22393	7.37851	7.53086	7.6809	7.82861	7.97394	8.11683	8.25725	8.39516	8.53051	8.66326
0	0.200062	0.400062	0.599941	0.799637	0.99909	1.19824	1.39702	1.59538	1.79325	1.99058	2.1873	2.38335	2.57867	2.77322	2.96691	3.15971	3.35154	3.54235	3.73208	3.92067	4.10807	4.29422	4.47906	4.66253	4.84459	5.02517	5.20422	5.38168	5.5575	5.73164	5.90402	6.07461	6.24334	6.41018	6.57506	6.73794	6.89877	7.05749	7.21407	7.36845	7.52058	7.67043	7.81793	7.96306	8.10576	8.24599	8.38371	8.51887	8.65144
0	0.199727	0.399394	0.598939	0.798301	0.997421	1.19624	1.39469	1.59271	1.79025	1.98725	2.18364	2.37937	2.57437	2.76858	2.96196	3.15443	3.34594	3.53643	3.72584	3.91412	4.10121	4.28704	4.47157	4.65474	4.83649	5.01677	5.19552	5.37269	5.54822	5.72206	5.89416	6.06446	6.23291	6.39947	6.56408	6.72669	6.88724	7.0457	7.20202	7.35614	7.50802	7.65761	7.80487	7.94975	8.09222	8.23221	8.3697	8.50464	8.63699
0	0.199332	0.398604	0.597754	0.796723	0.995448	1.19387	1.39193	1.58956	1.78671	1.98332	2.17932	2.37466	2.56928	2.76311	2.9561	3.14819	3.33932	3.52943	3.71847	3.90638	4.09309	4.27856	4.46273	4.64554	4.82693	5.00685	5.18525	5.36206	5.53725	5.71074	5.8825	6.05247	6.22059	6.38681	6.5511	6.71338	6.87362	7.03177	7.18777	7.34159	7.49317	7.64247	7.78944	7.93403	8.07621	8.21593	8.35315	8.48782	8.61991
0	0.198877	0.397693	0.596388	0.794901	0.993173	1.19114	1.38875	1.58593	1.78263	1.97879	2.17434	2.36923	2.5634	2.75679	2.94934	3.14099	3.33169	3.52137	3.70997	3.89745	4.08374	4.26878	4.45253	4.63492	4.8159	4.99541	5.17339	5.34981	5.52459	5.69769	5.86905	6.03863	6.20637	6.37222	6.53612	6.69804	6.85791	7.0157	7.17134	7.32481	7.47604	7.625	7.77163	7.9159	8.05775	8.19715	8.33405	8.46842	8.6002
0	0.198361	0.396661	0.59484	0.792839	0.990596	1.18805	1.38514	1.58181	1.778	1.97365	2.1687	2.36308	2.55675	2.74964	2.94169	3.13284	3.32304	3.51223	3.70035	3.88734	4.07314	4.25771	4.44098	4.62289	4.8034	4.98244	5.15997	5.33592	5.51025	5.6829	5.85382	6.02296	6.19026	6.35568	6.51916	6.68066	6.84011	6.99749	7.15274	7.3058	7.45664	7.60521	7.75146	7.89535	8.03684	8.17588	8.31243	8.44644	8.57789
[truncated: 99 more rows]
[truncated: 311 more columns]

[truncated: 1 more sheets: Zi]
