# Supplementary material for: Compressive behaviour of soft contact lenses and its effect on refractive power on the eye and handling off the eye
Source: PLoS One. 2021 Feb 19;16(2):e0247194. doi: 10.1371/journal.pone.0247194 (PMC7895393; doi:10.1371/journal.pone.0247194)
Supplement: S2 Data — (XLSX) [file pone.0247194.s002.xlsx]

## Sheet: X
0	0.0916798	0.18336	0.27504	0.366719	0.458399	0.550079	0.641759	0.733439	0.825119	0.916798	1.00848	1.10016	1.19184	1.28352	1.3752	1.46688	1.55856	1.65024	1.74192	1.8336	1.92528	2.01696	2.10864	2.20032	2.292	2.38368	2.47536	2.56704	2.65872	2.7504	2.84207	2.93375	3.02543	3.11711	3.20879	3.30047	3.39215	3.48383	3.57551	3.66719	3.75887	3.85055	3.94223	4.03391	4.12559	4.21727	4.30895	4.40063	4.49231
0	0.0916659	0.183332	0.274998	0.366664	0.458329	0.549995	0.641661	0.733327	0.824993	0.916659	1.00832	1.09999	1.19166	1.28332	1.37499	1.46665	1.55832	1.64999	1.74165	1.83332	1.92498	2.01665	2.10832	2.19998	2.29165	2.38331	2.47498	2.56664	2.65831	2.74998	2.84164	2.93331	3.02497	3.11664	3.20831	3.29997	3.39164	3.4833	3.57497	3.66664	3.7583	3.84997	3.94163	4.0333	4.12496	4.21663	4.3083	4.39996	4.49163
0	0.091624	0.183248	0.274872	0.366496	0.45812	0.549744	0.641368	0.732992	0.824616	0.91624	1.00786	1.09949	1.19111	1.28274	1.37436	1.46598	1.55761	1.64923	1.74086	1.83248	1.9241	2.01573	2.10735	2.19898	2.2906	2.38222	2.47385	2.56547	2.6571	2.74872	2.84034	2.93197	3.02359	3.11522	3.20684	3.29846	3.39009	3.48171	3.57334	3.66496	3.75658	3.84821	3.93983	4.03146	4.12308	4.2147	4.30633	4.39795	4.48958
0	0.0915542	0.183108	0.274663	0.366217	0.457771	0.549325	0.640879	0.732434	0.823988	0.915542	1.0071	1.09865	1.1902	1.28176	1.37331	1.46487	1.55642	1.64798	1.73953	1.83108	1.92264	2.01419	2.10575	2.1973	2.28885	2.38041	2.47196	2.56352	2.65507	2.74663	2.83818	2.92973	3.02129	3.11284	3.2044	3.29595	3.38751	3.47906	3.57061	3.66217	3.75372	3.84528	3.93683	4.02838	4.11994	4.21149	4.30305	4.3946	4.48616
0	0.0914565	0.182913	0.27437	0.365826	0.457283	0.548739	0.640196	0.731652	0.823109	0.914565	1.00602	1.09748	1.18893	1.28039	1.37185	1.4633	1.55476	1.64622	1.73767	1.82913	1.92059	2.01204	2.1035	2.19496	2.28641	2.37787	2.46933	2.56078	2.65224	2.7437	2.83515	2.92661	3.01806	3.10952	3.20098	3.29243	3.38389	3.47535	3.5668	3.65826	3.74972	3.84117	3.93263	4.02409	4.11554	4.207	4.29846	4.38991	4.48137
0	0.091331	0.182662	0.273993	0.365324	0.456655	0.547986	0.639317	0.730648	0.821979	0.91331	1.00464	1.09597	1.1873	1.27863	1.36996	1.4613	1.55263	1.64396	1.73529	1.82662	1.91795	2.00928	2.10061	2.19194	2.28327	2.37461	2.46594	2.55727	2.6486	2.73993	2.83126	2.92259	3.01392	3.10525	3.19658	3.28791	3.37925	3.47058	3.56191	3.65324	3.74457	3.8359	3.92723	4.01856	4.10989	4.20122	4.29256	4.38389	4.47522
0	0.0911776	0.182355	0.273533	0.36471	0.455888	0.547066	0.638243	0.729421	0.820598	0.911776	1.00295	1.09413	1.18531	1.27649	1.36766	1.45884	1.55002	1.6412	1.73237	1.82355	1.91473	2.00591	2.09708	2.18826	2.27944	2.37062	2.4618	2.55297	2.64415	2.73533	2.82651	2.91768	3.00886	3.10004	3.19122	3.28239	3.37357	3.46475	3.55593	3.6471	3.73828	3.82946	3.92064	4.01181	4.10299	4.19417	4.28535	4.37653	4.4677
0	0.0909965	0.181993	0.272989	0.363986	0.454982	0.545979	0.636975	0.727972	0.818968	0.909965	1.00096	1.09196	1.18295	1.27395	1.36495	1.45594	1.54694	1.63794	1.72893	1.81993	1.91093	2.00192	2.09292	2.18392	2.27491	2.36591	2.4569	2.5479	2.6389	2.72989	2.82089	2.91189	3.00288	3.09388	3.18488	3.27587	3.36687	3.45787	3.54886	3.63986	3.73086	3.82185	3.91285	4.00384	4.09484	4.18584	4.27683	4.36783	4.45883
0	0.0907876	0.181575	0.272363	0.36315	0.453938	0.544726	0.635513	0.726301	0.817089	0.907876	0.998664	1.08945	1.18024	1.27103	1.36181	1.4526	1.54339	1.63418	1.72496	1.81575	1.90654	1.99733	2.08812	2.1789	2.26969	2.36048	2.45127	2.54205	2.63284	2.72363	2.81442	2.9052	2.99599	3.08678	3.17757	3.26835	3.35914	3.44993	3.54072	3.6315	3.72229	3.81308	3.90387	3.99466	4.08544	4.17623	4.26702	4.35781	4.44859
0	0.0905511	0.181102	0.271653	0.362204	0.452756	0.543307	0.633858	0.724409	0.81496	0.905511	0.996062	1.08661	1.17716	1.26772	1.35827	1.44882	1.53937	1.62992	1.72047	1.81102	1.90157	1.99212	2.08268	2.17323	2.26378	2.35433	2.44488	2.53543	2.62598	2.71653	2.80708	2.89764	2.98819	3.07874	3.16929	3.25984	3.35039	3.44094	3.53149	3.62204	3.7126	3.80315	3.8937	3.98425	4.0748	4.16535	4.2559	4.34645	4.437
0	0.090287	0.180574	0.270861	0.361148	0.451435	0.541722	0.632009	0.722296	0.812583	0.90287	0.993157	1.08344	1.17373	1.26402	1.35431	1.44459	1.53488	1.62517	1.71545	1.80574	1.89603	1.98631	2.0766	2.16689	2.25718	2.34746	2.43775	2.52804	2.61832	2.70861	2.7989	2.88918	2.97947	3.06976	3.16005	3.25033	3.34062	3.43091	3.52119	3.61148	3.70177	3.79205	3.88234	3.97263	4.06292	4.1532	4.24349	4.33378	4.42406
0	0.0899954	0.179991	0.269986	0.359982	0.449977	0.539973	0.629968	0.719963	0.809959	0.899954	0.98995	1.07995	1.16994	1.25994	1.34993	1.43993	1.52992	1.61992	1.70991	1.79991	1.8899	1.9799	2.06989	2.15989	2.24989	2.33988	2.42988	2.51987	2.60987	2.69986	2.78986	2.87985	2.96985	3.05984	3.14984	3.23984	3.32983	3.41983	3.50982	3.59982	3.68981	3.77981	3.8698	3.9598	4.04979	4.13979	4.22978	4.31978	4.40978
0	0.0896764	0.179353	0.269029	0.358706	0.448382	0.538058	0.627735	0.717411	0.807088	0.896764	0.986441	1.07612	1.16579	1.25547	1.34515	1.43482	1.5245	1.61418	1.70385	1.79353	1.8832	1.97288	2.06256	2.15223	2.24191	2.33159	2.42126	2.51094	2.60062	2.69029	2.77997	2.86965	2.95932	3.049	3.13867	3.22835	3.31803	3.4077	3.49738	3.58706	3.67673	3.76641	3.85609	3.94576	4.03544	4.12512	4.21479	4.30447	4.39414
0	0.0893301	0.17866	0.26799	0.35732	0.44665	0.535981	0.625311	0.714641	0.803971	0.893301	0.982631	1.07196	1.16129	1.25062	1.33995	1.42928	1.51861	1.60794	1.69727	1.7866	1.87593	1.96526	2.05459	2.14392	2.23325	2.32258	2.41191	2.50124	2.59057	2.6799	2.76923	2.85856	2.94789	3.03722	3.12655	3.21588	3.30521	3.39454	3.48387	3.5732	3.66253	3.75186	3.84119	3.93052	4.01985	4.10918	4.19851	4.28784	4.37717
0	0.0889566	0.177913	0.26687	0.355826	0.444783	0.533739	0.622696	0.711652	0.800609	0.889566	0.978522	1.06748	1.15644	1.24539	1.33435	1.4233	1.51226	1.60122	1.69017	1.77913	1.86809	1.95704	2.046	2.13496	2.22391	2.31287	2.40183	2.49078	2.57974	2.6687	2.75765	2.84661	2.93557	3.02452	3.11348	3.20244	3.29139	3.38035	3.46931	3.55826	3.64722	3.73618	3.82513	3.91409	4.00304	4.092	4.18096	4.26991	4.35887
0	0.0885559	0.177112	0.265668	0.354224	0.44278	0.531336	0.619891	0.708447	0.797003	0.885559	0.974115	1.06267	1.15123	1.23978	1.32834	1.41689	1.50545	1.59401	1.68256	1.77112	1.85967	1.94823	2.03679	2.12534	2.2139	2.30245	2.39101	2.47957	2.56812	2.65668	2.74523	2.83379	2.92235	3.0109	3.09946	3.18801	3.27657	3.36513	3.45368	3.54224	3.63079	3.71935	3.8079	3.89646	3.98502	4.07357	4.16213	4.25068	4.33924
0	0.0881283	0.176257	0.264385	0.352513	0.440642	0.52877	0.616898	0.705027	0.793155	0.881283	0.969411	1.05754	1.14567	1.2338	1.32192	1.41005	1.49818	1.58631	1.67444	1.76257	1.85069	1.93882	2.02695	2.11508	2.20321	2.29134	2.37946	2.46759	2.55572	2.64385	2.73198	2.82011	2.90823	2.99636	3.08449	3.17262	3.26075	3.34888	3.437	3.52513	3.61326	3.70139	3.78952	3.87765	3.96577	4.0539	4.14203	4.23016	4.31829
0	0.0876739	0.175348	0.263022	0.350695	0.438369	0.526043	0.613717	0.701391	0.789065	0.876739	0.964413	1.05209	1.13976	1.22743	1.31511	1.40278	1.49046	1.57813	1.6658	1.75348	1.84115	1.92883	2.0165	2.10417	2.19185	2.27952	2.36719	2.45487	2.54254	2.63022	2.71789	2.80556	2.89324	2.98091	3.06859	3.15626	3.24393	3.33161	3.41928	3.50695	3.59463	3.6823	3.76998	3.85765	3.94532	4.033	4.12067	4.20835	4.29602
0	0.0871927	0.174385	0.261578	0.348771	0.435964	0.523156	0.610349	0.697542	0.784734	0.871927	0.95912	1.04631	1.13351	1.2207	1.30789	1.39508	1.48228	1.56947	1.65666	1.74385	1.83105	1.91824	2.00543	2.09262	2.17982	2.26701	2.3542	2.4414	2.52859	2.61578	2.70297	2.79017	2.87736	2.96455	3.05174	3.13894	3.22613	3.31332	3.40052	3.48771	3.5749	3.66209	3.74929	3.83648	3.92367	4.01086	4.09806	4.18525	4.27244
0	0.086685	0.17337	0.260055	0.34674	0.433425	0.52011	0.606795	0.69348	0.780165	0.86685	0.953535	1.04022	1.1269	1.21359	1.30027	1.38696	1.47364	1.56033	1.64701	1.7337	1.82038	1.90707	1.99375	2.08044	2.16712	2.25381	2.34049	2.42718	2.51386	2.60055	2.68723	2.77392	2.8606	2.94729	3.03397	3.12066	3.20734	3.29403	3.38071	3.4674	3.55408	3.64077	3.72745	3.81414	3.90082	3.98751	4.07419	4.16088	4.24756
0	0.0861509	0.172302	0.258453	0.344603	0.430754	0.516905	0.603056	0.689207	0.775358	0.861509	0.94766	1.03381	1.11996	1.20611	1.29226	1.37841	1.46456	1.55072	1.63687	1.72302	1.80917	1.89532	1.98147	2.06762	2.15377	2.23992	2.32607	2.41222	2.49838	2.58453	2.67068	2.75683	2.84298	2.92913	3.01528	3.10143	3.18758	3.27373	3.35988	3.44603	3.53219	3.61834	3.70449	3.79064	3.87679	3.96294	4.04909	4.13524	4.22139
0	0.0855905	0.171181	0.256772	0.342362	0.427953	0.513543	0.599134	0.684724	0.770315	0.855905	0.941496	1.02709	1.11268	1.19827	1.28386	1.36945	1.45504	1.54063	1.62622	1.71181	1.7974	1.88299	1.96858	2.05417	2.13976	2.22535	2.31094	2.39653	2.48212	2.56772	2.65331	2.7389	2.82449	2.91008	2.99567	3.08126	3.16685	3.25244	3.33803	3.42362	3.50921	3.5948	3.68039	3.76598	3.85157	3.93716	4.02275	4.10834	4.19393
0	0.0850041	0.170008	0.255012	0.340016	0.42502	0.510024	0.595028	0.680033	0.765037	0.850041	0.935045	1.02005	1.10505	1.19006	1.27506	1.36007	1.44507	1.53007	1.61508	1.70008	1.78509	1.87009	1.95509	2.0401	2.1251	2.21011	2.29511	2.38011	2.46512	2.55012	2.63513	2.72013	2.80513	2.89014	2.97514	3.06015	3.14515	3.23015	3.31516	3.40016	3.48517	3.57017	3.65517	3.74018	3.82518	3.91019	3.99519	4.0802	4.1652
0	0.0843917	0.168783	0.253175	0.337567	0.421959	0.50635	0.590742	0.675134	0.759526	0.843917	0.928309	1.0127	1.09709	1.18148	1.26588	1.35027	1.43466	1.51905	1.60344	1.68783	1.77223	1.85662	1.94101	2.0254	2.10979	2.19419	2.27858	2.36297	2.44736	2.53175	2.61614	2.70054	2.78493	2.86932	2.95371	3.0381	3.12249	3.20689	3.29128	3.37567	3.46006	3.54445	3.62884	3.71324	3.79763	3.88202	3.96641	4.0508	4.1352
0	0.0837537	0.167507	0.251261	0.335015	0.418768	0.502522	0.586276	0.67003	0.753783	0.837537	0.921291	1.00504	1.0888	1.17255	1.25631	1.34006	1.42381	1.50757	1.59132	1.67507	1.75883	1.84258	1.92634	2.01009	2.09384	2.1776	2.26135	2.3451	2.42886	2.51261	2.59636	2.68012	2.76387	2.84763	2.93138	3.01513	3.09889	3.18264	3.26639	3.35015	3.4339	3.51766	3.60141	3.68516	3.76892	3.85267	3.93642	4.02018	4.10393
0	0.0830902	0.16618	0.24927	0.332361	0.415451	0.498541	0.581631	0.664721	0.747811	0.830902	0.913992	0.997082	1.08017	1.16326	1.24635	1.32944	1.41253	1.49562	1.57871	1.6618	1.74489	1.82798	1.91107	1.99416	2.07725	2.16034	2.24343	2.32652	2.40961	2.4927	2.57579	2.65888	2.74197	2.82507	2.90816	2.99125	3.07434	3.15743	3.24052	3.32361	3.4067	3.48979	3.57288	3.65597	3.73906	3.82215	3.90524	3.98833	4.07142
0	0.0824013	0.164803	0.247204	0.329605	0.412006	0.494408	0.576809	0.65921	0.741612	0.824013	0.906414	0.988816	1.07122	1.15362	1.23602	1.31842	1.40082	1.48322	1.56562	1.64803	1.73043	1.81283	1.89523	1.97763	2.06003	2.14243	2.22483	2.30724	2.38964	2.47204	2.55444	2.63684	2.71924	2.80164	2.88405	2.96645	3.04885	3.13125	3.21365	3.29605	3.37845	3.46085	3.54326	3.62566	3.70806	3.79046	3.87286	3.95526	4.03766
0	0.0816873	0.163375	0.245062	0.326749	0.408437	0.490124	0.571811	0.653499	0.735186	0.816873	0.898561	0.980248	1.06194	1.14362	1.22531	1.307	1.38868	1.47037	1.55206	1.63375	1.71543	1.79712	1.87881	1.9605	2.04218	2.12387	2.20556	2.28725	2.36893	2.45062	2.53231	2.61399	2.69568	2.77737	2.85906	2.94074	3.02243	3.10412	3.18581	3.26749	3.34918	3.43087	3.51256	3.59424	3.67593	3.75762	3.8393	3.92099	4.00268
0	0.0809485	0.161897	0.242845	0.323794	0.404742	0.485691	0.566639	0.647588	0.728536	0.809485	0.890433	0.971382	1.05233	1.13328	1.21423	1.29518	1.37612	1.45707	1.53802	1.61897	1.69992	1.78087	1.86182	1.94276	2.02371	2.10466	2.18561	2.26656	2.34751	2.42845	2.5094	2.59035	2.6713	2.75225	2.8332	2.91415	2.99509	3.07604	3.15699	3.23794	3.31889	3.39984	3.48079	3.56173	3.64268	3.72363	3.80458	3.88553	3.96648
0	0.080185	0.16037	0.240555	0.32074	0.400925	0.48111	0.561295	0.64148	0.721665	0.80185	0.882035	0.96222	1.0424	1.12259	1.20277	1.28296	1.36314	1.44333	1.52351	1.6037	1.68388	1.76407	1.84425	1.92444	2.00462	2.08481	2.16499	2.24518	2.32536	2.40555	2.48573	2.56592	2.6461	2.72629	2.80647	2.88666	2.96684	3.04703	3.12721	3.2074	3.28758	3.36777	3.44795	3.52814	3.60832	3.68851	3.76869	3.84888	3.92906
0	0.0793971	0.158794	0.238191	0.317588	0.396985	0.476382	0.555779	0.635177	0.714574	0.793971	0.873368	0.952765	1.03216	1.11156	1.19096	1.27035	1.34975	1.42915	1.50854	1.58794	1.66734	1.74674	1.82613	1.90553	1.98493	2.06432	2.14372	2.22312	2.30252	2.38191	2.46131	2.54071	2.6201	2.6995	2.7789	2.85829	2.93769	3.01709	3.09649	3.17588	3.25528	3.33468	3.41407	3.49347	3.57287	3.65227	3.73166	3.81106	3.89046
0	0.078585	0.15717	0.235755	0.31434	0.392925	0.47151	0.550095	0.62868	0.707265	0.78585	0.864435	0.94302	1.0216	1.10019	1.17877	1.25736	1.33594	1.41453	1.49311	1.5717	1.65028	1.72887	1.80745	1.88604	1.96462	2.04321	2.12179	2.20038	2.27896	2.35755	2.43613	2.51472	2.5933	2.67189	2.75047	2.82906	2.90764	2.98623	3.06481	3.1434	3.22198	3.30057	3.37915	3.45774	3.53632	3.61491	3.69349	3.77208	3.85066
0	0.0777489	0.155498	0.233247	0.310996	0.388745	0.466493	0.544242	0.621991	0.69974	0.777489	0.855238	0.932987	1.01074	1.08848	1.16623	1.24398	1.32173	1.39948	1.47723	1.55498	1.63273	1.71048	1.78822	1.86597	1.94372	2.02147	2.09922	2.17697	2.25472	2.33247	2.41022	2.48797	2.56571	2.64346	2.72121	2.79896	2.87671	2.95446	3.03221	3.10996	3.18771	3.26545	3.3432	3.42095	3.4987	3.57645	3.6542	3.73195	3.8097
0	0.0768892	0.153778	0.230668	0.307557	0.384446	0.461335	0.538224	0.615113	0.692003	0.768892	0.845781	0.92267	0.999559	1.07645	1.15334	1.23023	1.30712	1.38401	1.46089	1.53778	1.61467	1.69156	1.76845	1.84534	1.92223	1.99912	2.07601	2.1529	2.22979	2.30668	2.38356	2.46045	2.53734	2.61423	2.69112	2.76801	2.8449	2.92179	2.99868	3.07557	3.15246	3.22935	3.30623	3.38312	3.46001	3.5369	3.61379	3.69068	3.76757
0	0.076006	0.152012	0.228018	0.304024	0.38003	0.456036	0.532042	0.608048	0.684054	0.76006	0.836066	0.912072	0.988078	1.06408	1.14009	1.2161	1.2921	1.36811	1.44411	1.52012	1.59613	1.67213	1.74814	1.82414	1.90015	1.97616	2.05216	2.12817	2.20417	2.28018	2.35619	2.43219	2.5082	2.58421	2.66021	2.73622	2.81222	2.88823	2.96424	3.04024	3.11625	3.19225	3.26826	3.34427	3.42027	3.49628	3.57228	3.64829	3.7243
0	0.0750997	0.150199	0.225299	0.300399	0.375499	0.450598	0.525698	0.600798	0.675898	0.750997	0.826097	0.901197	0.976296	1.0514	1.1265	1.2016	1.2767	1.3518	1.42689	1.50199	1.57709	1.65219	1.72729	1.80239	1.87749	1.95259	2.02769	2.10279	2.17789	2.25299	2.32809	2.40319	2.47829	2.55339	2.62849	2.70359	2.77869	2.85379	2.92889	3.00399	3.07909	3.15419	3.22929	3.30439	3.37949	3.45459	3.52969	3.60479	3.67989
0	0.0741705	0.148341	0.222512	0.296682	0.370853	0.445023	0.519194	0.593364	0.667535	0.741705	0.815876	0.890047	0.964217	1.03839	1.11256	1.18673	1.2609	1.33507	1.40924	1.48341	1.55758	1.63175	1.70592	1.78009	1.85426	1.92843	2.0026	2.07678	2.15095	2.22512	2.29929	2.37346	2.44763	2.5218	2.59597	2.67014	2.74431	2.81848	2.89265	2.96682	3.04099	3.11516	3.18933	3.2635	3.33767	3.41185	3.48602	3.56019	3.63436
0	0.0732188	0.146438	0.219656	0.292875	0.366094	0.439313	0.512531	0.58575	0.658969	0.732188	0.805407	0.878625	0.951844	1.02506	1.09828	1.1715	1.24472	1.31794	1.39116	1.46438	1.53759	1.61081	1.68403	1.75725	1.83047	1.90369	1.97691	2.05013	2.12334	2.19656	2.26978	2.343	2.41622	2.48944	2.56266	2.63588	2.70909	2.78231	2.85553	2.92875	3.00197	3.07519	3.14841	3.22163	3.29484	3.36806	3.44128	3.5145	3.58772
0	0.0722447	0.144489	0.216734	0.288979	0.361223	0.433468	0.505713	0.577958	0.650202	0.722447	0.794692	0.866936	0.939181	1.01143	1.08367	1.15592	1.22816	1.3004	1.37265	1.44489	1.51714	1.58938	1.66163	1.73387	1.80612	1.87836	1.95061	2.02285	2.0951	2.16734	2.23959	2.31183	2.38408	2.45632	2.52856	2.60081	2.67305	2.7453	2.81754	2.88979	2.96203	3.03428	3.10652	3.17877	3.25101	3.32326	3.3955	3.46775	3.53999
0	0.0712486	0.142497	0.213746	0.284994	0.356243	0.427492	0.49874	0.569989	0.641238	0.712486	0.783735	0.854983	0.926232	0.997481	1.06873	1.13998	1.21123	1.28248	1.35372	1.42497	1.49622	1.56747	1.63872	1.70997	1.78122	1.85246	1.92371	1.99496	2.06621	2.13746	2.20871	2.27996	2.3512	2.42245	2.4937	2.56495	2.6362	2.70745	2.7787	2.84994	2.92119	2.99244	3.06369	3.13494	3.20619	3.27744	3.34868	3.41993	3.49118
0	0.0702308	0.140462	0.210692	0.280923	0.351154	0.421385	0.491616	0.561847	0.632077	0.702308	0.772539	0.84277	0.913001	0.983232	1.05346	1.12369	1.19392	1.26415	1.33439	1.40462	1.47485	1.54508	1.61531	1.68554	1.75577	1.826	1.89623	1.96646	2.03669	2.10692	2.17716	2.24739	2.31762	2.38785	2.45808	2.52831	2.59854	2.66877	2.739	2.80923	2.87946	2.94969	3.01993	3.09016	3.16039	3.23062	3.30085	3.37108	3.44131
0	0.0691917	0.138383	0.207575	0.276767	0.345958	0.41515	0.484342	0.553533	0.622725	0.691917	0.761108	0.8303	0.899491	0.968683	1.03787	1.10707	1.17626	1.24545	1.31464	1.38383	1.45302	1.52222	1.59141	1.6606	1.72979	1.79898	1.86817	1.93737	2.00656	2.07575	2.14494	2.21413	2.28332	2.35252	2.42171	2.4909	2.56009	2.62928	2.69847	2.76767	2.83686	2.90605	2.97524	3.04443	3.11362	3.18282	3.25201	3.3212	3.39039
0	0.0681314	0.136263	0.204394	0.272526	0.340657	0.408788	0.47692	0.545051	0.613183	0.681314	0.749445	0.817577	0.885708	0.95384	1.02197	1.0901	1.15823	1.22637	1.2945	1.36263	1.43076	1.49889	1.56702	1.63515	1.70328	1.77142	1.83955	1.90768	1.97581	2.04394	2.11207	2.1802	2.24834	2.31647	2.3846	2.45273	2.52086	2.58899	2.65712	2.72526	2.79339	2.86152	2.92965	2.99778	3.06591	3.13404	3.20218	3.27031	3.33844
0	0.0670504	0.134101	0.201151	0.268202	0.335252	0.402302	0.469353	0.536403	0.603454	0.670504	0.737554	0.804605	0.871655	0.938705	1.00576	1.07281	1.13986	1.20691	1.27396	1.34101	1.40806	1.47511	1.54216	1.60921	1.67626	1.74331	1.81036	1.87741	1.94446	2.01151	2.07856	2.14561	2.21266	2.27971	2.34676	2.41381	2.48086	2.54791	2.61497	2.68202	2.74907	2.81612	2.88317	2.95022	3.01727	3.08432	3.15137	3.21842	3.28547
0	0.065949	0.131898	0.197847	0.263796	0.329745	0.395694	0.461643	0.527592	0.593541	0.65949	0.725439	0.791387	0.857336	0.923285	0.989234	1.05518	1.12113	1.18708	1.25303	1.31898	1.38493	1.45088	1.51683	1.58277	1.64872	1.71467	1.78062	1.84657	1.91252	1.97847	2.04442	2.11037	2.17632	2.24226	2.30821	2.37416	2.44011	2.50606	2.57201	2.63796	2.70391	2.76986	2.83581	2.90175	2.9677	3.03365	3.0996	3.16555	3.2315
0	0.0648274	0.129655	0.194482	0.25931	0.324137	0.388965	0.453792	0.518619	0.583447	0.648274	0.713102	0.777929	0.842757	0.907584	0.972412	1.03724	1.10207	1.16689	1.23172	1.29655	1.36138	1.4262	1.49103	1.55586	1.62069	1.68551	1.75034	1.81517	1.88	1.94482	2.00965	2.07448	2.13931	2.20413	2.26896	2.33379	2.39862	2.46344	2.52827	2.5931	2.65792	2.72275	2.78758	2.85241	2.91723	2.98206	3.04689	3.11172	3.17654
0	0.0636862	0.127372	0.191059	0.254745	0.318431	0.382117	0.445803	0.509489	0.573176	0.636862	0.700548	0.764234	0.82792	0.891606	0.955293	1.01898	1.08266	1.14635	1.21004	1.27372	1.33741	1.4011	1.46478	1.52847	1.59215	1.65584	1.71953	1.78321	1.8469	1.91059	1.97427	2.03796	2.10164	2.16533	2.22902	2.2927	2.35639	2.42007	2.48376	2.54745	2.61113	2.67482	2.73851	2.80219	2.86588	2.92956	2.99325	3.05694	3.12062
0	0.0625255	0.125051	0.187576	0.250102	0.312627	0.375153	0.437678	0.500204	0.562729	0.625255	0.68778	0.750306	0.812831	0.875357	0.937882	1.00041	1.06293	1.12546	1.18798	1.25051	1.31304	1.37556	1.43809	1.50061	1.56314	1.62566	1.68819	1.75071	1.81324	1.87576	1.93829	2.00082	2.06334	2.12587	2.18839	2.25092	2.31344	2.37597	2.43849	2.50102	2.56355	2.62607	2.6886	2.75112	2.81365	2.87617	2.9387	3.00122	3.06375
0	0.0613458	0.122692	0.184037	0.245383	0.306729	0.368075	0.429421	0.490766	0.552112	0.613458	0.674804	0.736149	0.797495	0.858841	0.920187	0.981533	1.04288	1.10422	1.16557	1.22692	1.28826	1.34961	1.41095	1.4723	1.53364	1.59499	1.65634	1.71768	1.77903	1.84037	1.90172	1.96307	2.02441	2.08576	2.1471	2.20845	2.26979	2.33114	2.39249	2.45383	2.51518	2.57652	2.63787	2.69921	2.76056	2.82191	2.88325	2.9446	3.00594
0	0.0601474	0.120295	0.180442	0.24059	0.300737	0.360884	0.421032	0.481179	0.541326	0.601474	0.661621	0.721769	0.781916	0.842063	0.902211	0.962358	1.02251	1.08265	1.1428	1.20295	1.2631	1.32324	1.38339	1.44354	1.50368	1.56383	1.62398	1.68413	1.74427	1.80442	1.86457	1.92472	1.98486	2.04501	2.10516	2.16531	2.22545	2.2856	2.34575	2.4059	2.46604	2.52619	2.58634	2.64648	2.70663	2.76678	2.82693	2.88707	2.94722
0	0.0589307	0.117861	0.176792	0.235723	0.294653	0.353584	0.412515	0.471445	0.530376	0.589307	0.648237	0.707168	0.766099	0.825029	0.88396	0.942891	1.00182	1.06075	1.11968	1.17861	1.23754	1.29647	1.35541	1.41434	1.47327	1.5322	1.59113	1.65006	1.70899	1.76792	1.82685	1.88578	1.94471	2.00364	2.06257	2.1215	2.18043	2.23937	2.2983	2.35723	2.41616	2.47509	2.53402	2.59295	2.65188	2.71081	2.76974	2.82867	2.8876
0	0.057696	0.115392	0.173088	0.230784	0.28848	0.346176	0.403872	0.461568	0.519264	0.57696	0.634656	0.692352	0.750048	0.807744	0.86544	0.923136	0.980832	1.03853	1.09622	1.15392	1.21162	1.26931	1.32701	1.3847	1.4424	1.5001	1.55779	1.61549	1.67318	1.73088	1.78858	1.84627	1.90397	1.96166	2.01936	2.07706	2.13475	2.19245	2.25014	2.30784	2.36554	2.42323	2.48093	2.53862	2.59632	2.65402	2.71171	2.76941	2.8271
0	0.0564437	0.112887	0.169331	0.225775	0.282219	0.338662	0.395106	0.45155	0.507994	0.564437	0.620881	0.677325	0.733769	0.790212	0.846656	0.9031	0.959544	1.01599	1.07243	1.12887	1.18532	1.24176	1.29821	1.35465	1.41109	1.46754	1.52398	1.58042	1.63687	1.69331	1.74976	1.8062	1.86264	1.91909	1.97553	2.03197	2.08842	2.14486	2.20131	2.25775	2.31419	2.37064	2.42708	2.48352	2.53997	2.59641	2.65286	2.7093	2.76574
0	0.0551743	0.110349	0.165523	0.220697	0.275872	0.331046	0.38622	0.441394	0.496569	0.551743	0.606917	0.662092	0.717266	0.77244	0.827615	0.882789	0.937963	0.993137	1.04831	1.10349	1.15866	1.21383	1.26901	1.32418	1.37936	1.43453	1.48971	1.54488	1.60005	1.65523	1.7104	1.76558	1.82075	1.87593	1.9311	1.98627	2.04145	2.09662	2.1518	2.20697	2.26215	2.31732	2.3725	2.42767	2.48284	2.53802	2.59319	2.64837	2.70354
0	0.0538881	0.107776	0.161664	0.215552	0.26944	0.323328	0.377216	0.431104	0.484993	0.538881	0.592769	0.646657	0.700545	0.754433	0.808321	0.862209	0.916097	0.969985	1.02387	1.07776	1.13165	1.18554	1.23943	1.29331	1.3472	1.40109	1.45498	1.50887	1.56275	1.61664	1.67053	1.72442	1.77831	1.83219	1.88608	1.93997	1.99386	2.04775	2.10163	2.15552	2.20941	2.2633	2.31719	2.37107	2.42496	2.47885	2.53274	2.58663	2.64051
0	0.0525854	0.105171	0.157756	0.210342	0.262927	0.315512	0.368098	0.420683	0.473269	0.525854	0.578439	0.631025	0.68361	0.736196	0.788781	0.841366	0.893952	0.946537	0.999123	1.05171	1.10429	1.15688	1.20946	1.26205	1.31463	1.36722	1.41981	1.47239	1.52498	1.57756	1.63015	1.68273	1.73532	1.7879	1.84049	1.89307	1.94566	1.99825	2.05083	2.10342	2.156	2.20859	2.26117	2.31376	2.36634	2.41893	2.47151	2.5241	2.57668
0	0.0512667	0.102533	0.1538	0.205067	0.256334	0.3076	0.358867	0.410134	0.4614	0.512667	0.563934	0.615201	0.666467	0.717734	0.769001	0.820267	0.871534	0.922801	0.974068	1.02533	1.0766	1.12787	1.17913	1.2304	1.28167	1.33293	1.3842	1.43547	1.48673	1.538	1.58927	1.64053	1.6918	1.74307	1.79434	1.8456	1.89687	1.94814	1.9994	2.05067	2.10194	2.1532	2.20447	2.25574	2.307	2.35827	2.40954	2.4608	2.51207
0	0.0499324	0.0998648	0.149797	0.19973	0.249662	0.299595	0.349527	0.399459	0.449392	0.499324	0.549257	0.599189	0.649121	0.699054	0.748986	0.798919	0.848851	0.898784	0.948716	0.998648	1.04858	1.09851	1.14845	1.19838	1.24831	1.29824	1.34818	1.39811	1.44804	1.49797	1.5479	1.59784	1.64777	1.6977	1.74763	1.79757	1.8475	1.89743	1.94736	1.9973	2.04723	2.09716	2.14709	2.19703	2.24696	2.29689	2.34682	2.39676	2.44669
0	0.0485829	0.0971658	0.145749	0.194332	0.242915	0.291497	0.34008	0.388663	0.437246	0.485829	0.534412	0.582995	0.631578	0.680161	0.728744	0.777327	0.82591	0.874492	0.923075	0.971658	1.02024	1.06882	1.11741	1.16599	1.21457	1.26316	1.31174	1.36032	1.4089	1.45749	1.50607	1.55465	1.60324	1.65182	1.7004	1.74898	1.79757	1.84615	1.89473	1.94332	1.9919	2.04048	2.08907	2.13765	2.18623	2.23481	2.2834	2.33198	2.38056
0	0.0472186	0.0944372	0.141656	0.188874	0.236093	0.283312	0.33053	0.377749	0.424967	0.472186	0.519405	0.566623	0.613842	0.661061	0.708279	0.755498	0.802716	0.849935	0.897154	0.944372	0.991591	1.03881	1.08603	1.13325	1.18047	1.22768	1.2749	1.32212	1.36934	1.41656	1.46378	1.511	1.55821	1.60543	1.65265	1.69987	1.74709	1.79431	1.84153	1.88874	1.93596	1.98318	2.0304	2.07762	2.12484	2.17206	2.21927	2.26649	2.31371
0	0.0458399	0.0916798	0.13752	0.18336	0.2292	0.27504	0.320879	0.366719	0.412559	0.458399	0.504239	0.550079	0.595919	0.641759	0.687599	0.733439	0.779279	0.825119	0.870958	0.916798	0.962638	1.00848	1.05432	1.10016	1.146	1.19184	1.23768	1.28352	1.32936	1.3752	1.42104	1.46688	1.51272	1.55856	1.6044	1.65024	1.69608	1.74192	1.78776	1.8336	1.87944	1.92528	1.97112	2.01696	2.0628	2.10864	2.15448	2.20032	2.24616
0	0.0444473	0.0888945	0.133342	0.177789	0.222236	0.266684	0.311131	0.355578	0.400025	0.444473	0.48892	0.533367	0.577814	0.622262	0.666709	0.711156	0.755604	0.800051	0.844498	0.888945	0.933393	0.97784	1.02229	1.06673	1.11118	1.15563	1.20008	1.24452	1.28897	1.33342	1.37787	1.42231	1.46676	1.51121	1.55565	1.6001	1.64455	1.689	1.73344	1.77789	1.82234	1.86679	1.91123	1.95568	2.00013	2.04457	2.08902	2.13347	2.17792
0	0.0430411	0.0860822	0.129123	0.172164	0.215205	0.258246	0.301288	0.344329	0.38737	0.430411	0.473452	0.516493	0.559534	0.602575	0.645616	0.688657	0.731698	0.774739	0.81778	0.860822	0.903863	0.946904	0.989945	1.03299	1.07603	1.11907	1.16211	1.20515	1.24819	1.29123	1.33427	1.37731	1.42036	1.4634	1.50644	1.54948	1.59252	1.63556	1.6786	1.72164	1.76468	1.80773	1.85077	1.89381	1.93685	1.97989	2.02293	2.06597	2.10901
0	0.0416218	0.0832436	0.124865	0.166487	0.208109	0.249731	0.291352	0.332974	0.374596	0.416218	0.45784	0.499461	0.541083	0.582705	0.624327	0.665948	0.70757	0.749192	0.790814	0.832436	0.874057	0.915679	0.957301	0.998923	1.04054	1.08217	1.12379	1.16541	1.20703	1.24865	1.29028	1.3319	1.37352	1.41514	1.45676	1.49838	1.54001	1.58163	1.62325	1.66487	1.70649	1.74811	1.78974	1.83136	1.87298	1.9146	1.95622	1.99785	2.03947
0	0.0401898	0.0803796	0.120569	0.160759	0.200949	0.241139	0.281329	0.321518	0.361708	0.401898	0.442088	0.482278	0.522467	0.562657	0.602847	0.643037	0.683227	0.723416	0.763606	0.803796	0.843986	0.884176	0.924365	0.964555	1.00474	1.04493	1.08512	1.12531	1.1655	1.20569	1.24588	1.28607	1.32626	1.36645	1.40664	1.44683	1.48702	1.52721	1.5674	1.60759	1.64778	1.68797	1.72816	1.76835	1.80854	1.84873	1.88892	1.92911	1.9693
0	0.0387456	0.0774911	0.116237	0.154982	0.193728	0.232473	0.271219	0.309965	0.34871	0.387456	0.426201	0.464947	0.503692	0.542438	0.581184	0.619929	0.658675	0.69742	0.736166	0.774911	0.813657	0.852403	0.891148	0.929894	0.968639	1.00738	1.04613	1.08488	1.12362	1.16237	1.20111	1.23986	1.2786	1.31735	1.3561	1.39484	1.43359	1.47233	1.51108	1.54982	1.58857	1.62731	1.66606	1.70481	1.74355	1.7823	1.82104	1.85979	1.89853
0	0.0372895	0.0745791	0.111869	0.149158	0.186448	0.223737	0.261027	0.298316	0.335606	0.372895	0.410185	0.447475	0.484764	0.522054	0.559343	0.596633	0.633922	0.671212	0.708501	0.745791	0.783081	0.82037	0.85766	0.894949	0.932239	0.969528	1.00682	1.04411	1.0814	1.11869	1.15598	1.19327	1.23056	1.26784	1.30513	1.34242	1.37971	1.417	1.45429	1.49158	1.52887	1.56616	1.60345	1.64074	1.67803	1.71532	1.75261	1.7899	1.82719
0	0.0358222	0.0716443	0.107467	0.143289	0.179111	0.214933	0.250755	0.286577	0.3224	0.358222	0.394044	0.429866	0.465688	0.50151	0.537333	0.573155	0.608977	0.644799	0.680621	0.716443	0.752266	0.788088	0.82391	0.859732	0.895554	0.931376	0.967199	1.00302	1.03884	1.07467	1.11049	1.14631	1.18213	1.21795	1.25378	1.2896	1.32542	1.36124	1.39706	1.43289	1.46871	1.50453	1.54035	1.57618	1.612	1.64782	1.68364	1.71946	1.75529
0	0.0343439	0.0686877	0.103032	0.137375	0.171719	0.206063	0.240407	0.274751	0.309095	0.343439	0.377783	0.412126	0.44647	0.480814	0.515158	0.549502	0.583846	0.61819	0.652534	0.686877	0.721221	0.755565	0.789909	0.824253	0.858597	0.892941	0.927285	0.961628	0.995972	1.03032	1.06466	1.099	1.13335	1.16769	1.20204	1.23638	1.27072	1.30507	1.33941	1.37375	1.4081	1.44244	1.47679	1.51113	1.54547	1.57982	1.61416	1.64851	1.68285
0	0.0328551	0.0657102	0.0985653	0.13142	0.164276	0.197131	0.229986	0.262841	0.295696	0.328551	0.361406	0.394261	0.427117	0.459972	0.492827	0.525682	0.558537	0.591392	0.624247	0.657102	0.689957	0.722813	0.755668	0.788523	0.821378	0.854233	0.887088	0.919943	0.952798	0.985653	1.01851	1.05136	1.08422	1.11707	1.14993	1.18278	1.21564	1.24849	1.28135	1.3142	1.34706	1.37991	1.41277	1.44563	1.47848	1.51134	1.54419	1.57705	1.6099
0	0.0313564	0.0627127	0.0940691	0.125425	0.156782	0.188138	0.219494	0.250851	0.282207	0.313564	0.34492	0.376276	0.407633	0.438989	0.470345	0.501702	0.533058	0.564414	0.595771	0.627127	0.658483	0.68984	0.721196	0.752552	0.783909	0.815265	0.846621	0.877978	0.909334	0.940691	0.972047	1.0034	1.03476	1.06612	1.09747	1.12883	1.16019	1.19154	1.2229	1.25425	1.28561	1.31697	1.34832	1.37968	1.41104	1.44239	1.47375	1.5051	1.53646
0	0.029848	0.0596961	0.0895441	0.119392	0.14924	0.179088	0.208936	0.238784	0.268632	0.29848	0.328328	0.358176	0.388024	0.417873	0.447721	0.477569	0.507417	0.537265	0.567113	0.596961	0.626809	0.656657	0.686505	0.716353	0.746201	0.776049	0.805897	0.835745	0.865593	0.895441	0.925289	0.955137	0.984985	1.01483	1.04468	1.07453	1.10438	1.13423	1.16407	1.19392	1.22377	1.25362	1.28347	1.31331	1.34316	1.37301	1.40286	1.43271	1.46255
0	0.0283306	0.0566613	0.0849919	0.113323	0.141653	0.169984	0.198314	0.226645	0.254976	0.283306	0.311637	0.339968	0.368298	0.396629	0.424959	0.45329	0.481621	0.509951	0.538282	0.566613	0.594943	0.623274	0.651604	0.679935	0.708266	0.736596	0.764927	0.793258	0.821588	0.849919	0.878249	0.90658	0.934911	0.963241	0.991572	1.0199	1.04823	1.07656	1.10489	1.13323	1.16156	1.18989	1.21822	1.24655	1.27488	1.30321	1.33154	1.35987	1.3882
0	0.0268046	0.0536092	0.0804138	0.107218	0.134023	0.160828	0.187632	0.214437	0.241241	0.268046	0.29485	0.321655	0.34846	0.375264	0.402069	0.428873	0.455678	0.482483	0.509287	0.536092	0.562896	0.589701	0.616506	0.64331	0.670115	0.696919	0.723724	0.750529	0.777333	0.804138	0.830942	0.857747	0.884551	0.911356	0.938161	0.964965	0.99177	1.01857	1.04538	1.07218	1.09899	1.12579	1.1526	1.1794	1.20621	1.23301	1.25982	1.28662	1.31342
0	0.0252704	0.0505408	0.0758112	0.101082	0.126352	0.151622	0.176893	0.202163	0.227433	0.252704	0.277974	0.303245	0.328515	0.353785	0.379056	0.404326	0.429597	0.454867	0.480137	0.505408	0.530678	0.555949	0.581219	0.606489	0.63176	0.65703	0.6823	0.707571	0.732841	0.758112	0.783382	0.808652	0.833923	0.859193	0.884464	0.909734	0.935004	0.960275	0.985545	1.01082	1.03609	1.06136	1.08663	1.1119	1.13717	1.16244	1.18771	1.21298	1.23825
0	0.0237285	0.047457	0.0711855	0.094914	0.118642	0.142371	0.166099	0.189828	0.213556	0.237285	0.261013	0.284742	0.30847	0.332199	0.355927	0.379656	0.403384	0.427113	0.450841	0.47457	0.498298	0.522027	0.545755	0.569484	0.593212	0.616941	0.640669	0.664398	0.688126	0.711855	0.735583	0.759312	0.78304	0.806769	0.830497	0.854226	0.877954	0.901683	0.925411	0.94914	0.972868	0.996597	1.02032	1.04405	1.06778	1.09151	1.11524	1.13897	1.1627
0	0.0221794	0.0443587	0.0665381	0.0887174	0.110897	0.133076	0.155256	0.177435	0.199614	0.221794	0.243973	0.266152	0.288332	0.310511	0.33269	0.35487	0.377049	0.399228	0.421408	0.443587	0.465767	0.487946	0.510125	0.532305	0.554484	0.576663	0.598843	0.621022	0.643201	0.665381	0.68756	0.70974	0.731919	0.754098	0.776278	0.798457	0.820636	0.842816	0.864995	0.887174	0.909354	0.931533	0.953712	0.975892	0.998071	1.02025	1.04243	1.06461	1.08679
0	0.0206235	0.041247	0.0618704	0.0824939	0.103117	0.123741	0.144364	0.164988	0.185611	0.206235	0.226858	0.247482	0.268105	0.288729	0.309352	0.329976	0.350599	0.371223	0.391846	0.41247	0.433093	0.453716	0.47434	0.494963	0.515587	0.53621	0.556834	0.577457	0.598081	0.618704	0.639328	0.659951	0.680575	0.701198	0.721822	0.742445	0.763069	0.783692	0.804316	0.824939	0.845563	0.866186	0.886809	0.907433	0.928056	0.94868	0.969303	0.989927	1.01055
0	0.0190613	0.0381226	0.0571839	0.0762452	0.0953066	0.114368	0.133429	0.15249	0.171552	0.190613	0.209674	0.228736	0.247797	0.266858	0.28592	0.304981	0.324042	0.343104	0.362165	0.381226	0.400288	0.419349	0.43841	0.457471	0.476533	0.495594	0.514655	0.533717	0.552778	0.571839	0.590901	0.609962	0.629023	0.648085	0.667146	0.686207	0.705268	0.72433	0.743391	0.762452	0.781514	0.800575	0.819636	0.838698	0.857759	0.87682	0.895882	0.914943	0.934004
0	0.0174933	0.0349867	0.05248	0.0699734	0.0874667	0.10496	0.122453	0.139947	0.15744	0.174933	0.192427	0.20992	0.227413	0.244907	0.2624	0.279893	0.297387	0.31488	0.332373	0.349867	0.36736	0.384853	0.402347	0.41984	0.437333	0.454827	0.47232	0.489813	0.507307	0.5248	0.542293	0.559787	0.57728	0.594773	0.612267	0.62976	0.647254	0.664747	0.68224	0.699734	0.717227	0.73472	0.752214	0.769707	0.7872	0.804694	0.822187	0.83968	0.857174
0	0.01592	0.0318401	0.0477601	0.0636801	0.0796002	0.0955202	0.11144	0.12736	0.14328	0.1592	0.17512	0.19104	0.20696	0.222881	0.238801	0.254721	0.270641	0.286561	0.302481	0.318401	0.334321	0.350241	0.366161	0.382081	0.398001	0.413921	0.429841	0.445761	0.461681	0.477601	0.493521	0.509441	0.525361	0.541281	0.557201	0.573121	0.589041	0.604961	0.620881	0.636801	0.652722	0.668642	0.684562	0.700482	0.716402	0.732322	0.748242	0.764162	0.780082
0	0.0143419	0.0286838	0.0430257	0.0573675	0.0717094	0.0860513	0.100393	0.114735	0.129077	0.143419	0.157761	0.172103	0.186445	0.200786	0.215128	0.22947	0.243812	0.258154	0.272496	0.286838	0.30118	0.315522	0.329863	0.344205	0.358547	0.372889	0.387231	0.401573	0.415915	0.430257	0.444598	0.45894	0.473282	0.487624	0.501966	0.516308	0.53065	0.544992	0.559334	0.573675	0.588017	0.602359	0.616701	0.631043	0.645385	0.659727	0.674069	0.688411	0.702752
0	0.0127594	0.0255187	0.0382781	0.0510375	0.0637968	0.0765562	0.0893156	0.102075	0.114834	0.127594	0.140353	0.153112	0.165872	0.178631	0.191391	0.20415	0.216909	0.229669	0.242428	0.255187	0.267947	0.280706	0.293465	0.306225	0.318984	0.331744	0.344503	0.357262	0.370022	0.382781	0.39554	0.4083	0.421059	0.433818	0.446578	0.459337	0.472097	0.484856	0.497615	0.510375	0.523134	0.535893	0.548653	0.561412	0.574172	0.586931	0.59969	0.61245	0.625209
0	0.011173	0.0223459	0.0335189	0.0446918	0.0558648	0.0670378	0.0782107	0.0893837	0.100557	0.11173	0.122903	0.134076	0.145249	0.156421	0.167594	0.178767	0.18994	0.201113	0.212286	0.223459	0.234632	0.245805	0.256978	0.268151	0.279324	0.290497	0.30167	0.312843	0.324016	0.335189	0.346362	0.357535	0.368708	0.379881	0.391054	0.402227	0.4134	0.424573	0.435746	0.446918	0.458091	0.469264	0.480437	0.49161	0.502783	0.513956	0.525129	0.536302	0.547475
0	0.00958315	0.0191663	0.0287495	0.0383326	0.0479158	0.0574989	0.0670821	0.0766652	0.0862484	0.0958315	0.105415	0.114998	0.124581	0.134164	0.143747	0.15333	0.162914	0.172497	0.18208	0.191663	0.201246	0.210829	0.220413	0.229996	0.239579	0.249162	0.258745	0.268328	0.277911	0.287495	0.297078	0.306661	0.316244	0.325827	0.33541	0.344993	0.354577	0.36416	0.373743	0.383326	0.392909	0.402492	0.412076	0.421659	0.431242	0.440825	0.450408	0.459991	0.469574
0	0.00799042	0.0159808	0.0239713	0.0319617	0.0399521	0.0479425	0.055933	0.0639234	0.0719138	0.0799042	0.0878947	0.0958851	0.103876	0.111866	0.119856	0.127847	0.135837	0.143828	0.151818	0.159808	0.167799	0.175789	0.18378	0.19177	0.199761	0.207751	0.215741	0.223732	0.231722	0.239713	0.247703	0.255694	0.263684	0.271674	0.279665	0.287655	0.295646	0.303636	0.311627	0.319617	0.327607	0.335598	0.343588	0.351579	0.359569	0.36756	0.37555	0.38354	0.391531
0	0.00639526	0.0127905	0.0191858	0.025581	0.0319763	0.0383716	0.0447668	0.0511621	0.0575574	0.0639526	0.0703479	0.0767431	0.0831384	0.0895337	0.0959289	0.102324	0.108719	0.115115	0.12151	0.127905	0.134301	0.140696	0.147091	0.153486	0.159882	0.166277	0.172672	0.179067	0.185463	0.191858	0.198253	0.204648	0.211044	0.217439	0.223834	0.230229	0.236625	0.24302	0.249415	0.25581	0.262206	0.268601	0.274996	0.281392	0.287787	0.294182	0.300577	0.306973	0.313368
0	0.00479815	0.0095963	0.0143945	0.0191926	0.0239908	0.0287889	0.0335871	0.0383852	0.0431834	0.0479815	0.0527797	0.0575778	0.062376	0.0671741	0.0719723	0.0767704	0.0815686	0.0863667	0.0911649	0.095963	0.100761	0.105559	0.110357	0.115156	0.119954	0.124752	0.12955	0.134348	0.139146	0.143945	0.148743	0.153541	0.158339	0.163137	0.167935	0.172733	0.177532	0.18233	0.187128	0.191926	0.196724	0.201522	0.206321	0.211119	0.215917	0.220715	0.225513	0.230311	0.235109
0	0.00319958	0.00639916	0.00959874	0.0127983	0.0159979	0.0191975	0.0223971	0.0255966	0.0287962	0.0319958	0.0351954	0.038395	0.0415945	0.0447941	0.0479937	0.0511933	0.0543929	0.0575924	0.060792	0.0639916	0.0671912	0.0703908	0.0735903	0.0767899	0.0799895	0.0831891	0.0863887	0.0895882	0.0927878	0.0959874	0.099187	0.102387	0.105586	0.108786	0.111985	0.115185	0.118384	0.121584	0.124784	0.127983	0.131183	0.134382	0.137582	0.140782	0.143981	0.147181	0.15038	0.15358	0.156779
0	0.00160003	0.00320007	0.0048001	0.00640014	0.00800017	0.0096002	0.0112002	0.0128003	0.0144003	0.0160003	0.0176004	0.0192004	0.0208004	0.0224005	0.0240005	0.0256005	0.0272006	0.0288006	0.0304006	0.0320007	0.0336007	0.0352007	0.0368008	0.0384008	0.0400008	0.0416009	0.0432009	0.0448009	0.046401	0.048001	0.049601	0.0512011	0.0528011	0.0544011	0.0560012	0.0576012	0.0592013	0.0608013	0.0624013	0.0640014	0.0656014	0.0672014	0.0688015	0.0704015	0.0720015	0.0736016	0.0752016	0.0768016	0.0784017
0	0	0	0	0	0	0	0	0	0	0	0	0	0	0	0	0	0	0	0	0	0	0	0	0	0	0	0	0	0	0	0	0	0	0	0	0	0	0	0	0	0	0	0	0	0	0	0	0	0
0	-0.00160003	-0.00320007	-0.0048001	-0.00640014	-0.00800017	-0.0096002	-0.0112002	-0.0128003	-0.0144003	-0.0160003	-0.0176004	-0.0192004	-0.0208004	-0.0224005	-0.0240005	-0.0256005	-0.0272006	-0.0288006	-0.0304006	-0.0320007	-0.0336007	-0.0352007	-0.0368008	-0.0384008	-0.0400008	-0.0416009	-0.0432009	-0.0448009	-0.046401	-0.048001	-0.049601	-0.0512011	-0.0528011	-0.0544011	-0.0560012	-0.0576012	-0.0592013	-0.0608013	-0.0624013	-0.0640014	-0.0656014	-0.0672014	-0.0688015	-0.0704015	-0.0720015	-0.0736016	-0.0752016	-0.0768016	-0.0784017
0	-0.00319958	-0.00639916	-0.00959874	-0.0127983	-0.0159979	-0.0191975	-0.0223971	-0.0255966	-0.0287962	-0.0319958	-0.0351954	-0.038395	-0.0415945	-0.0447941	-0.0479937	-0.0511933	-0.0543929	-0.0575924	-0.060792	-0.0639916	-0.0671912	-0.0703908	-0.0735903	-0.0767899	-0.0799895	-0.0831891	-0.0863887	-0.0895882	-0.0927878	-0.0959874	-0.099187	-0.102387	-0.105586	-0.108786	-0.111985	-0.115185	-0.118384	-0.121584	-0.124784	-0.127983	-0.131183	-0.134382	-0.137582	-0.140782	-0.143981	-0.147181	-0.15038	-0.15358	-0.156779
0	-0.00479815	-0.0095963	-0.0143945	-0.0191926	-0.0239908	-0.0287889	-0.0335871	-0.0383852	-0.0431834	-0.0479815	-0.0527797	-0.0575778	-0.062376	-0.0671741	-0.0719723	-0.0767704	-0.0815686	-0.0863667	-0.0911649	-0.095963	-0.100761	-0.105559	-0.110357	-0.115156	-0.119954	-0.124752	-0.12955	-0.134348	-0.139146	-0.143945	-0.148743	-0.153541	-0.158339	-0.163137	-0.167935	-0.172733	-0.177532	-0.18233	-0.187128	-0.191926	-0.196724	-0.201522	-0.206321	-0.211119	-0.215917	-0.220715	-0.225513	-0.230311	-0.235109
0	-0.00639526	-0.0127905	-0.0191858	-0.025581	-0.0319763	-0.0383716	-0.0447668	-0.0511621	-0.0575574	-0.0639526	-0.0703479	-0.0767431	-0.0831384	-0.0895337	-0.0959289	-0.102324	-0.108719	-0.115115	-0.12151	-0.127905	-0.134301	-0.140696	-0.147091	-0.153486	-0.159882	-0.166277	-0.172672	-0.179067	-0.185463	-0.191858	-0.198253	-0.204648	-0.211044	-0.217439	-0.223834	-0.230229	-0.236625	-0.24302	-0.249415	-0.25581	-0.262206	-0.268601	-0.274996	-0.281392	-0.287787	-0.294182	-0.300577	-0.306973	-0.313368
0	-0.00799042	-0.0159808	-0.0239713	-0.0319617	-0.0399521	-0.0479425	-0.055933	-0.0639234	-0.0719138	-0.0799042	-0.0878947	-0.0958851	-0.103876	-0.111866	-0.119856	-0.127847	-0.135837	-0.143828	-0.151818	-0.159808	-0.167799	-0.175789	-0.18378	-0.19177	-0.199761	-0.207751	-0.215741	-0.223732	-0.231722	-0.239713	-0.247703	-0.255694	-0.263684	-0.271674	-0.279665	-0.287655	-0.295646	-0.303636	-0.311627	-0.319617	-0.327607	-0.335598	-0.343588	-0.351579	-0.359569	-0.36756	-0.37555	-0.38354	-0.391531
0	-0.00958315	-0.0191663	-0.0287495	-0.0383326	-0.0479158	-0.0574989	-0.0670821	-0.0766652	-0.0862484	-0.0958315	-0.105415	-0.114998	-0.124581	-0.134164	-0.143747	-0.15333	-0.162914	-0.172497	-0.18208	-0.191663	-0.201246	-0.210829	-0.220413	-0.229996	-0.239579	-0.249162	-0.258745	-0.268328	-0.277911	-0.287495	-0.297078	-0.306661	-0.316244	-0.325827	-0.33541	-0.344993	-0.354577	-0.36416	-0.373743	-0.383326	-0.392909	-0.402492	-0.412076	-0.421659	-0.431242	-0.440825	-0.450408	-0.459991	-0.469574
0	-0.011173	-0.0223459	-0.0335189	-0.0446918	-0.0558648	-0.0670378	-0.0782107	-0.0893837	-0.100557	-0.11173	-0.122903	-0.134076	-0.145249	-0.156421	-0.167594	-0.178767	-0.18994	-0.201113	-0.212286	-0.223459	-0.234632	-0.245805	-0.256978	-0.268151	-0.279324	-0.290497	-0.30167	-0.312843	-0.324016	-0.335189	-0.346362	-0.357535	-0.368708	-0.379881	-0.391054	-0.402227	-0.4134	-0.424573	-0.435746	-0.446918	-0.458091	-0.469264	-0.480437	-0.49161	-0.502783	-0.513956	-0.525129	-0.536302	-0.547475
0	-0.0127594	-0.0255187	-0.0382781	-0.0510375	-0.0637968	-0.0765562	-0.0893156	-0.102075	-0.114834	-0.127594	-0.140353	-0.153112	-0.165872	-0.178631	-0.191391	-0.20415	-0.216909	-0.229669	-0.242428	-0.255187	-0.267947	-0.280706	-0.293465	-0.306225	-0.318984	-0.331744	-0.344503	-0.357262	-0.370022	-0.382781	-0.39554	-0.4083	-0.421059	-0.433818	-0.446578	-0.459337	-0.472097	-0.484856	-0.497615	-0.510375	-0.523134	-0.535893	-0.548653	-0.561412	-0.574172	-0.586931	-0.59969	-0.61245	-0.625209
0	-0.0143419	-0.0286838	-0.0430257	-0.0573675	-0.0717094	-0.0860513	-0.100393	-0.114735	-0.129077	-0.143419	-0.157761	-0.172103	-0.186445	-0.200786	-0.215128	-0.22947	-0.243812	-0.258154	-0.272496	-0.286838	-0.30118	-0.315522	-0.329863	-0.344205	-0.358547	-0.372889	-0.387231	-0.401573	-0.415915	-0.430257	-0.444598	-0.45894	-0.473282	-0.487624	-0.501966	-0.516308	-0.53065	-0.544992	-0.559334	-0.573675	-0.588017	-0.602359	-0.616701	-0.631043	-0.645385	-0.659727	-0.674069	-0.688411	-0.702752
0	-0.01592	-0.0318401	-0.0477601	-0.0636801	-0.0796002	-0.0955202	-0.11144	-0.12736	-0.14328	-0.1592	-0.17512	-0.19104	-0.20696	-0.222881	-0.238801	-0.254721	-0.270641	-0.286561	-0.302481	-0.318401	-0.334321	-0.350241	-0.366161	-0.382081	-0.398001	-0.413921	-0.429841	-0.445761	-0.461681	-0.477601	-0.493521	-0.509441	-0.525361	-0.541281	-0.557201	-0.573121	-0.589041	-0.604961	-0.620881	-0.636801	-0.652722	-0.668642	-0.684562	-0.700482	-0.716402	-0.732322	-0.748242	-0.764162	-0.780082
0	-0.0174933	-0.0349867	-0.05248	-0.0699734	-0.0874667	-0.10496	-0.122453	-0.139947	-0.15744	-0.174933	-0.192427	-0.20992	-0.227413	-0.244907	-0.2624	-0.279893	-0.297387	-0.31488	-0.332373	-0.349867	-0.36736	-0.384853	-0.402347	-0.41984	-0.437333	-0.454827	-0.47232	-0.489813	-0.507307	-0.5248	-0.542293	-0.559787	-0.57728	-0.594773	-0.612267	-0.62976	-0.647254	-0.664747	-0.68224	-0.699734	-0.717227	-0.73472	-0.752214	-0.769707	-0.7872	-0.804694	-0.822187	-0.83968	-0.857174
0	-0.0190613	-0.0381226	-0.0571839	-0.0762452	-0.0953066	-0.114368	-0.133429	-0.15249	-0.171552	-0.190613	-0.209674	-0.228736	-0.247797	-0.266858	-0.28592	-0.304981	-0.324042	-0.343104	-0.362165	-0.381226	-0.400288	-0.419349	-0.43841	-0.457471	-0.476533	-0.495594	-0.514655	-0.533717	-0.552778	-0.571839	-0.590901	-0.609962	-0.629023	-0.648085	-0.667146	-0.686207	-0.705268	-0.72433	-0.743391	-0.762452	-0.781514	-0.800575	-0.819636	-0.838698	-0.857759	-0.87682	-0.895882	-0.914943	-0.934004
0	-0.0206235	-0.041247	-0.0618704	-0.0824939	-0.103117	-0.123741	-0.144364	-0.164988	-0.185611	-0.206235	-0.226858	-0.247482	-0.268105	-0.288729	-0.309352	-0.329976	-0.350599	-0.371223	-0.391846	-0.41247	-0.433093	-0.453716	-0.47434	-0.494963	-0.515587	-0.53621	-0.556834	-0.577457	-0.598081	-0.618704	-0.639328	-0.659951	-0.680575	-0.701198	-0.721822	-0.742445	-0.763069	-0.783692	-0.804316	-0.824939	-0.845563	-0.866186	-0.886809	-0.907433	-0.928056	-0.94868	-0.969303	-0.989927	-1.01055
0	-0.0221794	-0.0443587	-0.0665381	-0.0887174	-0.110897	-0.133076	-0.155256	-0.177435	-0.199614	-0.221794	-0.243973	-0.266152	-0.288332	-0.310511	-0.33269	-0.35487	-0.377049	-0.399228	-0.421408	-0.443587	-0.465767	-0.487946	-0.510125	-0.532305	-0.554484	-0.576663	-0.598843	-0.621022	-0.643201	-0.665381	-0.68756	-0.70974	-0.731919	-0.754098	-0.776278	-0.798457	-0.820636	-0.842816	-0.864995	-0.887174	-0.909354	-0.931533	-0.953712	-0.975892	-0.998071	-1.02025	-1.04243	-1.06461	-1.08679
0	-0.0237285	-0.047457	-0.0711855	-0.094914	-0.118642	-0.142371	-0.166099	-0.189828	-0.213556	-0.237285	-0.261013	-0.284742	-0.30847	-0.332199	-0.355927	-0.379656	-0.403384	-0.427113	-0.450841	-0.47457	-0.498298	-0.522027	-0.545755	-0.569484	-0.593212	-0.616941	-0.640669	-0.664398	-0.688126	-0.711855	-0.735583	-0.759312	-0.78304	-0.806769	-0.830497	-0.854226	-0.877954	-0.901683	-0.925411	-0.94914	-0.972868	-0.996597	-1.02032	-1.04405	-1.06778	-1.09151	-1.11524	-1.13897	-1.1627
0	-0.0252704	-0.0505408	-0.0758112	-0.101082	-0.126352	-0.151622	-0.176893	-0.202163	-0.227433	-0.252704	-0.277974	-0.303245	-0.328515	-0.353785	-0.379056	-0.404326	-0.429597	-0.454867	-0.480137	-0.505408	-0.530678	-0.555949	-0.581219	-0.606489	-0.63176	-0.65703	-0.6823	-0.707571	-0.732841	-0.758112	-0.783382	-0.808652	-0.833923	-0.859193	-0.884464	-0.909734	-0.935004	-0.960275	-0.985545	-1.01082	-1.03609	-1.06136	-1.08663	-1.1119	-1.13717	-1.16244	-1.18771	-1.21298	-1.23825
0	-0.0268046	-0.0536092	-0.0804138	-0.107218	-0.134023	-0.160828	-0.187632	-0.214437	-0.241241	-0.268046	-0.29485	-0.321655	-0.34846	-0.375264	-0.402069	-0.428873	-0.455678	-0.482483	-0.509287	-0.536092	-0.562896	-0.589701	-0.616506	-0.64331	-0.670115	-0.696919	-0.723724	-0.750529	-0.777333	-0.804138	-0.830942	-0.857747	-0.884551	-0.911356	-0.938161	-0.964965	-0.99177	-1.01857	-1.04538	-1.07218	-1.09899	-1.12579	-1.1526	-1.1794	-1.20621	-1.23301	-1.25982	-1.28662	-1.31342
0	-0.0283306	-0.0566613	-0.0849919	-0.113323	-0.141653	-0.169984	-0.198314	-0.226645	-0.254976	-0.283306	-0.311637	-0.339968	-0.368298	-0.396629	-0.424959	-0.45329	-0.481621	-0.509951	-0.538282	-0.566613	-0.594943	-0.623274	-0.651604	-0.679935	-0.708266	-0.736596	-0.764927	-0.793258	-0.821588	-0.849919	-0.878249	-0.90658	-0.934911	-0.963241	-0.991572	-1.0199	-1.04823	-1.07656	-1.10489	-1.13323	-1.16156	-1.18989	-1.21822	-1.24655	-1.27488	-1.30321	-1.33154	-1.35987	-1.3882
0	-0.029848	-0.0596961	-0.0895441	-0.119392	-0.14924	-0.179088	-0.208936	-0.238784	-0.268632	-0.29848	-0.328328	-0.358176	-0.388024	-0.417873	-0.447721	-0.477569	-0.507417	-0.537265	-0.567113	-0.596961	-0.626809	-0.656657	-0.686505	-0.716353	-0.746201	-0.776049	-0.805897	-0.835745	-0.865593	-0.895441	-0.925289	-0.955137	-0.984985	-1.01483	-1.04468	-1.07453	-1.10438	-1.13423	-1.16407	-1.19392	-1.22377	-1.25362	-1.28347	-1.31331	-1.34316	-1.37301	-1.40286	-1.43271	-1.46255
0	-0.0313564	-0.0627127	-0.0940691	-0.125425	-0.156782	-0.188138	-0.219494	-0.250851	-0.282207	-0.313564	-0.34492	-0.376276	-0.407633	-0.438989	-0.470345	-0.501702	-0.533058	-0.564414	-0.595771	-0.627127	-0.658483	-0.68984	-0.721196	-0.752552	-0.783909	-0.815265	-0.846621	-0.877978	-0.909334	-0.940691	-0.972047	-1.0034	-1.03476	-1.06612	-1.09747	-1.12883	-1.16019	-1.19154	-1.2229	-1.25425	-1.28561	-1.31697	-1.34832	-1.37968	-1.41104	-1.44239	-1.47375	-1.5051	-1.53646
0	-0.0328551	-0.0657102	-0.0985653	-0.13142	-0.164276	-0.197131	-0.229986	-0.262841	-0.295696	-0.328551	-0.361406	-0.394261	-0.427117	-0.459972	-0.492827	-0.525682	-0.558537	-0.591392	-0.624247	-0.657102	-0.689957	-0.722813	-0.755668	-0.788523	-0.821378	-0.854233	-0.887088	-0.919943	-0.952798	-0.985653	-1.01851	-1.05136	-1.08422	-1.11707	-1.14993	-1.18278	-1.21564	-1.24849	-1.28135	-1.3142	-1.34706	-1.37991	-1.41277	-1.44563	-1.47848	-1.51134	-1.54419	-1.57705	-1.6099
0	-0.0343439	-0.0686877	-0.103032	-0.137375	-0.171719	-0.206063	-0.240407	-0.274751	-0.309095	-0.343439	-0.377783	-0.412126	-0.44647	-0.480814	-0.515158	-0.549502	-0.583846	-0.61819	-0.652534	-0.686877	-0.721221	-0.755565	-0.789909	-0.824253	-0.858597	-0.892941	-0.927285	-0.961628	-0.995972	-1.03032	-1.06466	-1.099	-1.13335	-1.16769	-1.20204	-1.23638	-1.27072	-1.30507	-1.33941	-1.37375	-1.4081	-1.44244	-1.47679	-1.51113	-1.54547	-1.57982	-1.61416	-1.64851	-1.68285
0	-0.0358222	-0.0716443	-0.107467	-0.143289	-0.179111	-0.214933	-0.250755	-0.286577	-0.3224	-0.358222	-0.394044	-0.429866	-0.465688	-0.50151	-0.537333	-0.573155	-0.608977	-0.644799	-0.680621	-0.716443	-0.752266	-0.788088	-0.82391	-0.859732	-0.895554	-0.931376	-0.967199	-1.00302	-1.03884	-1.07467	-1.11049	-1.14631	-1.18213	-1.21795	-1.25378	-1.2896	-1.32542	-1.36124	-1.39706	-1.43289	-1.46871	-1.50453	-1.54035	-1.57618	-1.612	-1.64782	-1.68364	-1.71946	-1.75529
0	-0.0372895	-0.0745791	-0.111869	-0.149158	-0.186448	-0.223737	-0.261027	-0.298316	-0.335606	-0.372895	-0.410185	-0.447475	-0.484764	-0.522054	-0.559343	-0.596633	-0.633922	-0.671212	-0.708501	-0.745791	-0.783081	-0.82037	-0.85766	-0.894949	-0.932239	-0.969528	-1.00682	-1.04411	-1.0814	-1.11869	-1.15598	-1.19327	-1.23056	-1.26784	-1.30513	-1.34242	-1.37971	-1.417	-1.45429	-1.49158	-1.52887	-1.56616	-1.60345	-1.64074	-1.67803	-1.71532	-1.75261	-1.7899	-1.82719
0	-0.0387456	-0.0774911	-0.116237	-0.154982	-0.193728	-0.232473	-0.271219	-0.309965	-0.34871	-0.387456	-0.426201	-0.464947	-0.503692	-0.542438	-0.581184	-0.619929	-0.658675	-0.69742	-0.736166	-0.774911	-0.813657	-0.852403	-0.891148	-0.929894	-0.968639	-1.00738	-1.04613	-1.08488	-1.12362	-1.16237	-1.20111	-1.23986	-1.2786	-1.31735	-1.3561	-1.39484	-1.43359	-1.47233	-1.51108	-1.54982	-1.58857	-1.62731	-1.66606	-1.70481	-1.74355	-1.7823	-1.82104	-1.85979	-1.89853
0	-0.0401898	-0.0803796	-0.120569	-0.160759	-0.200949	-0.241139	-0.281329	-0.321518	-0.361708	-0.401898	-0.442088	-0.482278	-0.522467	-0.562657	-0.602847	-0.643037	-0.683227	-0.723416	-0.763606	-0.803796	-0.843986	-0.884176	-0.924365	-0.964555	-1.00474	-1.04493	-1.08512	-1.12531	-1.1655	-1.20569	-1.24588	-1.28607	-1.32626	-1.36645	-1.40664	-1.44683	-1.48702	-1.52721	-1.5674	-1.60759	-1.64778	-1.68797	-1.72816	-1.76835	-1.80854	-1.84873	-1.88892	-1.92911	-1.9693
0	-0.0416218	-0.0832436	-0.124865	-0.166487	-0.208109	-0.249731	-0.291352	-0.332974	-0.374596	-0.416218	-0.45784	-0.499461	-0.541083	-0.582705	-0.624327	-0.665948	-0.70757	-0.749192	-0.790814	-0.832436	-0.874057	-0.915679	-0.957301	-0.998923	-1.04054	-1.08217	-1.12379	-1.16541	-1.20703	-1.24865	-1.29028	-1.3319	-1.37352	-1.41514	-1.45676	-1.49838	-1.54001	-1.58163	-1.62325	-1.66487	-1.70649	-1.74811	-1.78974	-1.83136	-1.87298	-1.9146	-1.95622	-1.99785	-2.03947
0	-0.0430411	-0.0860822	-0.129123	-0.172164	-0.215205	-0.258246	-0.301288	-0.344329	-0.38737	-0.430411	-0.473452	-0.516493	-0.559534	-0.602575	-0.645616	-0.688657	-0.731698	-0.774739	-0.81778	-0.860822	-0.903863	-0.946904	-0.989945	-1.03299	-1.07603	-1.11907	-1.16211	-1.20515	-1.24819	-1.29123	-1.33427	-1.37731	-1.42036	-1.4634	-1.50644	-1.54948	-1.59252	-1.63556	-1.6786	-1.72164	-1.76468	-1.80773	-1.85077	-1.89381	-1.93685	-1.97989	-2.02293	-2.06597	-2.10901
0	-0.0444473	-0.0888945	-0.133342	-0.177789	-0.222236	-0.266684	-0.311131	-0.355578	-0.400025	-0.444473	-0.48892	-0.533367	-0.577814	-0.622262	-0.666709	-0.711156	-0.755604	-0.800051	-0.844498	-0.888945	-0.933393	-0.97784	-1.02229	-1.06673	-1.11118	-1.15563	-1.20008	-1.24452	-1.28897	-1.33342	-1.37787	-1.42231	-1.46676	-1.51121	-1.55565	-1.6001	-1.64455	-1.689	-1.73344	-1.77789	-1.82234	-1.86679	-1.91123	-1.95568	-2.00013	-2.04457	-2.08902	-2.13347	-2.17792
0	-0.0458399	-0.0916798	-0.13752	-0.18336	-0.2292	-0.27504	-0.320879	-0.366719	-0.412559	-0.458399	-0.504239	-0.550079	-0.595919	-0.641759	-0.687599	-0.733439	-0.779279	-0.825119	-0.870958	-0.916798	-0.962638	-1.00848	-1.05432	-1.10016	-1.146	-1.19184	-1.23768	-1.28352	-1.32936	-1.3752	-1.42104	-1.46688	-1.51272	-1.55856	-1.6044	-1.65024	-1.69608	-1.74192	-1.78776	-1.8336	-1.87944	-1.92528	-1.97112	-2.01696	-2.0628	-2.10864	-2.15448	-2.20032	-2.24616
0	-0.0472186	-0.0944372	-0.141656	-0.188874	-0.236093	-0.283312	-0.33053	-0.377749	-0.424967	-0.472186	-0.519405	-0.566623	-0.613842	-0.661061	-0.708279	-0.755498	-0.802716	-0.849935	-0.897154	-0.944372	-0.991591	-1.03881	-1.08603	-1.13325	-1.18047	-1.22768	-1.2749	-1.32212	-1.36934	-1.41656	-1.46378	-1.511	-1.55821	-1.60543	-1.65265	-1.69987	-1.74709	-1.79431	-1.84153	-1.88874	-1.93596	-1.98318	-2.0304	-2.07762	-2.12484	-2.17206	-2.21927	-2.26649	-2.31371
0	-0.0485829	-0.0971658	-0.145749	-0.194332	-0.242915	-0.291497	-0.34008	-0.388663	-0.437246	-0.485829	-0.534412	-0.582995	-0.631578	-0.680161	-0.728744	-0.777327	-0.82591	-0.874492	-0.923075	-0.971658	-1.02024	-1.06882	-1.11741	-1.16599	-1.21457	-1.26316	-1.31174	-1.36032	-1.4089	-1.45749	-1.50607	-1.55465	-1.60324	-1.65182	-1.7004	-1.74898	-1.79757	-1.84615	-1.89473	-1.94332	-1.9919	-2.04048	-2.08907	-2.13765	-2.18623	-2.23481	-2.2834	-2.33198	-2.38056
0	-0.0499324	-0.0998648	-0.149797	-0.19973	-0.249662	-0.299595	-0.349527	-0.399459	-0.449392	-0.499324	-0.549257	-0.599189	-0.649121	-0.699054	-0.748986	-0.798919	-0.848851	-0.898784	-0.948716	-0.998648	-1.04858	-1.09851	-1.14845	-1.19838	-1.24831	-1.29824	-1.34818	-1.39811	-1.44804	-1.49797	-1.5479	-1.59784	-1.64777	-1.6977	-1.74763	-1.79757	-1.8475	-1.89743	-1.94736	-1.9973	-2.04723	-2.09716	-2.14709	-2.19703	-2.24696	-2.29689	-2.34682	-2.39676	-2.44669
0	-0.0512667	-0.102533	-0.1538	-0.205067	-0.256334	-0.3076	-0.358867	-0.410134	-0.4614	-0.512667	-0.563934	-0.615201	-0.666467	-0.717734	-0.769001	-0.820267	-0.871534	-0.922801	-0.974068	-1.02533	-1.0766	-1.12787	-1.17913	-1.2304	-1.28167	-1.33293	-1.3842	-1.43547	-1.48673	-1.538	-1.58927	-1.64053	-1.6918	-1.74307	-1.79434	-1.8456	-1.89687	-1.94814	-1.9994	-2.05067	-2.10194	-2.1532	-2.20447	-2.25574	-2.307	-2.35827	-2.40954	-2.4608	-2.51207
0	-0.0525854	-0.105171	-0.157756	-0.210342	-0.262927	-0.315512	-0.368098	-0.420683	-0.473269	-0.525854	-0.578439	-0.631025	-0.68361	-0.736196	-0.788781	-0.841366	-0.893952	-0.946537	-0.999123	-1.05171	-1.10429	-1.15688	-1.20946	-1.26205	-1.31463	-1.36722	-1.41981	-1.47239	-1.52498	-1.57756	-1.63015	-1.68273	-1.73532	-1.7879	-1.84049	-1.89307	-1.94566	-1.99825	-2.05083	-2.10342	-2.156	-2.20859	-2.26117	-2.31376	-2.36634	-2.41893	-2.47151	-2.5241	-2.57668
0	-0.0538881	-0.107776	-0.161664	-0.215552	-0.26944	-0.323328	-0.377216	-0.431104	-0.484993	-0.538881	-0.592769	-0.646657	-0.700545	-0.754433	-0.808321	-0.862209	-0.916097	-0.969985	-1.02387	-1.07776	-1.13165	-1.18554	-1.23943	-1.29331	-1.3472	-1.40109	-1.45498	-1.50887	-1.56275	-1.61664	-1.67053	-1.72442	-1.77831	-1.83219	-1.88608	-1.93997	-1.99386	-2.04775	-2.10163	-2.15552	-2.20941	-2.2633	-2.31719	-2.37107	-2.42496	-2.47885	-2.53274	-2.58663	-2.64051
0	-0.0551743	-0.110349	-0.165523	-0.220697	-0.275872	-0.331046	-0.38622	-0.441394	-0.496569	-0.551743	-0.606917	-0.662092	-0.717266	-0.77244	-0.827615	-0.882789	-0.937963	-0.993137	-1.04831	-1.10349	-1.15866	-1.21383	-1.26901	-1.32418	-1.37936	-1.43453	-1.48971	-1.54488	-1.60005	-1.65523	-1.7104	-1.76558	-1.82075	-1.87593	-1.9311	-1.98627	-2.04145	-2.09662	-2.1518	-2.20697	-2.26215	-2.31732	-2.3725	-2.42767	-2.48284	-2.53802	-2.59319	-2.64837	-2.70354
0	-0.0564437	-0.112887	-0.169331	-0.225775	-0.282219	-0.338662	-0.395106	-0.45155	-0.507994	-0.564437	-0.620881	-0.677325	-0.733769	-0.790212	-0.846656	-0.9031	-0.959544	-1.01599	-1.07243	-1.12887	-1.18532	-1.24176	-1.29821	-1.35465	-1.41109	-1.46754	-1.52398	-1.58042	-1.63687	-1.69331	-1.74976	-1.8062	-1.86264	-1.91909	-1.97553	-2.03197	-2.08842	-2.14486	-2.20131	-2.25775	-2.31419	-2.37064	-2.42708	-2.48352	-2.53997	-2.59641	-2.65286	-2.7093	-2.76574
0	-0.057696	-0.115392	-0.173088	-0.230784	-0.28848	-0.346176	-0.403872	-0.461568	-0.519264	-0.57696	-0.634656	-0.692352	-0.750048	-0.807744	-0.86544	-0.923136	-0.980832	-1.03853	-1.09622	-1.15392	-1.21162	-1.26931	-1.32701	-1.3847	-1.4424	-1.5001	-1.55779	-1.61549	-1.67318	-1.73088	-1.78858	-1.84627	-1.90397	-1.96166	-2.01936	-2.07706	-2.13475	-2.19245	-2.25014	-2.30784	-2.36554	-2.42323	-2.48093	-2.53862	-2.59632	-2.65402	-2.71171	-2.76941	-2.8271
0	-0.0589307	-0.117861	-0.176792	-0.235723	-0.294653	-0.353584	-0.412515	-0.471445	-0.530376	-0.589307	-0.648237	-0.707168	-0.766099	-0.825029	-0.88396	-0.942891	-1.00182	-1.06075	-1.11968	-1.17861	-1.23754	-1.29647	-1.35541	-1.41434	-1.47327	-1.5322	-1.59113	-1.65006	-1.70899	-1.76792	-1.82685	-1.88578	-1.94471	-2.00364	-2.06257	-2.1215	-2.18043	-2.23937	-2.2983	-2.35723	-2.41616	-2.47509	-2.53402	-2.59295	-2.65188	-2.71081	-2.76974	-2.82867	-2.8876
0	-0.0601474	-0.120295	-0.180442	-0.24059	-0.300737	-0.360884	-0.421032	-0.481179	-0.541326	-0.601474	-0.661621	-0.721769	-0.781916	-0.842063	-0.902211	-0.962358	-1.02251	-1.08265	-1.1428	-1.20295	-1.2631	-1.32324	-1.38339	-1.44354	-1.50368	-1.56383	-1.62398	-1.68413	-1.74427	-1.80442	-1.86457	-1.92472	-1.98486	-2.04501	-2.10516	-2.16531	-2.22545	-2.2856	-2.34575	-2.4059	-2.46604	-2.52619	-2.58634	-2.64648	-2.70663	-2.76678	-2.82693	-2.88707	-2.94722
0	-0.0613458	-0.122692	-0.184037	-0.245383	-0.306729	-0.368075	-0.429421	-0.490766	-0.552112	-0.613458	-0.674804	-0.736149	-0.797495	-0.858841	-0.920187	-0.981533	-1.04288	-1.10422	-1.16557	-1.22692	-1.28826	-1.34961	-1.41095	-1.4723	-1.53364	-1.59499	-1.65634	-1.71768	-1.77903	-1.84037	-1.90172	-1.96307	-2.02441	-2.08576	-2.1471	-2.20845	-2.26979	-2.33114	-2.39249	-2.45383	-2.51518	-2.57652	-2.63787	-2.69921	-2.76056	-2.82191	-2.88325	-2.9446	-3.00594
0	-0.0625255	-0.125051	-0.187576	-0.250102	-0.312627	-0.375153	-0.437678	-0.500204	-0.562729	-0.625255	-0.68778	-0.750306	-0.812831	-0.875357	-0.937882	-1.00041	-1.06293	-1.12546	-1.18798	-1.25051	-1.31304	-1.37556	-1.43809	-1.50061	-1.56314	-1.62566	-1.68819	-1.75071	-1.81324	-1.87576	-1.93829	-2.00082	-2.06334	-2.12587	-2.18839	-2.25092	-2.31344	-2.37597	-2.43849	-2.50102	-2.56355	-2.62607	-2.6886	-2.75112	-2.81365	-2.87617	-2.9387	-3.00122	-3.06375
0	-0.0636862	-0.127372	-0.191059	-0.254745	-0.318431	-0.382117	-0.445803	-0.509489	-0.573176	-0.636862	-0.700548	-0.764234	-0.82792	-0.891606	-0.955293	-1.01898	-1.08266	-1.14635	-1.21004	-1.27372	-1.33741	-1.4011	-1.46478	-1.52847	-1.59215	-1.65584	-1.71953	-1.78321	-1.8469	-1.91059	-1.97427	-2.03796	-2.10164	-2.16533	-2.22902	-2.2927	-2.35639	-2.42007	-2.48376	-2.54745	-2.61113	-2.67482	-2.73851	-2.80219	-2.86588	-2.92956	-2.99325	-3.05694	-3.12062
0	-0.0648274	-0.129655	-0.194482	-0.25931	-0.324137	-0.388965	-0.453792	-0.518619	-0.583447	-0.648274	-0.713102	-0.777929	-0.842757	-0.907584	-0.972412	-1.03724	-1.10207	-1.16689	-1.23172	-1.29655	-1.36138	-1.4262	-1.49103	-1.55586	-1.62069	-1.68551	-1.75034	-1.81517	-1.88	-1.94482	-2.00965	-2.07448	-2.13931	-2.20413	-2.26896	-2.33379	-2.39862	-2.46344	-2.52827	-2.5931	-2.65792	-2.72275	-2.78758	-2.85241	-2.91723	-2.98206	-3.04689	-3.11172	-3.17654
0	-0.065949	-0.131898	-0.197847	-0.263796	-0.329745	-0.395694	-0.461643	-0.527592	-0.593541	-0.65949	-0.725439	-0.791387	-0.857336	-0.923285	-0.989234	-1.05518	-1.12113	-1.18708	-1.25303	-1.31898	-1.38493	-1.45088	-1.51683	-1.58277	-1.64872	-1.71467	-1.78062	-1.84657	-1.91252	-1.97847	-2.04442	-2.11037	-2.17632	-2.24226	-2.30821	-2.37416	-2.44011	-2.50606	-2.57201	-2.63796	-2.70391	-2.76986	-2.83581	-2.90175	-2.9677	-3.03365	-3.0996	-3.16555	-3.2315
0	-0.0670504	-0.134101	-0.201151	-0.268202	-0.335252	-0.402302	-0.469353	-0.536403	-0.603454	-0.670504	-0.737554	-0.804605	-0.871655	-0.938705	-1.00576	-1.07281	-1.13986	-1.20691	-1.27396	-1.34101	-1.40806	-1.47511	-1.54216	-1.60921	-1.67626	-1.74331	-1.81036	-1.87741	-1.94446	-2.01151	-2.07856	-2.14561	-2.21266	-2.27971	-2.34676	-2.41381	-2.48086	-2.54791	-2.61497	-2.68202	-2.74907	-2.81612	-2.88317	-2.95022	-3.01727	-3.08432	-3.15137	-3.21842	-3.28547
0	-0.0681314	-0.136263	-0.204394	-0.272526	-0.340657	-0.408788	-0.47692	-0.545051	-0.613183	-0.681314	-0.749445	-0.817577	-0.885708	-0.95384	-1.02197	-1.0901	-1.15823	-1.22637	-1.2945	-1.36263	-1.43076	-1.49889	-1.56702	-1.63515	-1.70328	-1.77142	-1.83955	-1.90768	-1.97581	-2.04394	-2.11207	-2.1802	-2.24834	-2.31647	-2.3846	-2.45273	-2.52086	-2.58899	-2.65712	-2.72526	-2.79339	-2.86152	-2.92965	-2.99778	-3.06591	-3.13404	-3.20218	-3.27031	-3.33844
0	-0.0691917	-0.138383	-0.207575	-0.276767	-0.345958	-0.41515	-0.484342	-0.553533	-0.622725	-0.691917	-0.761108	-0.8303	-0.899491	-0.968683	-1.03787	-1.10707	-1.17626	-1.24545	-1.31464	-1.38383	-1.45302	-1.52222	-1.59141	-1.6606	-1.72979	-1.79898	-1.86817	-1.93737	-2.00656	-2.07575	-2.14494	-2.21413	-2.28332	-2.35252	-2.42171	-2.4909	-2.56009	-2.62928	-2.69847	-2.76767	-2.83686	-2.90605	-2.97524	-3.04443	-3.11362	-3.18282	-3.25201	-3.3212	-3.39039
0	-0.0702308	-0.140462	-0.210692	-0.280923	-0.351154	-0.421385	-0.491616	-0.561847	-0.632077	-0.702308	-0.772539	-0.84277	-0.913001	-0.983232	-1.05346	-1.12369	-1.19392	-1.26415	-1.33439	-1.40462	-1.47485	-1.54508	-1.61531	-1.68554	-1.75577	-1.826	-1.89623	-1.96646	-2.03669	-2.10692	-2.17716	-2.24739	-2.31762	-2.38785	-2.45808	-2.52831	-2.59854	-2.66877	-2.739	-2.80923	-2.87946	-2.94969	-3.01993	-3.09016	-3.16039	-3.23062	-3.30085	-3.37108	-3.44131
0	-0.0712486	-0.142497	-0.213746	-0.284994	-0.356243	-0.427492	-0.49874	-0.569989	-0.641238	-0.712486	-0.783735	-0.854983	-0.926232	-0.997481	-1.06873	-1.13998	-1.21123	-1.28248	-1.35372	-1.42497	-1.49622	-1.56747	-1.63872	-1.70997	-1.78122	-1.85246	-1.92371	-1.99496	-2.06621	-2.13746	-2.20871	-2.27996	-2.3512	-2.42245	-2.4937	-2.56495	-2.6362	-2.70745	-2.7787	-2.84994	-2.92119	-2.99244	-3.06369	-3.13494	-3.20619	-3.27744	-3.34868	-3.41993	-3.49118
0	-0.0722447	-0.144489	-0.216734	-0.288979	-0.361223	-0.433468	-0.505713	-0.577958	-0.650202	-0.722447	-0.794692	-0.866936	-0.939181	-1.01143	-1.08367	-1.15592	-1.22816	-1.3004	-1.37265	-1.44489	-1.51714	-1.58938	-1.66163	-1.73387	-1.80612	-1.87836	-1.95061	-2.02285	-2.0951	-2.16734	-2.23959	-2.31183	-2.38408	-2.45632	-2.52856	-2.60081	-2.67305	-2.7453	-2.81754	-2.88979	-2.96203	-3.03428	-3.10652	-3.17877	-3.25101	-3.32326	-3.3955	-3.46775	-3.53999
0	-0.0732188	-0.146438	-0.219656	-0.292875	-0.366094	-0.439313	-0.512531	-0.58575	-0.658969	-0.732188	-0.805407	-0.878625	-0.951844	-1.02506	-1.09828	-1.1715	-1.24472	-1.31794	-1.39116	-1.46438	-1.53759	-1.61081	-1.68403	-1.75725	-1.83047	-1.90369	-1.97691	-2.05013	-2.12334	-2.19656	-2.26978	-2.343	-2.41622	-2.48944	-2.56266	-2.63588	-2.70909	-2.78231	-2.85553	-2.92875	-3.00197	-3.07519	-3.14841	-3.22163	-3.29484	-3.36806	-3.44128	-3.5145	-3.58772
0	-0.0741705	-0.148341	-0.222512	-0.296682	-0.370853	-0.445023	-0.519194	-0.593364	-0.667535	-0.741705	-0.815876	-0.890047	-0.964217	-1.03839	-1.11256	-1.18673	-1.2609	-1.33507	-1.40924	-1.48341	-1.55758	-1.63175	-1.70592	-1.78009	-1.85426	-1.92843	-2.0026	-2.07678	-2.15095	-2.22512	-2.29929	-2.37346	-2.44763	-2.5218	-2.59597	-2.67014	-2.74431	-2.81848	-2.89265	-2.96682	-3.04099	-3.11516	-3.18933	-3.2635	-3.33767	-3.41185	-3.48602	-3.56019	-3.63436
0	-0.0750997	-0.150199	-0.225299	-0.300399	-0.375499	-0.450598	-0.525698	-0.600798	-0.675898	-0.750997	-0.826097	-0.901197	-0.976296	-1.0514	-1.1265	-1.2016	-1.2767	-1.3518	-1.42689	-1.50199	-1.57709	-1.65219	-1.72729	-1.80239	-1.87749	-1.95259	-2.02769	-2.10279	-2.17789	-2.25299	-2.32809	-2.40319	-2.47829	-2.55339	-2.62849	-2.70359	-2.77869	-2.85379	-2.92889	-3.00399	-3.07909	-3.15419	-3.22929	-3.30439	-3.37949	-3.45459	-3.52969	-3.60479	-3.67989
0	-0.076006	-0.152012	-0.228018	-0.304024	-0.38003	-0.456036	-0.532042	-0.608048	-0.684054	-0.76006	-0.836066	-0.912072	-0.988078	-1.06408	-1.14009	-1.2161	-1.2921	-1.36811	-1.44411	-1.52012	-1.59613	-1.67213	-1.74814	-1.82414	-1.90015	-1.97616	-2.05216	-2.12817	-2.20417	-2.28018	-2.35619	-2.43219	-2.5082	-2.58421	-2.66021	-2.73622	-2.81222	-2.88823	-2.96424	-3.04024	-3.11625	-3.19225	-3.26826	-3.34427	-3.42027	-3.49628	-3.57228	-3.64829	-3.7243
0	-0.0768892	-0.153778	-0.230668	-0.307557	-0.384446	-0.461335	-0.538224	-0.615113	-0.692003	-0.768892	-0.845781	-0.92267	-0.999559	-1.07645	-1.15334	-1.23023	-1.30712	-1.38401	-1.46089	-1.53778	-1.61467	-1.69156	-1.76845	-1.84534	-1.92223	-1.99912	-2.07601	-2.1529	-2.22979	-2.30668	-2.38356	-2.46045	-2.53734	-2.61423	-2.69112	-2.76801	-2.8449	-2.92179	-2.99868	-3.07557	-3.15246	-3.22935	-3.30623	-3.38312	-3.46001	-3.5369	-3.61379	-3.69068	-3.76757
0	-0.0777489	-0.155498	-0.233247	-0.310996	-0.388745	-0.466493	-0.544242	-0.621991	-0.69974	-0.777489	-0.855238	-0.932987	-1.01074	-1.08848	-1.16623	-1.24398	-1.32173	-1.39948	-1.47723	-1.55498	-1.63273	-1.71048	-1.78822	-1.86597	-1.94372	-2.02147	-2.09922	-2.17697	-2.25472	-2.33247	-2.41022	-2.48797	-2.56571	-2.64346	-2.72121	-2.79896	-2.87671	-2.95446	-3.03221	-3.10996	-3.18771	-3.26545	-3.3432	-3.42095	-3.4987	-3.57645	-3.6542	-3.73195	-3.8097
0	-0.078585	-0.15717	-0.235755	-0.31434	-0.392925	-0.47151	-0.550095	-0.62868	-0.707265	-0.78585	-0.864435	-0.94302	-1.0216	-1.10019	-1.17877	-1.25736	-1.33594	-1.41453	-1.49311	-1.5717	-1.65028	-1.72887	-1.80745	-1.88604	-1.96462	-2.04321	-2.12179	-2.20038	-2.27896	-2.35755	-2.43613	-2.51472	-2.5933	-2.67189	-2.75047	-2.82906	-2.90764	-2.98623	-3.06481	-3.1434	-3.22198	-3.30057	-3.37915	-3.45774	-3.53632	-3.61491	-3.69349	-3.77208	-3.85066
0	-0.0793971	-0.158794	-0.238191	-0.317588	-0.396985	-0.476382	-0.555779	-0.635177	-0.714574	-0.793971	-0.873368	-0.952765	-1.03216	-1.11156	-1.19096	-1.27035	-1.34975	-1.42915	-1.50854	-1.58794	-1.66734	-1.74674	-1.82613	-1.90553	-1.98493	-2.06432	-2.14372	-2.22312	-2.30252	-2.38191	-2.46131	-2.54071	-2.6201	-2.6995	-2.7789	-2.85829	-2.93769	-3.01709	-3.09649	-3.17588	-3.25528	-3.33468	-3.41407	-3.49347	-3.57287	-3.65227	-3.73166	-3.81106	-3.89046
0	-0.080185	-0.16037	-0.240555	-0.32074	-0.400925	-0.48111	-0.561295	-0.64148	-0.721665	-0.80185	-0.882035	-0.96222	-1.0424	-1.12259	-1.20277	-1.28296	-1.36314	-1.44333	-1.52351	-1.6037	-1.68388	-1.76407	-1.84425	-1.92444	-2.00462	-2.08481	-2.16499	-2.24518	-2.32536	-2.40555	-2.48573	-2.56592	-2.6461	-2.72629	-2.80647	-2.88666	-2.96684	-3.04703	-3.12721	-3.2074	-3.28758	-3.36777	-3.44795	-3.52814	-3.60832	-3.68851	-3.76869	-3.84888	-3.92906
0	-0.0809485	-0.161897	-0.242845	-0.323794	-0.404742	-0.485691	-0.566639	-0.647588	-0.728536	-0.809485	-0.890433	-0.971382	-1.05233	-1.13328	-1.21423	-1.29518	-1.37612	-1.45707	-1.53802	-1.61897	-1.69992	-1.78087	-1.86182	-1.94276	-2.02371	-2.10466	-2.18561	-2.26656	-2.34751	-2.42845	-2.5094	-2.59035	-2.6713	-2.75225	-2.8332	-2.91415	-2.99509	-3.07604	-3.15699	-3.23794	-3.31889	-3.39984	-3.48079	-3.56173	-3.64268	-3.72363	-3.80458	-3.88553	-3.96648
0	-0.0816873	-0.163375	-0.245062	-0.326749	-0.408437	-0.490124	-0.571811	-0.653499	-0.735186	-0.816873	-0.898561	-0.980248	-1.06194	-1.14362	-1.22531	-1.307	-1.38868	-1.47037	-1.55206	-1.63375	-1.71543	-1.79712	-1.87881	-1.9605	-2.04218	-2.12387	-2.20556	-2.28725	-2.36893	-2.45062	-2.53231	-2.61399	-2.69568	-2.77737	-2.85906	-2.94074	-3.02243	-3.10412	-3.18581	-3.26749	-3.34918	-3.43087	-3.51256	-3.59424	-3.67593	-3.75762	-3.8393	-3.92099	-4.00268
0	-0.0824013	-0.164803	-0.247204	-0.329605	-0.412006	-0.494408	-0.576809	-0.65921	-0.741612	-0.824013	-0.906414	-0.988816	-1.07122	-1.15362	-1.23602	-1.31842	-1.40082	-1.48322	-1.56562	-1.64803	-1.73043	-1.81283	-1.89523	-1.97763	-2.06003	-2.14243	-2.22483	-2.30724	-2.38964	-2.47204	-2.55444	-2.63684	-2.71924	-2.80164	-2.88405	-2.96645	-3.04885	-3.13125	-3.21365	-3.29605	-3.37845	-3.46085	-3.54326	-3.62566	-3.70806	-3.79046	-3.87286	-3.95526	-4.03766
0	-0.0830902	-0.16618	-0.24927	-0.332361	-0.415451	-0.498541	-0.581631	-0.664721	-0.747811	-0.830902	-0.913992	-0.997082	-1.08017	-1.16326	-1.24635	-1.32944	-1.41253	-1.49562	-1.57871	-1.6618	-1.74489	-1.82798	-1.91107	-1.99416	-2.07725	-2.16034	-2.24343	-2.32652	-2.40961	-2.4927	-2.57579	-2.65888	-2.74197	-2.82507	-2.90816	-2.99125	-3.07434	-3.15743	-3.24052	-3.32361	-3.4067	-3.48979	-3.57288	-3.65597	-3.73906	-3.82215	-3.90524	-3.98833	-4.07142
0	-0.0837537	-0.167507	-0.251261	-0.335015	-0.418768	-0.502522	-0.586276	-0.67003	-0.753783	-0.837537	-0.921291	-1.00504	-1.0888	-1.17255	-1.25631	-1.34006	-1.42381	-1.50757	-1.59132	-1.67507	-1.75883	-1.84258	-1.92634	-2.01009	-2.09384	-2.1776	-2.26135	-2.3451	-2.42886	-2.51261	-2.59636	-2.68012	-2.76387	-2.84763	-2.93138	-3.01513	-3.09889	-3.18264	-3.26639	-3.35015	-3.4339	-3.51766	-3.60141	-3.68516	-3.76892	-3.85267	-3.93642	-4.02018	-4.10393
0	-0.0843917	-0.168783	-0.253175	-0.337567	-0.421959	-0.50635	-0.590742	-0.675134	-0.759526	-0.843917	-0.928309	-1.0127	-1.09709	-1.18148	-1.26588	-1.35027	-1.43466	-1.51905	-1.60344	-1.68783	-1.77223	-1.85662	-1.94101	-2.0254	-2.10979	-2.19419	-2.27858	-2.36297	-2.44736	-2.53175	-2.61614	-2.70054	-2.78493	-2.86932	-2.95371	-3.0381	-3.12249	-3.20689	-3.29128	-3.37567	-3.46006	-3.54445	-3.62884	-3.71324	-3.79763	-3.88202	-3.96641	-4.0508	-4.1352
0	-0.0850041	-0.170008	-0.255012	-0.340016	-0.42502	-0.510024	-0.595028	-0.680033	-0.765037	-0.850041	-0.935045	-1.02005	-1.10505	-1.19006	-1.27506	-1.36007	-1.44507	-1.53007	-1.61508	-1.70008	-1.78509	-1.87009	-1.95509	-2.0401	-2.1251	-2.21011	-2.29511	-2.38011	-2.46512	-2.55012	-2.63513	-2.72013	-2.80513	-2.89014	-2.97514	-3.06015	-3.14515	-3.23015	-3.31516	-3.40016	-3.48517	-3.57017	-3.65517	-3.74018	-3.82518	-3.91019	-3.99519	-4.0802	-4.1652
0	-0.0855905	-0.171181	-0.256772	-0.342362	-0.427953	-0.513543	-0.599134	-0.684724	-0.770315	-0.855905	-0.941496	-1.02709	-1.11268	-1.19827	-1.28386	-1.36945	-1.45504	-1.54063	-1.62622	-1.71181	-1.7974	-1.88299	-1.96858	-2.05417	-2.13976	-2.22535	-2.31094	-2.39653	-2.48212	-2.56772	-2.65331	-2.7389	-2.82449	-2.91008	-2.99567	-3.08126	-3.16685	-3.25244	-3.33803	-3.42362	-3.50921	-3.5948	-3.68039	-3.76598	-3.85157	-3.93716	-4.02275	-4.10834	-4.19393
0	-0.0861509	-0.172302	-0.258453	-0.344603	-0.430754	-0.516905	-0.603056	-0.689207	-0.775358	-0.861509	-0.94766	-1.03381	-1.11996	-1.20611	-1.29226	-1.37841	-1.46456	-1.55072	-1.63687	-1.72302	-1.80917	-1.89532	-1.98147	-2.06762	-2.15377	-2.23992	-2.32607	-2.41222	-2.49838	-2.58453	-2.67068	-2.75683	-2.84298	-2.92913	-3.01528	-3.10143	-3.18758	-3.27373	-3.35988	-3.44603	-3.53219	-3.61834	-3.70449	-3.79064	-3.87679	-3.96294	-4.04909	-4.13524	-4.22139
0	-0.086685	-0.17337	-0.260055	-0.34674	-0.433425	-0.52011	-0.606795	-0.69348	-0.780165	-0.86685	-0.953535	-1.04022	-1.1269	-1.21359	-1.30027	-1.38696	-1.47364	-1.56033	-1.64701	-1.7337	-1.82038	-1.90707	-1.99375	-2.08044	-2.16712	-2.25381	-2.34049	-2.42718	-2.51386	-2.60055	-2.68723	-2.77392	-2.8606	-2.94729	-3.03397	-3.12066	-3.20734	-3.29403	-3.38071	-3.4674	-3.55408	-3.64077	-3.72745	-3.81414	-3.90082	-3.98751	-4.07419	-4.16088	-4.24756
0	-0.0871927	-0.174385	-0.261578	-0.348771	-0.435964	-0.523156	-0.610349	-0.697542	-0.784734	-0.871927	-0.95912	-1.04631	-1.13351	-1.2207	-1.30789	-1.39508	-1.48228	-1.56947	-1.65666	-1.74385	-1.83105	-1.91824	-2.00543	-2.09262	-2.17982	-2.26701	-2.3542	-2.4414	-2.52859	-2.61578	-2.70297	-2.79017	-2.87736	-2.96455	-3.05174	-3.13894	-3.22613	-3.31332	-3.40052	-3.48771	-3.5749	-3.66209	-3.74929	-3.83648	-3.92367	-4.01086	-4.09806	-4.18525	-4.27244
0	-0.0876739	-0.175348	-0.263022	-0.350695	-0.438369	-0.526043	-0.613717	-0.701391	-0.789065	-0.876739	-0.964413	-1.05209	-1.13976	-1.22743	-1.31511	-1.40278	-1.49046	-1.57813	-1.6658	-1.75348	-1.84115	-1.92883	-2.0165	-2.10417	-2.19185	-2.27952	-2.36719	-2.45487	-2.54254	-2.63022	-2.71789	-2.80556	-2.89324	-2.98091	-3.06859	-3.15626	-3.24393	-3.33161	-3.41928	-3.50695	-3.59463	-3.6823	-3.76998	-3.85765	-3.94532	-4.033	-4.12067	-4.20835	-4.29602
0	-0.0881283	-0.176257	-0.264385	-0.352513	-0.440642	-0.52877	-0.616898	-0.705027	-0.793155	-0.881283	-0.969411	-1.05754	-1.14567	-1.2338	-1.32192	-1.41005	-1.49818	-1.58631	-1.67444	-1.76257	-1.85069	-1.93882	-2.02695	-2.11508	-2.20321	-2.29134	-2.37946	-2.46759	-2.55572	-2.64385	-2.73198	-2.82011	-2.90823	-2.99636	-3.08449	-3.17262	-3.26075	-3.34888	-3.437	-3.52513	-3.61326	-3.70139	-3.78952	-3.87765	-3.96577	-4.0539	-4.14203	-4.23016	-4.31829
0	-0.0885559	-0.177112	-0.265668	-0.354224	-0.44278	-0.531336	-0.619891	-0.708447	-0.797003	-0.885559	-0.974115	-1.06267	-1.15123	-1.23978	-1.32834	-1.41689	-1.50545	-1.59401	-1.68256	-1.77112	-1.85967	-1.94823	-2.03679	-2.12534	-2.2139	-2.30245	-2.39101	-2.47957	-2.56812	-2.65668	-2.74523	-2.83379	-2.92235	-3.0109	-3.09946	-3.18801	-3.27657	-3.36513	-3.45368	-3.54224	-3.63079	-3.71935	-3.8079	-3.89646	-3.98502	-4.07357	-4.16213	-4.25068	-4.33924
0	-0.0889566	-0.177913	-0.26687	-0.355826	-0.444783	-0.533739	-0.622696	-0.711652	-0.800609	-0.889566	-0.978522	-1.06748	-1.15644	-1.24539	-1.33435	-1.4233	-1.51226	-1.60122	-1.69017	-1.77913	-1.86809	-1.95704	-2.046	-2.13496	-2.22391	-2.31287	-2.40183	-2.49078	-2.57974	-2.6687	-2.75765	-2.84661	-2.93557	-3.02452	-3.11348	-3.20244	-3.29139	-3.38035	-3.46931	-3.55826	-3.64722	-3.73618	-3.82513	-3.91409	-4.00304	-4.092	-4.18096	-4.26991	-4.35887
0	-0.0893301	-0.17866	-0.26799	-0.35732	-0.44665	-0.535981	-0.625311	-0.714641	-0.803971	-0.893301	-0.982631	-1.07196	-1.16129	-1.25062	-1.33995	-1.42928	-1.51861	-1.60794	-1.69727	-1.7866	-1.87593	-1.96526	-2.05459	-2.14392	-2.23325	-2.32258	-2.41191	-2.50124	-2.59057	-2.6799	-2.76923	-2.85856	-2.94789	-3.03722	-3.12655	-3.21588	-3.30521	-3.39454	-3.48387	-3.5732	-3.66253	-3.75186	-3.84119	-3.93052	-4.01985	-4.10918	-4.19851	-4.28784	-4.37717
0	-0.0896764	-0.179353	-0.269029	-0.358706	-0.448382	-0.538058	-0.627735	-0.717411	-0.807088	-0.896764	-0.986441	-1.07612	-1.16579	-1.25547	-1.34515	-1.43482	-1.5245	-1.61418	-1.70385	-1.79353	-1.8832	-1.97288	-2.06256	-2.15223	-2.24191	-2.33159	-2.42126	-2.51094	-2.60062	-2.69029	-2.77997	-2.86965	-2.95932	-3.049	-3.13867	-3.22835	-3.31803	-3.4077	-3.49738	-3.58706	-3.67673	-3.76641	-3.85609	-3.94576	-4.03544	-4.12512	-4.21479	-4.30447	-4.39414
0	-0.0899954	-0.179991	-0.269986	-0.359982	-0.449977	-0.539973	-0.629968	-0.719963	-0.809959	-0.899954	-0.98995	-1.07995	-1.16994	-1.25994	-1.34993	-1.43993	-1.52992	-1.61992	-1.70991	-1.79991	-1.8899	-1.9799	-2.06989	-2.15989	-2.24989	-2.33988	-2.42988	-2.51987	-2.60987	-2.69986	-2.78986	-2.87985	-2.96985	-3.05984	-3.14984	-3.23984	-3.32983	-3.41983	-3.50982	-3.59982	-3.68981	-3.77981	-3.8698	-3.9598	-4.04979	-4.13979	-4.22978	-4.31978	-4.40978
0	-0.090287	-0.180574	-0.270861	-0.361148	-0.451435	-0.541722	-0.632009	-0.722296	-0.812583	-0.90287	-0.993157	-1.08344	-1.17373	-1.26402	-1.35431	-1.44459	-1.53488	-1.62517	-1.71545	-1.80574	-1.89603	-1.98631	-2.0766	-2.16689	-2.25718	-2.34746	-2.43775	-2.52804	-2.61832	-2.70861	-2.7989	-2.88918	-2.97947	-3.06976	-3.16005	-3.25033	-3.34062	-3.43091	-3.52119	-3.61148	-3.70177	-3.79205	-3.88234	-3.97263	-4.06292	-4.1532	-4.24349	-4.33378	-4.42406
0	-0.0905511	-0.181102	-0.271653	-0.362204	-0.452756	-0.543307	-0.633858	-0.724409	-0.81496	-0.905511	-0.996062	-1.08661	-1.17716	-1.26772	-1.35827	-1.44882	-1.53937	-1.62992	-1.72047	-1.81102	-1.90157	-1.99212	-2.08268	-2.17323	-2.26378	-2.35433	-2.44488	-2.53543	-2.62598	-2.71653	-2.80708	-2.89764	-2.98819	-3.07874	-3.16929	-3.25984	-3.35039	-3.44094	-3.53149	-3.62204	-3.7126	-3.80315	-3.8937	-3.98425	-4.0748	-4.16535	-4.2559	-4.34645	-4.437
0	-0.0907876	-0.181575	-0.272363	-0.36315	-0.453938	-0.544726	-0.635513	-0.726301	-0.817089	-0.907876	-0.998664	-1.08945	-1.18024	-1.27103	-1.36181	-1.4526	-1.54339	-1.63418	-1.72496	-1.81575	-1.90654	-1.99733	-2.08812	-2.1789	-2.26969	-2.36048	-2.45127	-2.54205	-2.63284	-2.72363	-2.81442	-2.9052	-2.99599	-3.08678	-3.17757	-3.26835	-3.35914	-3.44993	-3.54072	-3.6315	-3.72229	-3.81308	-3.90387	-3.99466	-4.08544	-4.17623	-4.26702	-4.35781	-4.44859
0	-0.0909965	-0.181993	-0.272989	-0.363986	-0.454982	-0.545979	-0.636975	-0.727972	-0.818968	-0.909965	-1.00096	-1.09196	-1.18295	-1.27395	-1.36495	-1.45594	-1.54694	-1.63794	-1.72893	-1.81993	-1.91093	-2.00192	-2.09292	-2.18392	-2.27491	-2.36591	-2.4569	-2.5479	-2.6389	-2.72989	-2.82089	-2.91189	-3.00288	-3.09388	-3.18488	-3.27587	-3.36687	-3.45787	-3.54886	-3.63986	-3.73086	-3.82185	-3.91285	-4.00384	-4.09484	-4.18584	-4.27683	-4.36783	-4.45883
0	-0.0911776	-0.182355	-0.273533	-0.36471	-0.455888	-0.547066	-0.638243	-0.729421	-0.820598	-0.911776	-1.00295	-1.09413	-1.18531	-1.27649	-1.36766	-1.45884	-1.55002	-1.6412	-1.73237	-1.82355	-1.91473	-2.00591	-2.09708	-2.18826	-2.27944	-2.37062	-2.4618	-2.55297	-2.64415	-2.73533	-2.82651	-2.91768	-3.00886	-3.10004	-3.19122	-3.28239	-3.37357	-3.46475	-3.55593	-3.6471	-3.73828	-3.82946	-3.92064	-4.01181	-4.10299	-4.19417	-4.28535	-4.37653	-4.4677
0	-0.091331	-0.182662	-0.273993	-0.365324	-0.456655	-0.547986	-0.639317	-0.730648	-0.821979	-0.91331	-1.00464	-1.09597	-1.1873	-1.27863	-1.36996	-1.4613	-1.55263	-1.64396	-1.73529	-1.82662	-1.91795	-2.00928	-2.10061	-2.19194	-2.28327	-2.37461	-2.46594	-2.55727	-2.6486	-2.73993	-2.83126	-2.92259	-3.01392	-3.10525	-3.19658	-3.28791	-3.37925	-3.47058	-3.56191	-3.65324	-3.74457	-3.8359	-3.92723	-4.01856	-4.10989	-4.20122	-4.29256	-4.38389	-4.47522
0	-0.0914565	-0.182913	-0.27437	-0.365826	-0.457283	-0.548739	-0.640196	-0.731652	-0.823109	-0.914565	-1.00602	-1.09748	-1.18893	-1.28039	-1.37185	-1.4633	-1.55476	-1.64622	-1.73767	-1.82913	-1.92059	-2.01204	-2.1035	-2.19496	-2.28641	-2.37787	-2.46933	-2.56078	-2.65224	-2.7437	-2.83515	-2.92661	-3.01806	-3.10952	-3.20098	-3.29243	-3.38389	-3.47535	-3.5668	-3.65826	-3.74972	-3.84117	-3.93263	-4.02409	-4.11554	-4.207	-4.29846	-4.38991	-4.48137
0	-0.0915542	-0.183108	-0.274663	-0.366217	-0.457771	-0.549325	-0.640879	-0.732434	-0.823988	-0.915542	-1.0071	-1.09865	-1.1902	-1.28176	-1.37331	-1.46487	-1.55642	-1.64798	-1.73953	-1.83108	-1.92264	-2.01419	-2.10575	-2.1973	-2.28885	-2.38041	-2.47196	-2.56352	-2.65507	-2.74663	-2.83818	-2.92973	-3.02129	-3.11284	-3.2044	-3.29595	-3.38751	-3.47906	-3.57061	-3.66217	-3.75372	-3.84528	-3.93683	-4.02838	-4.11994	-4.21149	-4.30305	-4.3946	-4.48616
0	-0.091624	-0.183248	-0.274872	-0.366496	-0.45812	-0.549744	-0.641368	-0.732992	-0.824616	-0.91624	-1.00786	-1.09949	-1.19111	-1.28274	-1.37436	-1.46598	-1.55761	-1.64923	-1.74086	-1.83248	-1.9241	-2.01573	-2.10735	-2.19898	-2.2906	-2.38222	-2.47385	-2.56547	-2.6571	-2.74872	-2.84034	-2.93197	-3.02359	-3.11522	-3.20684	-3.29846	-3.39009	-3.48171	-3.57334	-3.66496	-3.75658	-3.84821	-3.93983	-4.03146	-4.12308	-4.2147	-4.30633	-4.39795	-4.48958
0	-0.0916659	-0.183332	-0.274998	-0.366664	-0.458329	-0.549995	-0.641661	-0.733327	-0.824993	-0.916659	-1.00832	-1.09999	-1.19166	-1.28332	-1.37499	-1.46665	-1.55832	-1.64999	-1.74165	-1.83332	-1.92498	-2.01665	-2.10832	-2.19998	-2.29165	-2.38331	-2.47498	-2.56664	-2.65831	-2.74998	-2.84164	-2.93331	-3.02497	-3.11664	-3.20831	-3.29997	-3.39164	-3.4833	-3.57497	-3.66664	-3.7583	-3.84997	-3.94163	-4.0333	-4.12496	-4.21663	-4.3083	-4.39996	-4.49163
0	-0.0916798	-0.18336	-0.27504	-0.366719	-0.458399	-0.550079	-0.641759	-0.733439	-0.825119	-0.916798	-1.00848	-1.10016	-1.19184	-1.28352	-1.3752	-1.46688	-1.55856	-1.65024	-1.74192	-1.8336	-1.92528	-2.01696	-2.10864	-2.20032	-2.292	-2.38368	-2.47536	-2.56704	-2.65872	-2.7504	-2.84207	-2.93375	-3.02543	-3.11711	-3.20879	-3.30047	-3.39215	-3.48383	-3.57551	-3.66719	-3.75887	-3.85055	-3.94223	-4.03391	-4.12559	-4.21727	-4.30895	-4.40063	-4.49231
0	-0.0916659	-0.183332	-0.274998	-0.366664	-0.458329	-0.549995	-0.641661	-0.733327	-0.824993	-0.916659	-1.00832	-1.09999	-1.19166	-1.28332	-1.37499	-1.46665	-1.55832	-1.64999	-1.74165	-1.83332	-1.92498	-2.01665	-2.10832	-2.19998	-2.29165	-2.38331	-2.47498	-2.56664	-2.65831	-2.74998	-2.84164	-2.93331	-3.02497	-3.11664	-3.20831	-3.29997	-3.39164	-3.4833	-3.57497	-3.66664	-3.7583	-3.84997	-3.94163	-4.0333	-4.12496	-4.21663	-4.3083	-4.39996	-4.49163
0	-0.091624	-0.183248	-0.274872	-0.366496	-0.45812	-0.549744	-0.641368	-0.732992	-0.824616	-0.91624	-1.00786	-1.09949	-1.19111	-1.28274	-1.37436	-1.46598	-1.55761	-1.64923	-1.74086	-1.83248	-1.9241	-2.01573	-2.10735	-2.19898	-2.2906	-2.38222	-2.47385	-2.56547	-2.6571	-2.74872	-2.84034	-2.93197	-3.02359	-3.11522	-3.20684	-3.29846	-3.39009	-3.48171	-3.57334	-3.66496	-3.75658	-3.84821	-3.93983	-4.03146	-4.12308	-4.2147	-4.30633	-4.39795	-4.48958
0	-0.0915542	-0.183108	-0.274663	-0.366217	-0.457771	-0.549325	-0.640879	-0.732434	-0.823988	-0.915542	-1.0071	-1.09865	-1.1902	-1.28176	-1.37331	-1.46487	-1.55642	-1.64798	-1.73953	-1.83108	-1.92264	-2.01419	-2.10575	-2.1973	-2.28885	-2.38041	-2.47196	-2.56352	-2.65507	-2.74663	-2.83818	-2.92973	-3.02129	-3.11284	-3.2044	-3.29595	-3.38751	-3.47906	-3.57061	-3.66217	-3.75372	-3.84528	-3.93683	-4.02838	-4.11994	-4.21149	-4.30305	-4.3946	-4.48616
0	-0.0914565	-0.182913	-0.27437	-0.365826	-0.457283	-0.548739	-0.640196	-0.731652	-0.823109	-0.914565	-1.00602	-1.09748	-1.18893	-1.28039	-1.37185	-1.4633	-1.55476	-1.64622	-1.73767	-1.82913	-1.92059	-2.01204	-2.1035	-2.19496	-2.28641	-2.37787	-2.46933	-2.56078	-2.65224	-2.7437	-2.83515	-2.92661	-3.01806	-3.10952	-3.20098	-3.29243	-3.38389	-3.47535	-3.5668	-3.65826	-3.74972	-3.84117	-3.93263	-4.02409	-4.11554	-4.207	-4.29846	-4.38991	-4.48137
0	-0.091331	-0.182662	-0.273993	-0.365324	-0.456655	-0.547986	-0.639317	-0.730648	-0.821979	-0.91331	-1.00464	-1.09597	-1.1873	-1.27863	-1.36996	-1.4613	-1.55263	-1.64396	-1.73529	-1.82662	-1.91795	-2.00928	-2.10061	-2.19194	-2.28327	-2.37461	-2.46594	-2.55727	-2.6486	-2.73993	-2.83126	-2.92259	-3.01392	-3.10525	-3.19658	-3.28791	-3.37925	-3.47058	-3.56191	-3.65324	-3.74457	-3.8359	-3.92723	-4.01856	-4.10989	-4.20122	-4.29256	-4.38389	-4.47522
0	-0.0911776	-0.182355	-0.273533	-0.36471	-0.455888	-0.547066	-0.638243	-0.729421	-0.820598	-0.911776	-1.00295	-1.09413	-1.18531	-1.27649	-1.36766	-1.45884	-1.55002	-1.6412	-1.73237	-1.82355	-1.91473	-2.00591	-2.09708	-2.18826	-2.27944	-2.37062	-2.4618	-2.55297	-2.64415	-2.73533	-2.82651	-2.91768	-3.00886	-3.10004	-3.19122	-3.28239	-3.37357	-3.46475	-3.55593	-3.6471	-3.73828	-3.82946	-3.92064	-4.01181	-4.10299	-4.19417	-4.28535	-4.37653	-4.4677
0	-0.0909965	-0.181993	-0.272989	-0.363986	-0.454982	-0.545979	-0.636975	-0.727972	-0.818968	-0.909965	-1.00096	-1.09196	-1.18295	-1.27395	-1.36495	-1.45594	-1.54694	-1.63794	-1.72893	-1.81993	-1.91093	-2.00192	-2.09292	-2.18392	-2.27491	-2.36591	-2.4569	-2.5479	-2.6389	-2.72989	-2.82089	-2.91189	-3.00288	-3.09388	-3.18488	-3.27587	-3.36687	-3.45787	-3.54886	-3.63986	-3.73086	-3.82185	-3.91285	-4.00384	-4.09484	-4.18584	-4.27683	-4.36783	-4.45883
0	-0.0907876	-0.181575	-0.272363	-0.36315	-0.453938	-0.544726	-0.635513	-0.726301	-0.817089	-0.907876	-0.998664	-1.08945	-1.18024	-1.27103	-1.36181	-1.4526	-1.54339	-1.63418	-1.72496	-1.81575	-1.90654	-1.99733	-2.08812	-2.1789	-2.26969	-2.36048	-2.45127	-2.54205	-2.63284	-2.72363	-2.81442	-2.9052	-2.99599	-3.08678	-3.17757	-3.26835	-3.35914	-3.44993	-3.54072	-3.6315	-3.72229	-3.81308	-3.90387	-3.99466	-4.08544	-4.17623	-4.26702	-4.35781	-4.44859
0	-0.0905511	-0.181102	-0.271653	-0.362204	-0.452756	-0.543307	-0.633858	-0.724409	-0.81496	-0.905511	-0.996062	-1.08661	-1.17716	-1.26772	-1.35827	-1.44882	-1.53937	-1.62992	-1.72047	-1.81102	-1.90157	-1.99212	-2.08268	-2.17323	-2.26378	-2.35433	-2.44488	-2.53543	-2.62598	-2.71653	-2.80708	-2.89764	-2.98819	-3.07874	-3.16929	-3.25984	-3.35039	-3.44094	-3.53149	-3.62204	-3.7126	-3.80315	-3.8937	-3.98425	-4.0748	-4.16535	-4.2559	-4.34645	-4.437
0	-0.090287	-0.180574	-0.270861	-0.361148	-0.451435	-0.541722	-0.632009	-0.722296	-0.812583	-0.90287	-0.993157	-1.08344	-1.17373	-1.26402	-1.35431	-1.44459	-1.53488	-1.62517	-1.71545	-1.80574	-1.89603	-1.98631	-2.0766	-2.16689	-2.25718	-2.34746	-2.43775	-2.52804	-2.61832	-2.70861	-2.7989	-2.88918	-2.97947	-3.06976	-3.16005	-3.25033	-3.34062	-3.43091	-3.52119	-3.61148	-3.70177	-3.79205	-3.88234	-3.97263	-4.06292	-4.1532	-4.24349	-4.33378	-4.42406
0	-0.0899954	-0.179991	-0.269986	-0.359982	-0.449977	-0.539973	-0.629968	-0.719963	-0.809959	-0.899954	-0.98995	-1.07995	-1.16994	-1.25994	-1.34993	-1.43993	-1.52992	-1.61992	-1.70991	-1.79991	-1.8899	-1.9799	-2.06989	-2.15989	-2.24989	-2.33988	-2.42988	-2.51987	-2.60987	-2.69986	-2.78986	-2.87985	-2.96985	-3.05984	-3.14984	-3.23984	-3.32983	-3.41983	-3.50982	-3.59982	-3.68981	-3.77981	-3.8698	-3.9598	-4.04979	-4.13979	-4.22978	-4.31978	-4.40978
0	-0.0896764	-0.179353	-0.269029	-0.358706	-0.448382	-0.538058	-0.627735	-0.717411	-0.807088	-0.896764	-0.986441	-1.07612	-1.16579	-1.25547	-1.34515	-1.43482	-1.5245	-1.61418	-1.70385	-1.79353	-1.8832	-1.97288	-2.06256	-2.15223	-2.24191	-2.33159	-2.42126	-2.51094	-2.60062	-2.69029	-2.77997	-2.86965	-2.95932	-3.049	-3.13867	-3.22835	-3.31803	-3.4077	-3.49738	-3.58706	-3.67673	-3.76641	-3.85609	-3.94576	-4.03544	-4.12512	-4.21479	-4.30447	-4.39414
0	-0.0893301	-0.17866	-0.26799	-0.35732	-0.44665	-0.535981	-0.625311	-0.714641	-0.803971	-0.893301	-0.982631	-1.07196	-1.16129	-1.25062	-1.33995	-1.42928	-1.51861	-1.60794	-1.69727	-1.7866	-1.87593	-1.96526	-2.05459	-2.14392	-2.23325	-2.32258	-2.41191	-2.50124	-2.59057	-2.6799	-2.76923	-2.85856	-2.94789	-3.03722	-3.12655	-3.21588	-3.30521	-3.39454	-3.48387	-3.5732	-3.66253	-3.75186	-3.84119	-3.93052	-4.01985	-4.10918	-4.19851	-4.28784	-4.37717
0	-0.0889566	-0.177913	-0.26687	-0.355826	-0.444783	-0.533739	-0.622696	-0.711652	-0.800609	-0.889566	-0.978522	-1.06748	-1.15644	-1.24539	-1.33435	-1.4233	-1.51226	-1.60122	-1.69017	-1.77913	-1.86809	-1.95704	-2.046	-2.13496	-2.22391	-2.31287	-2.40183	-2.49078	-2.57974	-2.6687	-2.75765	-2.84661	-2.93557	-3.02452	-3.11348	-3.20244	-3.29139	-3.38035	-3.46931	-3.55826	-3.64722	-3.73618	-3.82513	-3.91409	-4.00304	-4.092	-4.18096	-4.26991	-4.35887
0	-0.0885559	-0.177112	-0.265668	-0.354224	-0.44278	-0.531336	-0.619891	-0.708447	-0.797003	-0.885559	-0.974115	-1.06267	-1.15123	-1.23978	-1.32834	-1.41689	-1.50545	-1.59401	-1.68256	-1.77112	-1.85967	-1.94823	-2.03679	-2.12534	-2.2139	-2.30245	-2.39101	-2.47957	-2.56812	-2.65668	-2.74523	-2.83379	-2.92235	-3.0109	-3.09946	-3.18801	-3.27657	-3.36513	-3.45368	-3.54224	-3.63079	-3.71935	-3.8079	-3.89646	-3.98502	-4.07357	-4.16213	-4.25068	-4.33924
0	-0.0881283	-0.176257	-0.264385	-0.352513	-0.440642	-0.52877	-0.616898	-0.705027	-0.793155	-0.881283	-0.969411	-1.05754	-1.14567	-1.2338	-1.32192	-1.41005	-1.49818	-1.58631	-1.67444	-1.76257	-1.85069	-1.93882	-2.02695	-2.11508	-2.20321	-2.29134	-2.37946	-2.46759	-2.55572	-2.64385	-2.73198	-2.82011	-2.90823	-2.99636	-3.08449	-3.17262	-3.26075	-3.34888	-3.437	-3.52513	-3.61326	-3.70139	-3.78952	-3.87765	-3.96577	-4.0539	-4.14203	-4.23016	-4.31829
0	-0.0876739	-0.175348	-0.263022	-0.350695	-0.438369	-0.526043	-0.613717	-0.701391	-0.789065	-0.876739	-0.964413	-1.05209	-1.13976	-1.22743	-1.31511	-1.40278	-1.49046	-1.57813	-1.6658	-1.75348	-1.84115	-1.92883	-2.0165	-2.10417	-2.19185	-2.27952	-2.36719	-2.45487	-2.54254	-2.63022	-2.71789	-2.80556	-2.89324	-2.98091	-3.06859	-3.15626	-3.24393	-3.33161	-3.41928	-3.50695	-3.59463	-3.6823	-3.76998	-3.85765	-3.94532	-4.033	-4.12067	-4.20835	-4.29602
0	-0.0871927	-0.174385	-0.261578	-0.348771	-0.435964	-0.523156	-0.610349	-0.697542	-0.784734	-0.871927	-0.95912	-1.04631	-1.13351	-1.2207	-1.30789	-1.39508	-1.48228	-1.56947	-1.65666	-1.74385	-1.83105	-1.91824	-2.00543	-2.09262	-2.17982	-2.26701	-2.3542	-2.4414	-2.52859	-2.61578	-2.70297	-2.79017	-2.87736	-2.96455	-3.05174	-3.13894	-3.22613	-3.31332	-3.40052	-3.48771	-3.5749	-3.66209	-3.74929	-3.83648	-3.92367	-4.01086	-4.09806	-4.18525	-4.27244
0	-0.086685	-0.17337	-0.260055	-0.34674	-0.433425	-0.52011	-0.606795	-0.69348	-0.780165	-0.86685	-0.953535	-1.04022	-1.1269	-1.21359	-1.30027	-1.38696	-1.47364	-1.56033	-1.64701	-1.7337	-1.82038	-1.90707	-1.99375	-2.08044	-2.16712	-2.25381	-2.34049	-2.42718	-2.51386	-2.60055	-2.68723	-2.77392	-2.8606	-2.94729	-3.03397	-3.12066	-3.20734	-3.29403	-3.38071	-3.4674	-3.55408	-3.64077	-3.72745	-3.81414	-3.90082	-3.98751	-4.07419	-4.16088	-4.24756
0	-0.0861509	-0.172302	-0.258453	-0.344603	-0.430754	-0.516905	-0.603056	-0.689207	-0.775358	-0.861509	-0.94766	-1.03381	-1.11996	-1.20611	-1.29226	-1.37841	-1.46456	-1.55072	-1.63687	-1.72302	-1.80917	-1.89532	-1.98147	-2.06762	-2.15377	-2.23992	-2.32607	-2.41222	-2.49838	-2.58453	-2.67068	-2.75683	-2.84298	-2.92913	-3.01528	-3.10143	-3.18758	-3.27373	-3.35988	-3.44603	-3.53219	-3.61834	-3.70449	-3.79064	-3.87679	-3.96294	-4.04909	-4.13524	-4.22139
0	-0.0855905	-0.171181	-0.256772	-0.342362	-0.427953	-0.513543	-0.599134	-0.684724	-0.770315	-0.855905	-0.941496	-1.02709	-1.11268	-1.19827	-1.28386	-1.36945	-1.45504	-1.54063	-1.62622	-1.71181	-1.7974	-1.88299	-1.96858	-2.05417	-2.13976	-2.22535	-2.31094	-2.39653	-2.48212	-2.56772	-2.65331	-2.7389	-2.82449	-2.91008	-2.99567	-3.08126	-3.16685	-3.25244	-3.33803	-3.42362	-3.50921	-3.5948	-3.68039	-3.76598	-3.85157	-3.93716	-4.02275	-4.10834	-4.19393
0	-0.0850041	-0.170008	-0.255012	-0.340016	-0.42502	-0.510024	-0.595028	-0.680033	-0.765037	-0.850041	-0.935045	-1.02005	-1.10505	-1.19006	-1.27506	-1.36007	-1.44507	-1.53007	-1.61508	-1.70008	-1.78509	-1.87009	-1.95509	-2.0401	-2.1251	-2.21011	-2.29511	-2.38011	-2.46512	-2.55012	-2.63513	-2.72013	-2.80513	-2.89014	-2.97514	-3.06015	-3.14515	-3.23015	-3.31516	-3.40016	-3.48517	-3.57017	-3.65517	-3.74018	-3.82518	-3.91019	-3.99519	-4.0802	-4.1652
0	-0.0843917	-0.168783	-0.253175	-0.337567	-0.421959	-0.50635	-0.590742	-0.675134	-0.759526	-0.843917	-0.928309	-1.0127	-1.09709	-1.18148	-1.26588	-1.35027	-1.43466	-1.51905	-1.60344	-1.68783	-1.77223	-1.85662	-1.94101	-2.0254	-2.10979	-2.19419	-2.27858	-2.36297	-2.44736	-2.53175	-2.61614	-2.70054	-2.78493	-2.86932	-2.95371	-3.0381	-3.12249	-3.20689	-3.29128	-3.37567	-3.46006	-3.54445	-3.62884	-3.71324	-3.79763	-3.88202	-3.96641	-4.0508	-4.1352
0	-0.0837537	-0.167507	-0.251261	-0.335015	-0.418768	-0.502522	-0.586276	-0.67003	-0.753783	-0.837537	-0.921291	-1.00504	-1.0888	-1.17255	-1.25631	-1.34006	-1.42381	-1.50757	-1.59132	-1.67507	-1.75883	-1.84258	-1.92634	-2.01009	-2.09384	-2.1776	-2.26135	-2.3451	-2.42886	-2.51261	-2.59636	-2.68012	-2.76387	-2.84763	-2.93138	-3.01513	-3.09889	-3.18264	-3.26639	-3.35015	-3.4339	-3.51766	-3.60141	-3.68516	-3.76892	-3.85267	-3.93642	-4.02018	-4.10393
0	-0.0830902	-0.16618	-0.24927	-0.332361	-0.415451	-0.498541	-0.581631	-0.664721	-0.747811	-0.830902	-0.913992	-0.997082	-1.08017	-1.16326	-1.24635	-1.32944	-1.41253	-1.49562	-1.57871	-1.6618	-1.74489	-1.82798	-1.91107	-1.99416	-2.07725	-2.16034	-2.24343	-2.32652	-2.40961	-2.4927	-2.57579	-2.65888	-2.74197	-2.82507	-2.90816	-2.99125	-3.07434	-3.15743	-3.24052	-3.32361	-3.4067	-3.48979	-3.57288	-3.65597	-3.73906	-3.82215	-3.90524	-3.98833	-4.07142
0	-0.0824013	-0.164803	-0.247204	-0.329605	-0.412006	-0.494408	-0.576809	-0.65921	-0.741612	-0.824013	-0.906414	-0.988816	-1.07122	-1.15362	-1.23602	-1.31842	-1.40082	-1.48322	-1.56562	-1.64803	-1.73043	-1.81283	-1.89523	-1.97763	-2.06003	-2.14243	-2.22483	-2.30724	-2.38964	-2.47204	-2.55444	-2.63684	-2.71924	-2.80164	-2.88405	-2.96645	-3.04885	-3.13125	-3.21365	-3.29605	-3.37845	-3.46085	-3.54326	-3.62566	-3.70806	-3.79046	-3.87286	-3.95526	-4.03766
0	-0.0816873	-0.163375	-0.245062	-0.326749	-0.408437	-0.490124	-0.571811	-0.653499	-0.735186	-0.816873	-0.898561	-0.980248	-1.06194	-1.14362	-1.22531	-1.307	-1.38868	-1.47037	-1.55206	-1.63375	-1.71543	-1.79712	-1.87881	-1.9605	-2.04218	-2.12387	-2.20556	-2.28725	-2.36893	-2.45062	-2.53231	-2.61399	-2.69568	-2.77737	-2.85906	-2.94074	-3.02243	-3.10412	-3.18581	-3.26749	-3.34918	-3.43087	-3.51256	-3.59424	-3.67593	-3.75762	-3.8393	-3.92099	-4.00268
0	-0.0809485	-0.161897	-0.242845	-0.323794	-0.404742	-0.485691	-0.566639	-0.647588	-0.728536	-0.809485	-0.890433	-0.971382	-1.05233	-1.13328	-1.21423	-1.29518	-1.37612	-1.45707	-1.53802	-1.61897	-1.69992	-1.78087	-1.86182	-1.94276	-2.02371	-2.10466	-2.18561	-2.26656	-2.34751	-2.42845	-2.5094	-2.59035	-2.6713	-2.75225	-2.8332	-2.91415	-2.99509	-3.07604	-3.15699	-3.23794	-3.31889	-3.39984	-3.48079	-3.56173	-3.64268	-3.72363	-3.80458	-3.88553	-3.96648
0	-0.080185	-0.16037	-0.240555	-0.32074	-0.400925	-0.48111	-0.561295	-0.64148	-0.721665	-0.80185	-0.882035	-0.96222	-1.0424	-1.12259	-1.20277	-1.28296	-1.36314	-1.44333	-1.52351	-1.6037	-1.68388	-1.76407	-1.84425	-1.92444	-2.00462	-2.08481	-2.16499	-2.24518	-2.32536	-2.40555	-2.48573	-2.56592	-2.6461	-2.72629	-2.80647	-2.88666	-2.96684	-3.04703	-3.12721	-3.2074	-3.28758	-3.36777	-3.44795	-3.52814	-3.60832	-3.68851	-3.76869	-3.84888	-3.92906
0	-0.0793971	-0.158794	-0.238191	-0.317588	-0.396985	-0.476382	-0.555779	-0.635177	-0.714574	-0.793971	-0.873368	-0.952765	-1.03216	-1.11156	-1.19096	-1.27035	-1.34975	-1.42915	-1.50854	-1.58794	-1.66734	-1.74674	-1.82613	-1.90553	-1.98493	-2.06432	-2.14372	-2.22312	-2.30252	-2.38191	-2.46131	-2.54071	-2.6201	-2.6995	-2.7789	-2.85829	-2.93769	-3.01709	-3.09649	-3.17588	-3.25528	-3.33468	-3.41407	-3.49347	-3.57287	-3.65227	-3.73166	-3.81106	-3.89046
0	-0.078585	-0.15717	-0.235755	-0.31434	-0.392925	-0.47151	-0.550095	-0.62868	-0.707265	-0.78585	-0.864435	-0.94302	-1.0216	-1.10019	-1.17877	-1.25736	-1.33594	-1.41453	-1.49311	-1.5717	-1.65028	-1.72887	-1.80745	-1.88604	-1.96462	-2.04321	-2.12179	-2.20038	-2.27896	-2.35755	-2.43613	-2.51472	-2.5933	-2.67189	-2.75047	-2.82906	-2.90764	-2.98623	-3.06481	-3.1434	-3.22198	-3.30057	-3.37915	-3.45774	-3.53632	-3.61491	-3.69349	-3.77208	-3.85066
0	-0.0777489	-0.155498	-0.233247	-0.310996	-0.388745	-0.466493	-0.544242	-0.621991	-0.69974	-0.777489	-0.855238	-0.932987	-1.01074	-1.08848	-1.16623	-1.24398	-1.32173	-1.39948	-1.47723	-1.55498	-1.63273	-1.71048	-1.78822	-1.86597	-1.94372	-2.02147	-2.09922	-2.17697	-2.25472	-2.33247	-2.41022	-2.48797	-2.56571	-2.64346	-2.72121	-2.79896	-2.87671	-2.95446	-3.03221	-3.10996	-3.18771	-3.26545	-3.3432	-3.42095	-3.4987	-3.57645	-3.6542	-3.73195	-3.8097
0	-0.0768892	-0.153778	-0.230668	-0.307557	-0.384446	-0.461335	-0.538224	-0.615113	-0.692003	-0.768892	-0.845781	-0.92267	-0.999559	-1.07645	-1.15334	-1.23023	-1.30712	-1.38401	-1.46089	-1.53778	-1.61467	-1.69156	-1.76845	-1.84534	-1.92223	-1.99912	-2.07601	-2.1529	-2.22979	-2.30668	-2.38356	-2.46045	-2.53734	-2.61423	-2.69112	-2.76801	-2.8449	-2.92179	-2.99868	-3.07557	-3.15246	-3.22935	-3.30623	-3.38312	-3.46001	-3.5369	-3.61379	-3.69068	-3.76757
0	-0.076006	-0.152012	-0.228018	-0.304024	-0.38003	-0.456036	-0.532042	-0.608048	-0.684054	-0.76006	-0.836066	-0.912072	-0.988078	-1.06408	-1.14009	-1.2161	-1.2921	-1.36811	-1.44411	-1.52012	-1.59613	-1.67213	-1.74814	-1.82414	-1.90015	-1.97616	-2.05216	-2.12817	-2.20417	-2.28018	-2.35619	-2.43219	-2.5082	-2.58421	-2.66021	-2.73622	-2.81222	-2.88823	-2.96424	-3.04024	-3.11625	-3.19225	-3.26826	-3.34427	-3.42027	-3.49628	-3.57228	-3.64829	-3.7243
0	-0.0750997	-0.150199	-0.225299	-0.300399	-0.375499	-0.450598	-0.525698	-0.600798	-0.675898	-0.750997	-0.826097	-0.901197	-0.976296	-1.0514	-1.1265	-1.2016	-1.2767	-1.3518	-1.42689	-1.50199	-1.57709	-1.65219	-1.72729	-1.80239	-1.87749	-1.95259	-2.02769	-2.10279	-2.17789	-2.25299	-2.32809	-2.40319	-2.47829	-2.55339	-2.62849	-2.70359	-2.77869	-2.85379	-2.92889	-3.00399	-3.07909	-3.15419	-3.22929	-3.30439	-3.37949	-3.45459	-3.52969	-3.60479	-3.67989
0	-0.0741705	-0.148341	-0.222512	-0.296682	-0.370853	-0.445023	-0.519194	-0.593364	-0.667535	-0.741705	-0.815876	-0.890047	-0.964217	-1.03839	-1.11256	-1.18673	-1.2609	-1.33507	-1.40924	-1.48341	-1.55758	-1.63175	-1.70592	-1.78009	-1.85426	-1.92843	-2.0026	-2.07678	-2.15095	-2.22512	-2.29929	-2.37346	-2.44763	-2.5218	-2.59597	-2.67014	-2.74431	-2.81848	-2.89265	-2.96682	-3.04099	-3.11516	-3.18933	-3.2635	-3.33767	-3.41185	-3.48602	-3.56019	-3.63436
0	-0.0732188	-0.146438	-0.219656	-0.292875	-0.366094	-0.439313	-0.512531	-0.58575	-0.658969	-0.732188	-0.805407	-0.878625	-0.951844	-1.02506	-1.09828	-1.1715	-1.24472	-1.31794	-1.39116	-1.46438	-1.53759	-1.61081	-1.68403	-1.75725	-1.83047	-1.90369	-1.97691	-2.05013	-2.12334	-2.19656	-2.26978	-2.343	-2.41622	-2.48944	-2.56266	-2.63588	-2.70909	-2.78231	-2.85553	-2.92875	-3.00197	-3.07519	-3.14841	-3.22163	-3.29484	-3.36806	-3.44128	-3.5145	-3.58772
0	-0.0722447	-0.144489	-0.216734	-0.288979	-0.361223	-0.433468	-0.505713	-0.577958	-0.650202	-0.722447	-0.794692	-0.866936	-0.939181	-1.01143	-1.08367	-1.15592	-1.22816	-1.3004	-1.37265	-1.44489	-1.51714	-1.58938	-1.66163	-1.73387	-1.80612	-1.87836	-1.95061	-2.02285	-2.0951	-2.16734	-2.23959	-2.31183	-2.38408	-2.45632	-2.52856	-2.60081	-2.67305	-2.7453	-2.81754	-2.88979	-2.96203	-3.03428	-3.10652	-3.17877	-3.25101	-3.32326	-3.3955	-3.46775	-3.53999
0	-0.0712486	-0.142497	-0.213746	-0.284994	-0.356243	-0.427492	-0.49874	-0.569989	-0.641238	-0.712486	-0.783735	-0.854983	-0.926232	-0.997481	-1.06873	-1.13998	-1.21123	-1.28248	-1.35372	-1.42497	-1.49622	-1.56747	-1.63872	-1.70997	-1.78122	-1.85246	-1.92371	-1.99496	-2.06621	-2.13746	-2.20871	-2.27996	-2.3512	-2.42245	-2.4937	-2.56495	-2.6362	-2.70745	-2.7787	-2.84994	-2.92119	-2.99244	-3.06369	-3.13494	-3.20619	-3.27744	-3.34868	-3.41993	-3.49118
0	-0.0702308	-0.140462	-0.210692	-0.280923	-0.351154	-0.421385	-0.491616	-0.561847	-0.632077	-0.702308	-0.772539	-0.84277	-0.913001	-0.983232	-1.05346	-1.12369	-1.19392	-1.26415	-1.33439	-1.40462	-1.47485	-1.54508	-1.61531	-1.68554	-1.75577	-1.826	-1.89623	-1.96646	-2.03669	-2.10692	-2.17716	-2.24739	-2.31762	-2.38785	-2.45808	-2.52831	-2.59854	-2.66877	-2.739	-2.80923	-2.87946	-2.94969	-3.01993	-3.09016	-3.16039	-3.23062	-3.30085	-3.37108	-3.44131
0	-0.0691917	-0.138383	-0.207575	-0.276767	-0.345958	-0.41515	-0.484342	-0.553533	-0.622725	-0.691917	-0.761108	-0.8303	-0.899491	-0.968683	-1.03787	-1.10707	-1.17626	-1.24545	-1.31464	-1.38383	-1.45302	-1.52222	-1.59141	-1.6606	-1.72979	-1.79898	-1.86817	-1.93737	-2.00656	-2.07575	-2.14494	-2.21413	-2.28332	-2.35252	-2.42171	-2.4909	-2.56009	-2.62928	-2.69847	-2.76767	-2.83686	-2.90605	-2.97524	-3.04443	-3.11362	-3.18282	-3.25201	-3.3212	-3.39039
0	-0.0681314	-0.136263	-0.204394	-0.272526	-0.340657	-0.408788	-0.47692	-0.545051	-0.613183	-0.681314	-0.749445	-0.817577	-0.885708	-0.95384	-1.02197	-1.0901	-1.15823	-1.22637	-1.2945	-1.36263	-1.43076	-1.49889	-1.56702	-1.63515	-1.70328	-1.77142	-1.83955	-1.90768	-1.97581	-2.04394	-2.11207	-2.1802	-2.24834	-2.31647	-2.3846	-2.45273	-2.52086	-2.58899	-2.65712	-2.72526	-2.79339	-2.86152	-2.92965	-2.99778	-3.06591	-3.13404	-3.20218	-3.27031	-3.33844
0	-0.0670504	-0.134101	-0.201151	-0.268202	-0.335252	-0.402302	-0.469353	-0.536403	-0.603454	-0.670504	-0.737554	-0.804605	-0.871655	-0.938705	-1.00576	-1.07281	-1.13986	-1.20691	-1.27396	-1.34101	-1.40806	-1.47511	-1.54216	-1.60921	-1.67626	-1.74331	-1.81036	-1.87741	-1.94446	-2.01151	-2.07856	-2.14561	-2.21266	-2.27971	-2.34676	-2.41381	-2.48086	-2.54791	-2.61497	-2.68202	-2.74907	-2.81612	-2.88317	-2.95022	-3.01727	-3.08432	-3.15137	-3.21842	-3.28547
0	-0.065949	-0.131898	-0.197847	-0.263796	-0.329745	-0.395694	-0.461643	-0.527592	-0.593541	-0.65949	-0.725439	-0.791387	-0.857336	-0.923285	-0.989234	-1.05518	-1.12113	-1.18708	-1.25303	-1.31898	-1.38493	-1.45088	-1.51683	-1.58277	-1.64872	-1.71467	-1.78062	-1.84657	-1.91252	-1.97847	-2.04442	-2.11037	-2.17632	-2.24226	-2.30821	-2.37416	-2.44011	-2.50606	-2.57201	-2.63796	-2.70391	-2.76986	-2.83581	-2.90175	-2.9677	-3.03365	-3.0996	-3.16555	-3.2315
0	-0.0648274	-0.129655	-0.194482	-0.25931	-0.324137	-0.388965	-0.453792	-0.518619	-0.583447	-0.648274	-0.713102	-0.777929	-0.842757	-0.907584	-0.972412	-1.03724	-1.10207	-1.16689	-1.23172	-1.29655	-1.36138	-1.4262	-1.49103	-1.55586	-1.62069	-1.68551	-1.75034	-1.81517	-1.88	-1.94482	-2.00965	-2.07448	-2.13931	-2.20413	-2.26896	-2.33379	-2.39862	-2.46344	-2.52827	-2.5931	-2.65792	-2.72275	-2.78758	-2.85241	-2.91723	-2.98206	-3.04689	-3.11172	-3.17654
0	-0.0636862	-0.127372	-0.191059	-0.254745	-0.318431	-0.382117	-0.445803	-0.509489	-0.573176	-0.636862	-0.700548	-0.764234	-0.82792	-0.891606	-0.955293	-1.01898	-1.08266	-1.14635	-1.21004	-1.27372	-1.33741	-1.4011	-1.46478	-1.52847	-1.59215	-1.65584	-1.71953	-1.78321	-1.8469	-1.91059	-1.97427	-2.03796	-2.10164	-2.16533	-2.22902	-2.2927	-2.35639	-2.42007	-2.48376	-2.54745	-2.61113	-2.67482	-2.73851	-2.80219	-2.86588	-2.92956	-2.99325	-3.05694	-3.12062
0	-0.0625255	-0.125051	-0.187576	-0.250102	-0.312627	-0.375153	-0.437678	-0.500204	-0.562729	-0.625255	-0.68778	-0.750306	-0.812831	-0.875357	-0.937882	-1.00041	-1.06293	-1.12546	-1.18798	-1.25051	-1.31304	-1.37556	-1.43809	-1.50061	-1.56314	-1.62566	-1.68819	-1.75071	-1.81324	-1.87576	-1.93829	-2.00082	-2.06334	-2.12587	-2.18839	-2.25092	-2.31344	-2.37597	-2.43849	-2.50102	-2.56355	-2.62607	-2.6886	-2.75112	-2.81365	-2.87617	-2.9387	-3.00122	-3.06375
0	-0.0613458	-0.122692	-0.184037	-0.245383	-0.306729	-0.368075	-0.429421	-0.490766	-0.552112	-0.613458	-0.674804	-0.736149	-0.797495	-0.858841	-0.920187	-0.981533	-1.04288	-1.10422	-1.16557	-1.22692	-1.28826	-1.34961	-1.41095	-1.4723	-1.53364	-1.59499	-1.65634	-1.71768	-1.77903	-1.84037	-1.90172	-1.96307	-2.02441	-2.08576	-2.1471	-2.20845	-2.26979	-2.33114	-2.39249	-2.45383	-2.51518	-2.57652	-2.63787	-2.69921	-2.76056	-2.82191	-2.88325	-2.9446	-3.00594
0	-0.0601474	-0.120295	-0.180442	-0.24059	-0.300737	-0.360884	-0.421032	-0.481179	-0.541326	-0.601474	-0.661621	-0.721769	-0.781916	-0.842063	-0.902211	-0.962358	-1.02251	-1.08265	-1.1428	-1.20295	-1.2631	-1.32324	-1.38339	-1.44354	-1.50368	-1.56383	-1.62398	-1.68413	-1.74427	-1.80442	-1.86457	-1.92472	-1.98486	-2.04501	-2.10516	-2.16531	-2.22545	-2.2856	-2.34575	-2.4059	-2.46604	-2.52619	-2.58634	-2.64648	-2.70663	-2.76678	-2.82693	-2.88707	-2.94722
0	-0.0589307	-0.117861	-0.176792	-0.235723	-0.294653	-0.353584	-0.412515	-0.471445	-0.530376	-0.589307	-0.648237	-0.707168	-0.766099	-0.825029	-0.88396	-0.942891	-1.00182	-1.06075	-1.11968	-1.17861	-1.23754	-1.29647	-1.35541	-1.41434	-1.47327	-1.5322	-1.59113	-1.65006	-1.70899	-1.76792	-1.82685	-1.88578	-1.94471	-2.00364	-2.06257	-2.1215	-2.18043	-2.23937	-2.2983	-2.35723	-2.41616	-2.47509	-2.53402	-2.59295	-2.65188	-2.71081	-2.76974	-2.82867	-2.8876
0	-0.057696	-0.115392	-0.173088	-0.230784	-0.28848	-0.346176	-0.403872	-0.461568	-0.519264	-0.57696	-0.634656	-0.692352	-0.750048	-0.807744	-0.86544	-0.923136	-0.980832	-1.03853	-1.09622	-1.15392	-1.21162	-1.26931	-1.32701	-1.3847	-1.4424	-1.5001	-1.55779	-1.61549	-1.67318	-1.73088	-1.78858	-1.84627	-1.90397	-1.96166	-2.01936	-2.07706	-2.13475	-2.19245	-2.25014	-2.30784	-2.36554	-2.42323	-2.48093	-2.53862	-2.59632	-2.65402	-2.71171	-2.76941	-2.8271
0	-0.0564437	-0.112887	-0.169331	-0.225775	-0.282219	-0.338662	-0.395106	-0.45155	-0.507994	-0.564437	-0.620881	-0.677325	-0.733769	-0.790212	-0.846656	-0.9031	-0.959544	-1.01599	-1.07243	-1.12887	-1.18532	-1.24176	-1.29821	-1.35465	-1.41109	-1.46754	-1.52398	-1.58042	-1.63687	-1.69331	-1.74976	-1.8062	-1.86264	-1.91909	-1.97553	-2.03197	-2.08842	-2.14486	-2.20131	-2.25775	-2.31419	-2.37064	-2.42708	-2.48352	-2.53997	-2.59641	-2.65286	-2.7093	-2.76574
0	-0.0551743	-0.110349	-0.165523	-0.220697	-0.275872	-0.331046	-0.38622	-0.441394	-0.496569	-0.551743	-0.606917	-0.662092	-0.717266	-0.77244	-0.827615	-0.882789	-0.937963	-0.993137	-1.04831	-1.10349	-1.15866	-1.21383	-1.26901	-1.32418	-1.37936	-1.43453	-1.48971	-1.54488	-1.60005	-1.65523	-1.7104	-1.76558	-1.82075	-1.87593	-1.9311	-1.98627	-2.04145	-2.09662	-2.1518	-2.20697	-2.26215	-2.31732	-2.3725	-2.42767	-2.48284	-2.53802	-2.59319	-2.64837	-2.70354
0	-0.0538881	-0.107776	-0.161664	-0.215552	-0.26944	-0.323328	-0.377216	-0.431104	-0.484993	-0.538881	-0.592769	-0.646657	-0.700545	-0.754433	-0.808321	-0.862209	-0.916097	-0.969985	-1.02387	-1.07776	-1.13165	-1.18554	-1.23943	-1.29331	-1.3472	-1.40109	-1.45498	-1.50887	-1.56275	-1.61664	-1.67053	-1.72442	-1.77831	-1.83219	-1.88608	-1.93997	-1.99386	-2.04775	-2.10163	-2.15552	-2.20941	-2.2633	-2.31719	-2.37107	-2.42496	-2.47885	-2.53274	-2.58663	-2.64051
0	-0.0525854	-0.105171	-0.157756	-0.210342	-0.262927	-0.315512	-0.368098	-0.420683	-0.473269	-0.525854	-0.578439	-0.631025	-0.68361	-0.736196	-0.788781	-0.841366	-0.893952	-0.946537	-0.999123	-1.05171	-1.10429	-1.15688	-1.20946	-1.26205	-1.31463	-1.36722	-1.41981	-1.47239	-1.52498	-1.57756	-1.63015	-1.68273	-1.73532	-1.7879	-1.84049	-1.89307	-1.94566	-1.99825	-2.05083	-2.10342	-2.156	-2.20859	-2.26117	-2.31376	-2.36634	-2.41893	-2.47151	-2.5241	-2.57668
0	-0.0512667	-0.102533	-0.1538	-0.205067	-0.256334	-0.3076	-0.358867	-0.410134	-0.4614	-0.512667	-0.563934	-0.615201	-0.666467	-0.717734	-0.769001	-0.820267	-0.871534	-0.922801	-0.974068	-1.02533	-1.0766	-1.12787	-1.17913	-1.2304	-1.28167	-1.33293	-1.3842	-1.43547	-1.48673	-1.538	-1.58927	-1.64053	-1.6918	-1.74307	-1.79434	-1.8456	-1.89687	-1.94814	-1.9994	-2.05067	-2.10194	-2.1532	-2.20447	-2.25574	-2.307	-2.35827	-2.40954	-2.4608	-2.51207
0	-0.0499324	-0.0998648	-0.149797	-0.19973	-0.249662	-0.299595	-0.349527	-0.399459	-0.449392	-0.499324	-0.549257	-0.599189	-0.649121	-0.699054	-0.748986	-0.798919	-0.848851	-0.898784	-0.948716	-0.998648	-1.04858	-1.09851	-1.14845	-1.19838	-1.24831	-1.29824	-1.34818	-1.39811	-1.44804	-1.49797	-1.5479	-1.59784	-1.64777	-1.6977	-1.74763	-1.79757	-1.8475	-1.89743	-1.94736	-1.9973	-2.04723	-2.09716	-2.14709	-2.19703	-2.24696	-2.29689	-2.34682	-2.39676	-2.44669
0	-0.0485829	-0.0971658	-0.145749	-0.194332	-0.242915	-0.291497	-0.34008	-0.388663	-0.437246	-0.485829	-0.534412	-0.582995	-0.631578	-0.680161	-0.728744	-0.777327	-0.82591	-0.874492	-0.923075	-0.971658	-1.02024	-1.06882	-1.11741	-1.16599	-1.21457	-1.26316	-1.31174	-1.36032	-1.4089	-1.45749	-1.50607	-1.55465	-1.60324	-1.65182	-1.7004	-1.74898	-1.79757	-1.84615	-1.89473	-1.94332	-1.9919	-2.04048	-2.08907	-2.13765	-2.18623	-2.23481	-2.2834	-2.33198	-2.38056
0	-0.0472186	-0.0944372	-0.141656	-0.188874	-0.236093	-0.283312	-0.33053	-0.377749	-0.424967	-0.472186	-0.519405	-0.566623	-0.613842	-0.661061	-0.708279	-0.755498	-0.802716	-0.849935	-0.897154	-0.944372	-0.991591	-1.03881	-1.08603	-1.13325	-1.18047	-1.22768	-1.2749	-1.32212	-1.36934	-1.41656	-1.46378	-1.511	-1.55821	-1.60543	-1.65265	-1.69987	-1.74709	-1.79431	-1.84153	-1.88874	-1.93596	-1.98318	-2.0304	-2.07762	-2.12484	-2.17206	-2.21927	-2.26649	-2.31371
0	-0.0458399	-0.0916798	-0.13752	-0.18336	-0.2292	-0.27504	-0.320879	-0.366719	-0.412559	-0.458399	-0.504239	-0.550079	-0.595919	-0.641759	-0.687599	-0.733439	-0.779279	-0.825119	-0.870958	-0.916798	-0.962638	-1.00848	-1.05432	-1.10016	-1.146	-1.19184	-1.23768	-1.28352	-1.32936	-1.3752	-1.42104	-1.46688	-1.51272	-1.55856	-1.6044	-1.65024	-1.69608	-1.74192	-1.78776	-1.8336	-1.87944	-1.92528	-1.97112	-2.01696	-2.0628	-2.10864	-2.15448	-2.20032	-2.24616
0	-0.0444473	-0.0888945	-0.133342	-0.177789	-0.222236	-0.266684	-0.311131	-0.355578	-0.400025	-0.444473	-0.48892	-0.533367	-0.577814	-0.622262	-0.666709	-0.711156	-0.755604	-0.800051	-0.844498	-0.888945	-0.933393	-0.97784	-1.02229	-1.06673	-1.11118	-1.15563	-1.20008	-1.24452	-1.28897	-1.33342	-1.37787	-1.42231	-1.46676	-1.51121	-1.55565	-1.6001	-1.64455	-1.689	-1.73344	-1.77789	-1.82234	-1.86679	-1.91123	-1.95568	-2.00013	-2.04457	-2.08902	-2.13347	-2.17792
0	-0.0430411	-0.0860822	-0.129123	-0.172164	-0.215205	-0.258246	-0.301288	-0.344329	-0.38737	-0.430411	-0.473452	-0.516493	-0.559534	-0.602575	-0.645616	-0.688657	-0.731698	-0.774739	-0.81778	-0.860822	-0.903863	-0.946904	-0.989945	-1.03299	-1.07603	-1.11907	-1.16211	-1.20515	-1.24819	-1.29123	-1.33427	-1.37731	-1.42036	-1.4634	-1.50644	-1.54948	-1.59252	-1.63556	-1.6786	-1.72164	-1.76468	-1.80773	-1.85077	-1.89381	-1.93685	-1.97989	-2.02293	-2.06597	-2.10901
0	-0.0416218	-0.0832436	-0.124865	-0.166487	-0.208109	-0.249731	-0.291352	-0.332974	-0.374596	-0.416218	-0.45784	-0.499461	-0.541083	-0.582705	-0.624327	-0.665948	-0.70757	-0.749192	-0.790814	-0.832436	-0.874057	-0.915679	-0.957301	-0.998923	-1.04054	-1.08217	-1.12379	-1.16541	-1.20703	-1.24865	-1.29028	-1.3319	-1.37352	-1.41514	-1.45676	-1.49838	-1.54001	-1.58163	-1.62325	-1.66487	-1.70649	-1.74811	-1.78974	-1.83136	-1.87298	-1.9146	-1.95622	-1.99785	-2.03947
0	-0.0401898	-0.0803796	-0.120569	-0.160759	-0.200949	-0.241139	-0.281329	-0.321518	-0.361708	-0.401898	-0.442088	-0.482278	-0.522467	-0.562657	-0.602847	-0.643037	-0.683227	-0.723416	-0.763606	-0.803796	-0.843986	-0.884176	-0.924365	-0.964555	-1.00474	-1.04493	-1.08512	-1.12531	-1.1655	-1.20569	-1.24588	-1.28607	-1.32626	-1.36645	-1.40664	-1.44683	-1.48702	-1.52721	-1.5674	-1.60759	-1.64778	-1.68797	-1.72816	-1.76835	-1.80854	-1.84873	-1.88892	-1.92911	-1.9693
0	-0.0387456	-0.0774911	-0.116237	-0.154982	-0.193728	-0.232473	-0.271219	-0.309965	-0.34871	-0.387456	-0.426201	-0.464947	-0.503692	-0.542438	-0.581184	-0.619929	-0.658675	-0.69742	-0.736166	-0.774911	-0.813657	-0.852403	-0.891148	-0.929894	-0.968639	-1.00738	-1.04613	-1.08488	-1.12362	-1.16237	-1.20111	-1.23986	-1.2786	-1.31735	-1.3561	-1.39484	-1.43359	-1.47233	-1.51108	-1.54982	-1.58857	-1.62731	-1.66606	-1.70481	-1.74355	-1.7823	-1.82104	-1.85979	-1.89853
0	-0.0372895	-0.0745791	-0.111869	-0.149158	-0.186448	-0.223737	-0.261027	-0.298316	-0.335606	-0.372895	-0.410185	-0.447475	-0.484764	-0.522054	-0.559343	-0.596633	-0.633922	-0.671212	-0.708501	-0.745791	-0.783081	-0.82037	-0.85766	-0.894949	-0.932239	-0.969528	-1.00682	-1.04411	-1.0814	-1.11869	-1.15598	-1.19327	-1.23056	-1.26784	-1.30513	-1.34242	-1.37971	-1.417	-1.45429	-1.49158	-1.52887	-1.56616	-1.60345	-1.64074	-1.67803	-1.71532	-1.75261	-1.7899	-1.82719
0	-0.0358222	-0.0716443	-0.107467	-0.143289	-0.179111	-0.214933	-0.250755	-0.286577	-0.3224	-0.358222	-0.394044	-0.429866	-0.465688	-0.50151	-0.537333	-0.573155	-0.608977	-0.644799	-0.680621	-0.716443	-0.752266	-0.788088	-0.82391	-0.859732	-0.895554	-0.931376	-0.967199	-1.00302	-1.03884	-1.07467	-1.11049	-1.14631	-1.18213	-1.21795	-1.25378	-1.2896	-1.32542	-1.36124	-1.39706	-1.43289	-1.46871	-1.50453	-1.54035	-1.57618	-1.612	-1.64782	-1.68364	-1.71946	-1.75529
0	-0.0343439	-0.0686877	-0.103032	-0.137375	-0.171719	-0.206063	-0.240407	-0.274751	-0.309095	-0.343439	-0.377783	-0.412126	-0.44647	-0.480814	-0.515158	-0.549502	-0.583846	-0.61819	-0.652534	-0.686877	-0.721221	-0.755565	-0.789909	-0.824253	-0.858597	-0.892941	-0.927285	-0.961628	-0.995972	-1.03032	-1.06466	-1.099	-1.13335	-1.16769	-1.20204	-1.23638	-1.27072	-1.30507	-1.33941	-1.37375	-1.4081	-1.44244	-1.47679	-1.51113	-1.54547	-1.57982	-1.61416	-1.64851	-1.68285
0	-0.0328551	-0.0657102	-0.0985653	-0.13142	-0.164276	-0.197131	-0.229986	-0.262841	-0.295696	-0.328551	-0.361406	-0.394261	-0.427117	-0.459972	-0.492827	-0.525682	-0.558537	-0.591392	-0.624247	-0.657102	-0.689957	-0.722813	-0.755668	-0.788523	-0.821378	-0.854233	-0.887088	-0.919943	-0.952798	-0.985653	-1.01851	-1.05136	-1.08422	-1.11707	-1.14993	-1.18278	-1.21564	-1.24849	-1.28135	-1.3142	-1.34706	-1.37991	-1.41277	-1.44563	-1.47848	-1.51134	-1.54419	-1.57705	-1.6099
0	-0.0313564	-0.0627127	-0.0940691	-0.125425	-0.156782	-0.188138	-0.219494	-0.250851	-0.282207	-0.313564	-0.34492	-0.376276	-0.407633	-0.438989	-0.470345	-0.501702	-0.533058	-0.564414	-0.595771	-0.627127	-0.658483	-0.68984	-0.721196	-0.752552	-0.783909	-0.815265	-0.846621	-0.877978	-0.909334	-0.940691	-0.972047	-1.0034	-1.03476	-1.06612	-1.09747	-1.12883	-1.16019	-1.19154	-1.2229	-1.25425	-1.28561	-1.31697	-1.34832	-1.37968	-1.41104	-1.44239	-1.47375	-1.5051	-1.53646
0	-0.029848	-0.0596961	-0.0895441	-0.119392	-0.14924	-0.179088	-0.208936	-0.238784	-0.268632	-0.29848	-0.328328	-0.358176	-0.388024	-0.417873	-0.447721	-0.477569	-0.507417	-0.537265	-0.567113	-0.596961	-0.626809	-0.656657	-0.686505	-0.716353	-0.746201	-0.776049	-0.805897	-0.835745	-0.865593	-0.895441	-0.925289	-0.955137	-0.984985	-1.01483	-1.04468	-1.07453	-1.10438	-1.13423	-1.16407	-1.19392	-1.22377	-1.25362	-1.28347	-1.31331	-1.34316	-1.37301	-1.40286	-1.43271	-1.46255
0	-0.0283306	-0.0566613	-0.0849919	-0.113323	-0.141653	-0.169984	-0.198314	-0.226645	-0.254976	-0.283306	-0.311637	-0.339968	-0.368298	-0.396629	-0.424959	-0.45329	-0.481621	-0.509951	-0.538282	-0.566613	-0.594943	-0.623274	-0.651604	-0.679935	-0.708266	-0.736596	-0.764927	-0.793258	-0.821588	-0.849919	-0.878249	-0.90658	-0.934911	-0.963241	-0.991572	-1.0199	-1.04823	-1.07656	-1.10489	-1.13323	-1.16156	-1.18989	-1.21822	-1.24655	-1.27488	-1.30321	-1.33154	-1.35987	-1.3882
0	-0.0268046	-0.0536092	-0.0804138	-0.107218	-0.134023	-0.160828	-0.187632	-0.214437	-0.241241	-0.268046	-0.29485	-0.321655	-0.34846	-0.375264	-0.402069	-0.428873	-0.455678	-0.482483	-0.509287	-0.536092	-0.562896	-0.589701	-0.616506	-0.64331	-0.670115	-0.696919	-0.723724	-0.750529	-0.777333	-0.804138	-0.830942	-0.857747	-0.884551	-0.911356	-0.938161	-0.964965	-0.99177	-1.01857	-1.04538	-1.07218	-1.09899	-1.12579	-1.1526	-1.1794	-1.20621	-1.23301	-1.25982	-1.28662	-1.31342
0	-0.0252704	-0.0505408	-0.0758112	-0.101082	-0.126352	-0.151622	-0.176893	-0.202163	-0.227433	-0.252704	-0.277974	-0.303245	-0.328515	-0.353785	-0.379056	-0.404326	-0.429597	-0.454867	-0.480137	-0.505408	-0.530678	-0.555949	-0.581219	-0.606489	-0.63176	-0.65703	-0.6823	-0.707571	-0.732841	-0.758112	-0.783382	-0.808652	-0.833923	-0.859193	-0.884464	-0.909734	-0.935004	-0.960275	-0.985545	-1.01082	-1.03609	-1.06136	-1.08663	-1.1119	-1.13717	-1.16244	-1.18771	-1.21298	-1.23825
0	-0.0237285	-0.047457	-0.0711855	-0.094914	-0.118642	-0.142371	-0.166099	-0.189828	-0.213556	-0.237285	-0.261013	-0.284742	-0.30847	-0.332199	-0.355927	-0.379656	-0.403384	-0.427113	-0.450841	-0.47457	-0.498298	-0.522027	-0.545755	-0.569484	-0.593212	-0.616941	-0.640669	-0.664398	-0.688126	-0.711855	-0.735583	-0.759312	-0.78304	-0.806769	-0.830497	-0.854226	-0.877954	-0.901683	-0.925411	-0.94914	-0.972868	-0.996597	-1.02032	-1.04405	-1.06778	-1.09151	-1.11524	-1.13897	-1.1627
0	-0.0221794	-0.0443587	-0.0665381	-0.0887174	-0.110897	-0.133076	-0.155256	-0.177435	-0.199614	-0.221794	-0.243973	-0.266152	-0.288332	-0.310511	-0.33269	-0.35487	-0.377049	-0.399228	-0.421408	-0.443587	-0.465767	-0.487946	-0.510125	-0.532305	-0.554484	-0.576663	-0.598843	-0.621022	-0.643201	-0.665381	-0.68756	-0.70974	-0.731919	-0.754098	-0.776278	-0.798457	-0.820636	-0.842816	-0.864995	-0.887174	-0.909354	-0.931533	-0.953712	-0.975892	-0.998071	-1.02025	-1.04243	-1.06461	-1.08679
0	-0.0206235	-0.041247	-0.0618704	-0.0824939	-0.103117	-0.123741	-0.144364	-0.164988	-0.185611	-0.206235	-0.226858	-0.247482	-0.268105	-0.288729	-0.309352	-0.329976	-0.350599	-0.371223	-0.391846	-0.41247	-0.433093	-0.453716	-0.47434	-0.494963	-0.515587	-0.53621	-0.556834	-0.577457	-0.598081	-0.618704	-0.639328	-0.659951	-0.680575	-0.701198	-0.721822	-0.742445	-0.763069	-0.783692	-0.804316	-0.824939	-0.845563	-0.866186	-0.886809	-0.907433	-0.928056	-0.94868	-0.969303	-0.989927	-1.01055
0	-0.0190613	-0.0381226	-0.0571839	-0.0762452	-0.0953066	-0.114368	-0.133429	-0.15249	-0.171552	-0.190613	-0.209674	-0.228736	-0.247797	-0.266858	-0.28592	-0.304981	-0.324042	-0.343104	-0.362165	-0.381226	-0.400288	-0.419349	-0.43841	-0.457471	-0.476533	-0.495594	-0.514655	-0.533717	-0.552778	-0.571839	-0.590901	-0.609962	-0.629023	-0.648085	-0.667146	-0.686207	-0.705268	-0.72433	-0.743391	-0.762452	-0.781514	-0.800575	-0.819636	-0.838698	-0.857759	-0.87682	-0.895882	-0.914943	-0.934004
0	-0.0174933	-0.0349867	-0.05248	-0.0699734	-0.0874667	-0.10496	-0.122453	-0.139947	-0.15744	-0.174933	-0.192427	-0.20992	-0.227413	-0.244907	-0.2624	-0.279893	-0.297387	-0.31488	-0.332373	-0.349867	-0.36736	-0.384853	-0.402347	-0.41984	-0.437333	-0.454827	-0.47232	-0.489813	-0.507307	-0.5248	-0.542293	-0.559787	-0.57728	-0.594773	-0.612267	-0.62976	-0.647254	-0.664747	-0.68224	-0.699734	-0.717227	-0.73472	-0.752214	-0.769707	-0.7872	-0.804694	-0.822187	-0.83968	-0.857174
0	-0.01592	-0.0318401	-0.0477601	-0.0636801	-0.0796002	-0.0955202	-0.11144	-0.12736	-0.14328	-0.1592	-0.17512	-0.19104	-0.20696	-0.222881	-0.238801	-0.254721	-0.270641	-0.286561	-0.302481	-0.318401	-0.334321	-0.350241	-0.366161	-0.382081	-0.398001	-0.413921	-0.429841	-0.445761	-0.461681	-0.477601	-0.493521	-0.509441	-0.525361	-0.541281	-0.557201	-0.573121	-0.589041	-0.604961	-0.620881	-0.636801	-0.652722	-0.668642	-0.684562	-0.700482	-0.716402	-0.732322	-0.748242	-0.764162	-0.780082
0	-0.0143419	-0.0286838	-0.0430257	-0.0573675	-0.0717094	-0.0860513	-0.100393	-0.114735	-0.129077	-0.143419	-0.157761	-0.172103	-0.186445	-0.200786	-0.215128	-0.22947	-0.243812	-0.258154	-0.272496	-0.286838	-0.30118	-0.315522	-0.329863	-0.344205	-0.358547	-0.372889	-0.387231	-0.401573	-0.415915	-0.430257	-0.444598	-0.45894	-0.473282	-0.487624	-0.501966	-0.516308	-0.53065	-0.544992	-0.559334	-0.573675	-0.588017	-0.602359	-0.616701	-0.631043	-0.645385	-0.659727	-0.674069	-0.688411	-0.702752
0	-0.0127594	-0.0255187	-0.0382781	-0.0510375	-0.0637968	-0.0765562	-0.0893156	-0.102075	-0.114834	-0.127594	-0.140353	-0.153112	-0.165872	-0.178631	-0.191391	-0.20415	-0.216909	-0.229669	-0.242428	-0.255187	-0.267947	-0.280706	-0.293465	-0.306225	-0.318984	-0.331744	-0.344503	-0.357262	-0.370022	-0.382781	-0.39554	-0.4083	-0.421059	-0.433818	-0.446578	-0.459337	-0.472097	-0.484856	-0.497615	-0.510375	-0.523134	-0.535893	-0.548653	-0.561412	-0.574172	-0.586931	-0.59969	-0.61245	-0.625209
0	-0.011173	-0.0223459	-0.0335189	-0.0446918	-0.0558648	-0.0670378	-0.0782107	-0.0893837	-0.100557	-0.11173	-0.122903	-0.134076	-0.145249	-0.156421	-0.167594	-0.178767	-0.18994	-0.201113	-0.212286	-0.223459	-0.234632	-0.245805	-0.256978	-0.268151	-0.279324	-0.290497	-0.30167	-0.312843	-0.324016	-0.335189	-0.346362	-0.357535	-0.368708	-0.379881	-0.391054	-0.402227	-0.4134	-0.424573	-0.435746	-0.446918	-0.458091	-0.469264	-0.480437	-0.49161	-0.502783	-0.513956	-0.525129	-0.536302	-0.547475
0	-0.00958315	-0.0191663	-0.0287495	-0.0383326	-0.0479158	-0.0574989	-0.0670821	-0.0766652	-0.0862484	-0.0958315	-0.105415	-0.114998	-0.124581	-0.134164	-0.143747	-0.15333	-0.162914	-0.172497	-0.18208	-0.191663	-0.201246	-0.210829	-0.220413	-0.229996	-0.239579	-0.249162	-0.258745	-0.268328	-0.277911	-0.287495	-0.297078	-0.306661	-0.316244	-0.325827	-0.33541	-0.344993	-0.354577	-0.36416	-0.373743	-0.383326	-0.392909	-0.402492	-0.412076	-0.421659	-0.431242	-0.440825	-0.450408	-0.459991	-0.469574
0	-0.00799042	-0.0159808	-0.0239713	-0.0319617	-0.0399521	-0.0479425	-0.055933	-0.0639234	-0.0719138	-0.0799042	-0.0878947	-0.0958851	-0.103876	-0.111866	-0.119856	-0.127847	-0.135837	-0.143828	-0.151818	-0.159808	-0.167799	-0.175789	-0.18378	-0.19177	-0.199761	-0.207751	-0.215741	-0.223732	-0.231722	-0.239713	-0.247703	-0.255694	-0.263684	-0.271674	-0.279665	-0.287655	-0.295646	-0.303636	-0.311627	-0.319617	-0.327607	-0.335598	-0.343588	-0.351579	-0.359569	-0.36756	-0.37555	-0.38354	-0.391531
0	-0.00639526	-0.0127905	-0.0191858	-0.025581	-0.0319763	-0.0383716	-0.0447668	-0.0511621	-0.0575574	-0.0639526	-0.0703479	-0.0767431	-0.0831384	-0.0895337	-0.0959289	-0.102324	-0.108719	-0.115115	-0.12151	-0.127905	-0.134301	-0.140696	-0.147091	-0.153486	-0.159882	-0.166277	-0.172672	-0.179067	-0.185463	-0.191858	-0.198253	-0.204648	-0.211044	-0.217439	-0.223834	-0.230229	-0.236625	-0.24302	-0.249415	-0.25581	-0.262206	-0.268601	-0.274996	-0.281392	-0.287787	-0.294182	-0.300577	-0.306973	-0.313368
0	-0.00479815	-0.0095963	-0.0143945	-0.0191926	-0.0239908	-0.0287889	-0.0335871	-0.0383852	-0.0431834	-0.0479815	-0.0527797	-0.0575778	-0.062376	-0.0671741	-0.0719723	-0.0767704	-0.0815686	-0.0863667	-0.0911649	-0.095963	-0.100761	-0.105559	-0.110357	-0.115156	-0.119954	-0.124752	-0.12955	-0.134348	-0.139146	-0.143945	-0.148743	-0.153541	-0.158339	-0.163137	-0.167935	-0.172733	-0.177532	-0.18233	-0.187128	-0.191926	-0.196724	-0.201522	-0.206321	-0.211119	-0.215917	-0.220715	-0.225513	-0.230311	-0.235109
0	-0.00319958	-0.00639916	-0.00959874	-0.0127983	-0.0159979	-0.0191975	-0.0223971	-0.0255966	-0.0287962	-0.0319958	-0.0351954	-0.038395	-0.0415945	-0.0447941	-0.0479937	-0.0511933	-0.0543929	-0.0575924	-0.060792	-0.0639916	-0.0671912	-0.0703908	-0.0735903	-0.0767899	-0.0799895	-0.0831891	-0.0863887	-0.0895882	-0.0927878	-0.0959874	-0.099187	-0.102387	-0.105586	-0.108786	-0.111985	-0.115185	-0.118384	-0.121584	-0.124784	-0.127983	-0.131183	-0.134382	-0.137582	-0.140782	-0.143981	-0.147181	-0.15038	-0.15358	-0.156779
0	-0.00160003	-0.00320007	-0.0048001	-0.00640014	-0.00800017	-0.0096002	-0.0112002	-0.0128003	-0.0144003	-0.0160003	-0.0176004	-0.0192004	-0.0208004	-0.0224005	-0.0240005	-0.0256005	-0.0272006	-0.0288006	-0.0304006	-0.0320007	-0.0336007	-0.0352007	-0.0368008	-0.0384008	-0.0400008	-0.0416009	-0.0432009	-0.0448009	-0.046401	-0.048001	-0.049601	-0.0512011	-0.0528011	-0.0544011	-0.0560012	-0.0576012	-0.0592013	-0.0608013	-0.0624013	-0.0640014	-0.0656014	-0.0672014	-0.0688015	-0.0704015	-0.0720015	-0.0736016	-0.0752016	-0.0768016	-0.0784017
0	0	0	0	0	0	0	0	0	0	0	0	0	0	0	0	0	0	0	0	0	0	0	0	0	0	0	0	0	0	0	0	0	0	0	0	0	0	0	0	0	0	0	0	0	0	0	0	0	0
0	0.00160003	0.00320007	0.0048001	0.00640014	0.00800017	0.0096002	0.0112002	0.0128003	0.0144003	0.0160003	0.0176004	0.0192004	0.0208004	0.0224005	0.0240005	0.0256005	0.0272006	0.0288006	0.0304006	0.0320007	0.0336007	0.0352007	0.0368008	0.0384008	0.0400008	0.0416009	0.0432009	0.0448009	0.046401	0.048001	0.049601	0.0512011	0.0528011	0.0544011	0.0560012	0.0576012	0.0592013	0.0608013	0.0624013	0.0640014	0.0656014	0.0672014	0.0688015	0.0704015	0.0720015	0.0736016	0.0752016	0.0768016	0.0784017
0	0.00319958	0.00639916	0.00959874	0.0127983	0.0159979	0.0191975	0.0223971	0.0255966	0.0287962	0.0319958	0.0351954	0.038395	0.0415945	0.0447941	0.0479937	0.0511933	0.0543929	0.0575924	0.060792	0.0639916	0.0671912	0.0703908	0.0735903	0.0767899	0.0799895	0.0831891	0.0863887	0.0895882	0.0927878	0.0959874	0.099187	0.102387	0.105586	0.108786	0.111985	0.115185	0.118384	0.121584	0.124784	0.127983	0.131183	0.134382	0.137582	0.140782	0.143981	0.147181	0.15038	0.15358	0.156779
0	0.00479815	0.0095963	0.0143945	0.0191926	0.0239908	0.0287889	0.0335871	0.0383852	0.0431834	0.0479815	0.0527797	0.0575778	0.062376	0.0671741	0.0719723	0.0767704	0.0815686	0.0863667	0.0911649	0.095963	0.100761	0.105559	0.110357	0.115156	0.119954	0.124752	0.12955	0.134348	0.139146	0.143945	0.148743	0.153541	0.158339	0.163137	0.167935	0.172733	0.177532	0.18233	0.187128	0.191926	0.196724	0.201522	0.206321	0.211119	0.215917	0.220715	0.225513	0.230311	0.235109
0	0.00639526	0.0127905	0.0191858	0.025581	0.0319763	0.0383716	0.0447668	0.0511621	0.0575574	0.0639526	0.0703479	0.0767431	0.0831384	0.0895337	0.0959289	0.102324	0.108719	0.115115	0.12151	0.127905	0.134301	0.140696	0.147091	0.153486	0.159882	0.166277	0.172672	0.179067	0.185463	0.191858	0.198253	0.204648	0.211044	0.217439	0.223834	0.230229	0.236625	0.24302	0.249415	0.25581	0.262206	0.268601	0.274996	0.281392	0.287787	0.294182	0.300577	0.306973	0.313368
0	0.00799042	0.0159808	0.0239713	0.0319617	0.0399521	0.0479425	0.055933	0.0639234	0.0719138	0.0799042	0.0878947	0.0958851	0.103876	0.111866	0.119856	0.127847	0.135837	0.143828	0.151818	0.159808	0.167799	0.175789	0.18378	0.19177	0.199761	0.207751	0.215741	0.223732	0.231722	0.239713	0.247703	0.255694	0.263684	0.271674	0.279665	0.287655	0.295646	0.303636	0.311627	0.319617	0.327607	0.335598	0.343588	0.351579	0.359569	0.36756	0.37555	0.38354	0.391531
0	0.00958315	0.0191663	0.0287495	0.0383326	0.0479158	0.0574989	0.0670821	0.0766652	0.0862484	0.0958315	0.105415	0.114998	0.124581	0.134164	0.143747	0.15333	0.162914	0.172497	0.18208	0.191663	0.201246	0.210829	0.220413	0.229996	0.239579	0.249162	0.258745	0.268328	0.277911	0.287495	0.297078	0.306661	0.316244	0.325827	0.33541	0.344993	0.354577	0.36416	0.373743	0.383326	0.392909	0.402492	0.412076	0.421659	0.431242	0.440825	0.450408	0.459991	0.469574
0	0.011173	0.0223459	0.0335189	0.0446918	0.0558648	0.0670378	0.0782107	0.0893837	0.100557	0.11173	0.122903	0.134076	0.145249	0.156421	0.167594	0.178767	0.18994	0.201113	0.212286	0.223459	0.234632	0.245805	0.256978	0.268151	0.279324	0.290497	0.30167	0.312843	0.324016	0.335189	0.346362	0.357535	0.368708	0.379881	0.391054	0.402227	0.4134	0.424573	0.435746	0.446918	0.458091	0.469264	0.480437	0.49161	0.502783	0.513956	0.525129	0.536302	0.547475
0	0.0127594	0.0255187	0.0382781	0.0510375	0.0637968	0.0765562	0.0893156	0.102075	0.114834	0.127594	0.140353	0.153112	0.165872	0.178631	0.191391	0.20415	0.216909	0.229669	0.242428	0.255187	0.267947	0.280706	0.293465	0.306225	0.318984	0.331744	0.344503	0.357262	0.370022	0.382781	0.39554	0.4083	0.421059	0.433818	0.446578	0.459337	0.472097	0.484856	0.497615	0.510375	0.523134	0.535893	0.548653	0.561412	0.574172	0.586931	0.59969	0.61245	0.625209
0	0.0143419	0.0286838	0.0430257	0.0573675	0.0717094	0.0860513	0.100393	0.114735	0.129077	0.143419	0.157761	0.172103	0.186445	0.200786	0.215128	0.22947	0.243812	0.258154	0.272496	0.286838	0.30118	0.315522	0.329863	0.344205	0.358547	0.372889	0.387231	0.401573	0.415915	0.430257	0.444598	0.45894	0.473282	0.487624	0.501966	0.516308	0.53065	0.544992	0.559334	0.573675	0.588017	0.602359	0.616701	0.631043	0.645385	0.659727	0.674069	0.688411	0.702752
0	0.01592	0.0318401	0.0477601	0.0636801	0.0796002	0.0955202	0.11144	0.12736	0.14328	0.1592	0.17512	0.19104	0.20696	0.222881	0.238801	0.254721	0.270641	0.286561	0.302481	0.318401	0.334321	0.350241	0.366161	0.382081	0.398001	0.413921	0.429841	0.445761	0.461681	0.477601	0.493521	0.509441	0.525361	0.541281	0.557201	0.573121	0.589041	0.604961	0.620881	0.636801	0.652722	0.668642	0.684562	0.700482	0.716402	0.732322	0.748242	0.764162	0.780082
0	0.0174933	0.0349867	0.05248	0.0699734	0.0874667	0.10496	0.122453	0.139947	0.15744	0.174933	0.192427	0.20992	0.227413	0.244907	0.2624	0.279893	0.297387	0.31488	0.332373	0.349867	0.36736	0.384853	0.402347	0.41984	0.437333	0.454827	0.47232	0.489813	0.507307	0.5248	0.542293	0.559787	0.57728	0.594773	0.612267	0.62976	0.647254	0.664747	0.68224	0.699734	0.717227	0.73472	0.752214	0.769707	0.7872	0.804694	0.822187	0.83968	0.857174
0	0.0190613	0.0381226	0.0571839	0.0762452	0.0953066	0.114368	0.133429	0.15249	0.171552	0.190613	0.209674	0.228736	0.247797	0.266858	0.28592	0.304981	0.324042	0.343104	0.362165	0.381226	0.400288	0.419349	0.43841	0.457471	0.476533	0.495594	0.514655	0.533717	0.552778	0.571839	0.590901	0.609962	0.629023	0.648085	0.667146	0.686207	0.705268	0.72433	0.743391	0.762452	0.781514	0.800575	0.819636	0.838698	0.857759	0.87682	0.895882	0.914943	0.934004
0	0.0206235	0.041247	0.0618704	0.0824939	0.103117	0.123741	0.144364	0.164988	0.185611	0.206235	0.226858	0.247482	0.268105	0.288729	0.309352	0.329976	0.350599	0.371223	0.391846	0.41247	0.433093	0.453716	0.47434	0.494963	0.515587	0.53621	0.556834	0.577457	0.598081	0.618704	0.639328	0.659951	0.680575	0.701198	0.721822	0.742445	0.763069	0.783692	0.804316	0.824939	0.845563	0.866186	0.886809	0.907433	0.928056	0.94868	0.969303	0.989927	1.01055
0	0.0221794	0.0443587	0.0665381	0.0887174	0.110897	0.133076	0.155256	0.177435	0.199614	0.221794	0.243973	0.266152	0.288332	0.310511	0.33269	0.35487	0.377049	0.399228	0.421408	0.443587	0.465767	0.487946	0.510125	0.532305	0.554484	0.576663	0.598843	0.621022	0.643201	0.665381	0.68756	0.70974	0.731919	0.754098	0.776278	0.798457	0.820636	0.842816	0.864995	0.887174	0.909354	0.931533	0.953712	0.975892	0.998071	1.02025	1.04243	1.06461	1.08679
0	0.0237285	0.047457	0.0711855	0.094914	0.118642	0.142371	0.166099	0.189828	0.213556	0.237285	0.261013	0.284742	0.30847	0.332199	0.355927	0.379656	0.403384	0.427113	0.450841	0.47457	0.498298	0.522027	0.545755	0.569484	0.593212	0.616941	0.640669	0.664398	0.688126	0.711855	0.735583	0.759312	0.78304	0.806769	0.830497	0.854226	0.877954	0.901683	0.925411	0.94914	0.972868	0.996597	1.02032	1.04405	1.06778	1.09151	1.11524	1.13897	1.1627
0	0.0252704	0.0505408	0.0758112	0.101082	0.126352	0.151622	0.176893	0.202163	0.227433	0.252704	0.277974	0.303245	0.328515	0.353785	0.379056	0.404326	0.429597	0.454867	0.480137	0.505408	0.530678	0.555949	0.581219	0.606489	0.63176	0.65703	0.6823	0.707571	0.732841	0.758112	0.783382	0.808652	0.833923	0.859193	0.884464	0.909734	0.935004	0.960275	0.985545	1.01082	1.03609	1.06136	1.08663	1.1119	1.13717	1.16244	1.18771	1.21298	1.23825
0	0.0268046	0.0536092	0.0804138	0.107218	0.134023	0.160828	0.187632	0.214437	0.241241	0.268046	0.29485	0.321655	0.34846	0.375264	0.402069	0.428873	0.455678	0.482483	0.509287	0.536092	0.562896	0.589701	0.616506	0.64331	0.670115	0.696919	0.723724	0.750529	0.777333	0.804138	0.830942	0.857747	0.884551	0.911356	0.938161	0.964965	0.99177	1.01857	1.04538	1.07218	1.09899	1.12579	1.1526	1.1794	1.20621	1.23301	1.25982	1.28662	1.31342
0	0.0283306	0.0566613	0.0849919	0.113323	0.141653	0.169984	0.198314	0.226645	0.254976	0.283306	0.311637	0.339968	0.368298	0.396629	0.424959	0.45329	0.481621	0.509951	0.538282	0.566613	0.594943	0.623274	0.651604	0.679935	0.708266	0.736596	0.764927	0.793258	0.821588	0.849919	0.878249	0.90658	0.934911	0.963241	0.991572	1.0199	1.04823	1.07656	1.10489	1.13323	1.16156	1.18989	1.21822	1.24655	1.27488	1.30321	1.33154	1.35987	1.3882
0	0.029848	0.0596961	0.0895441	0.119392	0.14924	0.179088	0.208936	0.238784	0.268632	0.29848	0.328328	0.358176	0.388024	0.417873	0.447721	0.477569	0.507417	0.537265	0.567113	0.596961	0.626809	0.656657	0.686505	0.716353	0.746201	0.776049	0.805897	0.835745	0.865593	0.895441	0.925289	0.955137	0.984985	1.01483	1.04468	1.07453	1.10438	1.13423	1.16407	1.19392	1.22377	1.25362	1.28347	1.31331	1.34316	1.37301	1.40286	1.43271	1.46255
0	0.0313564	0.0627127	0.0940691	0.125425	0.156782	0.188138	0.219494	0.250851	0.282207	0.313564	0.34492	0.376276	0.407633	0.438989	0.470345	0.501702	0.533058	0.564414	0.595771	0.627127	0.658483	0.68984	0.721196	0.752552	0.783909	0.815265	0.846621	0.877978	0.909334	0.940691	0.972047	1.0034	1.03476	1.06612	1.09747	1.12883	1.16019	1.19154	1.2229	1.25425	1.28561	1.31697	1.34832	1.37968	1.41104	1.44239	1.47375	1.5051	1.53646
0	0.0328551	0.0657102	0.0985653	0.13142	0.164276	0.197131	0.229986	0.262841	0.295696	0.328551	0.361406	0.394261	0.427117	0.459972	0.492827	0.525682	0.558537	0.591392	0.624247	0.657102	0.689957	0.722813	0.755668	0.788523	0.821378	0.854233	0.887088	0.919943	0.952798	0.985653	1.01851	1.05136	1.08422	1.11707	1.14993	1.18278	1.21564	1.24849	1.28135	1.3142	1.34706	1.37991	1.41277	1.44563	1.47848	1.51134	1.54419	1.57705	1.6099
0	0.0343439	0.0686877	0.103032	0.137375	0.171719	0.206063	0.240407	0.274751	0.309095	0.343439	0.377783	0.412126	0.44647	0.480814	0.515158	0.549502	0.583846	0.61819	0.652534	0.686877	0.721221	0.755565	0.789909	0.824253	0.858597	0.892941	0.927285	0.961628	0.995972	1.03032	1.06466	1.099	1.13335	1.16769	1.20204	1.23638	1.27072	1.30507	1.33941	1.37375	1.4081	1.44244	1.47679	1.51113	1.54547	1.57982	1.61416	1.64851	1.68285
0	0.0358222	0.0716443	0.107467	0.143289	0.179111	0.214933	0.250755	0.286577	0.3224	0.358222	0.394044	0.429866	0.465688	0.50151	0.537333	0.573155	0.608977	0.644799	0.680621	0.716443	0.752266	0.788088	0.82391	0.859732	0.895554	0.931376	0.967199	1.00302	1.03884	1.07467	1.11049	1.14631	1.18213	1.21795	1.25378	1.2896	1.32542	1.36124	1.39706	1.43289	1.46871	1.50453	1.54035	1.57618	1.612	1.64782	1.68364	1.71946	1.75529
0	0.0372895	0.0745791	0.111869	0.149158	0.186448	0.223737	0.261027	0.298316	0.335606	0.372895	0.410185	0.447475	0.484764	0.522054	0.559343	0.596633	0.633922	0.671212	0.708501	0.745791	0.783081	0.82037	0.85766	0.894949	0.932239	0.969528	1.00682	1.04411	1.0814	1.11869	1.15598	1.19327	1.23056	1.26784	1.30513	1.34242	1.37971	1.417	1.45429	1.49158	1.52887	1.56616	1.60345	1.64074	1.67803	1.71532	1.75261	1.7899	1.82719
0	0.0387456	0.0774911	0.116237	0.154982	0.193728	0.232473	0.271219	0.309965	0.34871	0.387456	0.426201	0.464947	0.503692	0.542438	0.581184	0.619929	0.658675	0.69742	0.736166	0.774911	0.813657	0.852403	0.891148	0.929894	0.968639	1.00738	1.04613	1.08488	1.12362	1.16237	1.20111	1.23986	1.2786	1.31735	1.3561	1.39484	1.43359	1.47233	1.51108	1.54982	1.58857	1.62731	1.66606	1.70481	1.74355	1.7823	1.82104	1.85979	1.89853
0	0.0401898	0.0803796	0.120569	0.160759	0.200949	0.241139	0.281329	0.321518	0.361708	0.401898	0.442088	0.482278	0.522467	0.562657	0.602847	0.643037	0.683227	0.723416	0.763606	0.803796	0.843986	0.884176	0.924365	0.964555	1.00474	1.04493	1.08512	1.12531	1.1655	1.20569	1.24588	1.28607	1.32626	1.36645	1.40664	1.44683	1.48702	1.52721	1.5674	1.60759	1.64778	1.68797	1.72816	1.76835	1.80854	1.84873	1.88892	1.92911	1.9693
0	0.0416218	0.0832436	0.124865	0.166487	0.208109	0.249731	0.291352	0.332974	0.374596	0.416218	0.45784	0.499461	0.541083	0.582705	0.624327	0.665948	0.70757	0.749192	0.790814	0.832436	0.874057	0.915679	0.957301	0.998923	1.04054	1.08217	1.12379	1.16541	1.20703	1.24865	1.29028	1.3319	1.37352	1.41514	1.45676	1.49838	1.54001	1.58163	1.62325	1.66487	1.70649	1.74811	1.78974	1.83136	1.87298	1.9146	1.95622	1.99785	2.03947
0	0.0430411	0.0860822	0.129123	0.172164	0.215205	0.258246	0.301288	0.344329	0.38737	0.430411	0.473452	0.516493	0.559534	0.602575	0.645616	0.688657	0.731698	0.774739	0.81778	0.860822	0.903863	0.946904	0.989945	1.03299	1.07603	1.11907	1.16211	1.20515	1.24819	1.29123	1.33427	1.37731	1.42036	1.4634	1.50644	1.54948	1.59252	1.63556	1.6786	1.72164	1.76468	1.80773	1.85077	1.89381	1.93685	1.97989	2.02293	2.06597	2.10901
0	0.0444473	0.0888945	0.133342	0.177789	0.222236	0.266684	0.311131	0.355578	0.400025	0.444473	0.48892	0.533367	0.577814	0.622262	0.666709	0.711156	0.755604	0.800051	0.844498	0.888945	0.933393	0.97784	1.02229	1.06673	1.11118	1.15563	1.20008	1.24452	1.28897	1.33342	1.37787	1.42231	1.46676	1.51121	1.55565	1.6001	1.64455	1.689	1.73344	1.77789	1.82234	1.86679	1.91123	1.95568	2.00013	2.04457	2.08902	2.13347	2.17792
0	0.0458399	0.0916798	0.13752	0.18336	0.2292	0.27504	0.320879	0.366719	0.412559	0.458399	0.504239	0.550079	0.595919	0.641759	0.687599	0.733439	0.779279	0.825119	0.870958	0.916798	0.962638	1.00848	1.05432	1.10016	1.146	1.19184	1.23768	1.28352	1.32936	1.3752	1.42104	1.46688	1.51272	1.55856	1.6044	1.65024	1.69608	1.74192	1.78776	1.8336	1.87944	1.92528	1.97112	2.01696	2.0628	2.10864	2.15448	2.20032	2.24616
0	0.0472186	0.0944372	0.141656	0.188874	0.236093	0.283312	0.33053	0.377749	0.424967	0.472186	0.519405	0.566623	0.613842	0.661061	0.708279	0.755498	0.802716	0.849935	0.897154	0.944372	0.991591	1.03881	1.08603	1.13325	1.18047	1.22768	1.2749	1.32212	1.36934	1.41656	1.46378	1.511	1.55821	1.60543	1.65265	1.69987	1.74709	1.79431	1.84153	1.88874	1.93596	1.98318	2.0304	2.07762	2.12484	2.17206	2.21927	2.26649	2.31371
0	0.0485829	0.0971658	0.145749	0.194332	0.242915	0.291497	0.34008	0.388663	0.437246	0.485829	0.534412	0.582995	0.631578	0.680161	0.728744	0.777327	0.82591	0.874492	0.923075	0.971658	1.02024	1.06882	1.11741	1.16599	1.21457	1.26316	1.31174	1.36032	1.4089	1.45749	1.50607	1.55465	1.60324	1.65182	1.7004	1.74898	1.79757	1.84615	1.89473	1.94332	1.9919	2.04048	2.08907	2.13765	2.18623	2.23481	2.2834	2.33198	2.38056
0	0.0499324	0.0998648	0.149797	0.19973	0.249662	0.299595	0.349527	0.399459	0.449392	0.499324	0.549257	0.599189	0.649121	0.699054	0.748986	0.798919	0.848851	0.898784	0.948716	0.998648	1.04858	1.09851	1.14845	1.19838	1.24831	1.29824	1.34818	1.39811	1.44804	1.49797	1.5479	1.59784	1.64777	1.6977	1.74763	1.79757	1.8475	1.89743	1.94736	1.9973	2.04723	2.09716	2.14709	2.19703	2.24696	2.29689	2.34682	2.39676	2.44669
0	0.0512667	0.102533	0.1538	0.205067	0.256334	0.3076	0.358867	0.410134	0.4614	0.512667	0.563934	0.615201	0.666467	0.717734	0.769001	0.820267	0.871534	0.922801	0.974068	1.02533	1.0766	1.12787	1.17913	1.2304	1.28167	1.33293	1.3842	1.43547	1.48673	1.538	1.58927	1.64053	1.6918	1.74307	1.79434	1.8456	1.89687	1.94814	1.9994	2.05067	2.10194	2.1532	2.20447	2.25574	2.307	2.35827	2.40954	2.4608	2.51207
0	0.0525854	0.105171	0.157756	0.210342	0.262927	0.315512	0.368098	0.420683	0.473269	0.525854	0.578439	0.631025	0.68361	0.736196	0.788781	0.841366	0.893952	0.946537	0.999123	1.05171	1.10429	1.15688	1.20946	1.26205	1.31463	1.36722	1.41981	1.47239	1.52498	1.57756	1.63015	1.68273	1.73532	1.7879	1.84049	1.89307	1.94566	1.99825	2.05083	2.10342	2.156	2.20859	2.26117	2.31376	2.36634	2.41893	2.47151	2.5241	2.57668
0	0.0538881	0.107776	0.161664	0.215552	0.26944	0.323328	0.377216	0.431104	0.484993	0.538881	0.592769	0.646657	0.700545	0.754433	0.808321	0.862209	0.916097	0.969985	1.02387	1.07776	1.13165	1.18554	1.23943	1.29331	1.3472	1.40109	1.45498	1.50887	1.56275	1.61664	1.67053	1.72442	1.77831	1.83219	1.88608	1.93997	1.99386	2.04775	2.10163	2.15552	2.20941	2.2633	2.31719	2.37107	2.42496	2.47885	2.53274	2.58663	2.64051
0	0.0551743	0.110349	0.165523	0.220697	0.275872	0.331046	0.38622	0.441394	0.496569	0.551743	0.606917	0.662092	0.717266	0.77244	0.827615	0.882789	0.937963	0.993137	1.04831	1.10349	1.15866	1.21383	1.26901	1.32418	1.37936	1.43453	1.48971	1.54488	1.60005	1.65523	1.7104	1.76558	1.82075	1.87593	1.9311	1.98627	2.04145	2.09662	2.1518	2.20697	2.26215	2.31732	2.3725	2.42767	2.48284	2.53802	2.59319	2.64837	2.70354
0	0.0564437	0.112887	0.169331	0.225775	0.282219	0.338662	0.395106	0.45155	0.507994	0.564437	0.620881	0.677325	0.733769	0.790212	0.846656	0.9031	0.959544	1.01599	1.07243	1.12887	1.18532	1.24176	1.29821	1.35465	1.41109	1.46754	1.52398	1.58042	1.63687	1.69331	1.74976	1.8062	1.86264	1.91909	1.97553	2.03197	2.08842	2.14486	2.20131	2.25775	2.31419	2.37064	2.42708	2.48352	2.53997	2.59641	2.65286	2.7093	2.76574
0	0.057696	0.115392	0.173088	0.230784	0.28848	0.346176	0.403872	0.461568	0.519264	0.57696	0.634656	0.692352	0.750048	0.807744	0.86544	0.923136	0.980832	1.03853	1.09622	1.15392	1.21162	1.26931	1.32701	1.3847	1.4424	1.5001	1.55779	1.61549	1.67318	1.73088	1.78858	1.84627	1.90397	1.96166	2.01936	2.07706	2.13475	2.19245	2.25014	2.30784	2.36554	2.42323	2.48093	2.53862	2.59632	2.65402	2.71171	2.76941	2.8271
0	0.0589307	0.117861	0.176792	0.235723	0.294653	0.353584	0.412515	0.471445	0.530376	0.589307	0.648237	0.707168	0.766099	0.825029	0.88396	0.942891	1.00182	1.06075	1.11968	1.17861	1.23754	1.29647	1.35541	1.41434	1.47327	1.5322	1.59113	1.65006	1.70899	1.76792	1.82685	1.88578	1.94471	2.00364	2.06257	2.1215	2.18043	2.23937	2.2983	2.35723	2.41616	2.47509	2.53402	2.59295	2.65188	2.71081	2.76974	2.82867	2.8876
0	0.0601474	0.120295	0.180442	0.24059	0.300737	0.360884	0.421032	0.481179	0.541326	0.601474	0.661621	0.721769	0.781916	0.842063	0.902211	0.962358	1.02251	1.08265	1.1428	1.20295	1.2631	1.32324	1.38339	1.44354	1.50368	1.56383	1.62398	1.68413	1.74427	1.80442	1.86457	1.92472	1.98486	2.04501	2.10516	2.16531	2.22545	2.2856	2.34575	2.4059	2.46604	2.52619	2.58634	2.64648	2.70663	2.76678	2.82693	2.88707	2.94722
0	0.0613458	0.122692	0.184037	0.245383	0.306729	0.368075	0.429421	0.490766	0.552112	0.613458	0.674804	0.736149	0.797495	0.858841	0.920187	0.981533	1.04288	1.10422	1.16557	1.22692	1.28826	1.34961	1.41095	1.4723	1.53364	1.59499	1.65634	1.71768	1.77903	1.84037	1.90172	1.96307	2.02441	2.08576	2.1471	2.20845	2.26979	2.33114	2.39249	2.45383	2.51518	2.57652	2.63787	2.69921	2.76056	2.82191	2.88325	2.9446	3.00594
0	0.0625255	0.125051	0.187576	0.250102	0.312627	0.375153	0.437678	0.500204	0.562729	0.625255	0.68778	0.750306	0.812831	0.875357	0.937882	1.00041	1.06293	1.12546	1.18798	1.25051	1.31304	1.37556	1.43809	1.50061	1.56314	1.62566	1.68819	1.75071	1.81324	1.87576	1.93829	2.00082	2.06334	2.12587	2.18839	2.25092	2.31344	2.37597	2.43849	2.50102	2.56355	2.62607	2.6886	2.75112	2.81365	2.87617	2.9387	3.00122	3.06375
0	0.0636862	0.127372	0.191059	0.254745	0.318431	0.382117	0.445803	0.509489	0.573176	0.636862	0.700548	0.764234	0.82792	0.891606	0.955293	1.01898	1.08266	1.14635	1.21004	1.27372	1.33741	1.4011	1.46478	1.52847	1.59215	1.65584	1.71953	1.78321	1.8469	1.91059	1.97427	2.03796	2.10164	2.16533	2.22902	2.2927	2.35639	2.42007	2.48376	2.54745	2.61113	2.67482	2.73851	2.80219	2.86588	2.92956	2.99325	3.05694	3.12062
0	0.0648274	0.129655	0.194482	0.25931	0.324137	0.388965	0.453792	0.518619	0.583447	0.648274	0.713102	0.777929	0.842757	0.907584	0.972412	1.03724	1.10207	1.16689	1.23172	1.29655	1.36138	1.4262	1.49103	1.55586	1.62069	1.68551	1.75034	1.81517	1.88	1.94482	2.00965	2.07448	2.13931	2.20413	2.26896	2.33379	2.39862	2.46344	2.52827	2.5931	2.65792	2.72275	2.78758	2.85241	2.91723	2.98206	3.04689	3.11172	3.17654
0	0.065949	0.131898	0.197847	0.263796	0.329745	0.395694	0.461643	0.527592	0.593541	0.65949	0.725439	0.791387	0.857336	0.923285	0.989234	1.05518	1.12113	1.18708	1.25303	1.31898	1.38493	1.45088	1.51683	1.58277	1.64872	1.71467	1.78062	1.84657	1.91252	1.97847	2.04442	2.11037	2.17632	2.24226	2.30821	2.37416	2.44011	2.50606	2.57201	2.63796	2.70391	2.76986	2.83581	2.90175	2.9677	3.03365	3.0996	3.16555	3.2315
0	0.0670504	0.134101	0.201151	0.268202	0.335252	0.402302	0.469353	0.536403	0.603454	0.670504	0.737554	0.804605	0.871655	0.938705	1.00576	1.07281	1.13986	1.20691	1.27396	1.34101	1.40806	1.47511	1.54216	1.60921	1.67626	1.74331	1.81036	1.87741	1.94446	2.01151	2.07856	2.14561	2.21266	2.27971	2.34676	2.41381	2.48086	2.54791	2.61497	2.68202	2.74907	2.81612	2.88317	2.95022	3.01727	3.08432	3.15137	3.21842	3.28547
0	0.0681314	0.136263	0.204394	0.272526	0.340657	0.408788	0.47692	0.545051	0.613183	0.681314	0.749445	0.817577	0.885708	0.95384	1.02197	1.0901	1.15823	1.22637	1.2945	1.36263	1.43076	1.49889	1.56702	1.63515	1.70328	1.77142	1.83955	1.90768	1.97581	2.04394	2.11207	2.1802	2.24834	2.31647	2.3846	2.45273	2.52086	2.58899	2.65712	2.72526	2.79339	2.86152	2.92965	2.99778	3.06591	3.13404	3.20218	3.27031	3.33844
0	0.0691917	0.138383	0.207575	0.276767	0.345958	0.41515	0.484342	0.553533	0.622725	0.691917	0.761108	0.8303	0.899491	0.968683	1.03787	1.10707	1.17626	1.24545	1.31464	1.38383	1.45302	1.52222	1.59141	1.6606	1.72979	1.79898	1.86817	1.93737	2.00656	2.07575	2.14494	2.21413	2.28332	2.35252	2.42171	2.4909	2.56009	2.62928	2.69847	2.76767	2.83686	2.90605	2.97524	3.04443	3.11362	3.18282	3.25201	3.3212	3.39039
0	0.0702308	0.140462	0.210692	0.280923	0.351154	0.421385	0.491616	0.561847	0.632077	0.702308	0.772539	0.84277	0.913001	0.983232	1.05346	1.12369	1.19392	1.26415	1.33439	1.40462	1.47485	1.54508	1.61531	1.68554	1.75577	1.826	1.89623	1.96646	2.03669	2.10692	2.17716	2.24739	2.31762	2.38785	2.45808	2.52831	2.59854	2.66877	2.739	2.80923	2.87946	2.94969	3.01993	3.09016	3.16039	3.23062	3.30085	3.37108	3.44131
0	0.0712486	0.142497	0.213746	0.284994	0.356243	0.427492	0.49874	0.569989	0.641238	0.712486	0.783735	0.854983	0.926232	0.997481	1.06873	1.13998	1.21123	1.28248	1.35372	1.42497	1.49622	1.56747	1.63872	1.70997	1.78122	1.85246	1.92371	1.99496	2.06621	2.13746	2.20871	2.27996	2.3512	2.42245	2.4937	2.56495	2.6362	2.70745	2.7787	2.84994	2.92119	2.99244	3.06369	3.13494	3.20619	3.27744	3.34868	3.41993	3.49118
0	0.0722447	0.144489	0.216734	0.288979	0.361223	0.433468	0.505713	0.577958	0.650202	0.722447	0.794692	0.866936	0.939181	1.01143	1.08367	1.15592	1.22816	1.3004	1.37265	1.44489	1.51714	1.58938	1.66163	1.73387	1.80612	1.87836	1.95061	2.02285	2.0951	2.16734	2.23959	2.31183	2.38408	2.45632	2.52856	2.60081	2.67305	2.7453	2.81754	2.88979	2.96203	3.03428	3.10652	3.17877	3.25101	3.32326	3.3955	3.46775	3.53999
0	0.0732188	0.146438	0.219656	0.292875	0.366094	0.439313	0.512531	0.58575	0.658969	0.732188	0.805407	0.878625	0.951844	1.02506	1.09828	1.1715	1.24472	1.31794	1.39116	1.46438	1.53759	1.61081	1.68403	1.75725	1.83047	1.90369	1.97691	2.05013	2.12334	2.19656	2.26978	2.343	2.41622	2.48944	2.56266	2.63588	2.70909	2.78231	2.85553	2.92875	3.00197	3.07519	3.14841	3.22163	3.29484	3.36806	3.44128	3.5145	3.58772
0	0.0741705	0.148341	0.222512	0.296682	0.370853	0.445023	0.519194	0.593364	0.667535	0.741705	0.815876	0.890047	0.964217	1.03839	1.11256	1.18673	1.2609	1.33507	1.40924	1.48341	1.55758	1.63175	1.70592	1.78009	1.85426	1.92843	2.0026	2.07678	2.15095	2.22512	2.29929	2.37346	2.44763	2.5218	2.59597	2.67014	2.74431	2.81848	2.89265	2.96682	3.04099	3.11516	3.18933	3.2635	3.33767	3.41185	3.48602	3.56019	3.63436
0	0.0750997	0.150199	0.225299	0.300399	0.375499	0.450598	0.525698	0.600798	0.675898	0.750997	0.826097	0.901197	0.976296	1.0514	1.1265	1.2016	1.2767	1.3518	1.42689	1.50199	1.57709	1.65219	1.72729	1.80239	1.87749	1.95259	2.02769	2.10279	2.17789	2.25299	2.32809	2.40319	2.47829	2.55339	2.62849	2.70359	2.77869	2.85379	2.92889	3.00399	3.07909	3.15419	3.22929	3.30439	3.37949	3.45459	3.52969	3.60479	3.67989
0	0.076006	0.152012	0.228018	0.304024	0.38003	0.456036	0.532042	0.608048	0.684054	0.76006	0.836066	0.912072	0.988078	1.06408	1.14009	1.2161	1.2921	1.36811	1.44411	1.52012	1.59613	1.67213	1.74814	1.82414	1.90015	1.97616	2.05216	2.12817	2.20417	2.28018	2.35619	2.43219	2.5082	2.58421	2.66021	2.73622	2.81222	2.88823	2.96424	3.04024	3.11625	3.19225	3.26826	3.34427	3.42027	3.49628	3.57228	3.64829	3.7243
0	0.0768892	0.153778	0.230668	0.307557	0.384446	0.461335	0.538224	0.615113	0.692003	0.768892	0.845781	0.92267	0.999559	1.07645	1.15334	1.23023	1.30712	1.38401	1.46089	1.53778	1.61467	1.69156	1.76845	1.84534	1.92223	1.99912	2.07601	2.1529	2.22979	2.30668	2.38356	2.46045	2.53734	2.61423	2.69112	2.76801	2.8449	2.92179	2.99868	3.07557	3.15246	3.22935	3.30623	3.38312	3.46001	3.5369	3.61379	3.69068	3.76757
0	0.0777489	0.155498	0.233247	0.310996	0.388745	0.466493	0.544242	0.621991	0.69974	0.777489	0.855238	0.932987	1.01074	1.08848	1.16623	1.24398	1.32173	1.39948	1.47723	1.55498	1.63273	1.71048	1.78822	1.86597	1.94372	2.02147	2.09922	2.17697	2.25472	2.33247	2.41022	2.48797	2.56571	2.64346	2.72121	2.79896	2.87671	2.95446	3.03221	3.10996	3.18771	3.26545	3.3432	3.42095	3.4987	3.57645	3.6542	3.73195	3.8097
0	0.078585	0.15717	0.235755	0.31434	0.392925	0.47151	0.550095	0.62868	0.707265	0.78585	0.864435	0.94302	1.0216	1.10019	1.17877	1.25736	1.33594	1.41453	1.49311	1.5717	1.65028	1.72887	1.80745	1.88604	1.96462	2.04321	2.12179	2.20038	2.27896	2.35755	2.43613	2.51472	2.5933	2.67189	2.75047	2.82906	2.90764	2.98623	3.06481	3.1434	3.22198	3.30057	3.37915	3.45774	3.53632	3.61491	3.69349	3.77208	3.85066
0	0.0793971	0.158794	0.238191	0.317588	0.396985	0.476382	0.555779	0.635177	0.714574	0.793971	0.873368	0.952765	1.03216	1.11156	1.19096	1.27035	1.34975	1.42915	1.50854	1.58794	1.66734	1.74674	1.82613	1.90553	1.98493	2.06432	2.14372	2.22312	2.30252	2.38191	2.46131	2.54071	2.6201	2.6995	2.7789	2.85829	2.93769	3.01709	3.09649	3.17588	3.25528	3.33468	3.41407	3.49347	3.57287	3.65227	3.73166	3.81106	3.89046
0	0.080185	0.16037	0.240555	0.32074	0.400925	0.48111	0.561295	0.64148	0.721665	0.80185	0.882035	0.96222	1.0424	1.12259	1.20277	1.28296	1.36314	1.44333	1.52351	1.6037	1.68388	1.76407	1.84425	1.92444	2.00462	2.08481	2.16499	2.24518	2.32536	2.40555	2.48573	2.56592	2.6461	2.72629	2.80647	2.88666	2.96684	3.04703	3.12721	3.2074	3.28758	3.36777	3.44795	3.52814	3.60832	3.68851	3.76869	3.84888	3.92906
0	0.0809485	0.161897	0.242845	0.323794	0.404742	0.485691	0.566639	0.647588	0.728536	0.809485	0.890433	0.971382	1.05233	1.13328	1.21423	1.29518	1.37612	1.45707	1.53802	1.61897	1.69992	1.78087	1.86182	1.94276	2.02371	2.10466	2.18561	2.26656	2.34751	2.42845	2.5094	2.59035	2.6713	2.75225	2.8332	2.91415	2.99509	3.07604	3.15699	3.23794	3.31889	3.39984	3.48079	3.56173	3.64268	3.72363	3.80458	3.88553	3.96648
0	0.0816873	0.163375	0.245062	0.326749	0.408437	0.490124	0.571811	0.653499	0.735186	0.816873	0.898561	0.980248	1.06194	1.14362	1.22531	1.307	1.38868	1.47037	1.55206	1.63375	1.71543	1.79712	1.87881	1.9605	2.04218	2.12387	2.20556	2.28725	2.36893	2.45062	2.53231	2.61399	2.69568	2.77737	2.85906	2.94074	3.02243	3.10412	3.18581	3.26749	3.34918	3.43087	3.51256	3.59424	3.67593	3.75762	3.8393	3.92099	4.00268
0	0.0824013	0.164803	0.247204	0.329605	0.412006	0.494408	0.576809	0.65921	0.741612	0.824013	0.906414	0.988816	1.07122	1.15362	1.23602	1.31842	1.40082	1.48322	1.56562	1.64803	1.73043	1.81283	1.89523	1.97763	2.06003	2.14243	2.22483	2.30724	2.38964	2.47204	2.55444	2.63684	2.71924	2.80164	2.88405	2.96645	3.04885	3.13125	3.21365	3.29605	3.37845	3.46085	3.54326	3.62566	3.70806	3.79046	3.87286	3.95526	4.03766
0	0.0830902	0.16618	0.24927	0.332361	0.415451	0.498541	0.581631	0.664721	0.747811	0.830902	0.913992	0.997082	1.08017	1.16326	1.24635	1.32944	1.41253	1.49562	1.57871	1.6618	1.74489	1.82798	1.91107	1.99416	2.07725	2.16034	2.24343	2.32652	2.40961	2.4927	2.57579	2.65888	2.74197	2.82507	2.90816	2.99125	3.07434	3.15743	3.24052	3.32361	3.4067	3.48979	3.57288	3.65597	3.73906	3.82215	3.90524	3.98833	4.07142
0	0.0837537	0.167507	0.251261	0.335015	0.418768	0.502522	0.586276	0.67003	0.753783	0.837537	0.921291	1.00504	1.0888	1.17255	1.25631	1.34006	1.42381	1.50757	1.59132	1.67507	1.75883	1.84258	1.92634	2.01009	2.09384	2.1776	2.26135	2.3451	2.42886	2.51261	2.59636	2.68012	2.76387	2.84763	2.93138	3.01513	3.09889	3.18264	3.26639	3.35015	3.4339	3.51766	3.60141	3.68516	3.76892	3.85267	3.93642	4.02018	4.10393
0	0.0843917	0.168783	0.253175	0.337567	0.421959	0.50635	0.590742	0.675134	0.759526	0.843917	0.928309	1.0127	1.09709	1.18148	1.26588	1.35027	1.43466	1.51905	1.60344	1.68783	1.77223	1.85662	1.94101	2.0254	2.10979	2.19419	2.27858	2.36297	2.44736	2.53175	2.61614	2.70054	2.78493	2.86932	2.95371	3.0381	3.12249	3.20689	3.29128	3.37567	3.46006	3.54445	3.62884	3.71324	3.79763	3.88202	3.96641	4.0508	4.1352
0	0.0850041	0.170008	0.255012	0.340016	0.42502	0.510024	0.595028	0.680033	0.765037	0.850041	0.935045	1.02005	1.10505	1.19006	1.27506	1.36007	1.44507	1.53007	1.61508	1.70008	1.78509	1.87009	1.95509	2.0401	2.1251	2.21011	2.29511	2.38011	2.46512	2.55012	2.63513	2.72013	2.80513	2.89014	2.97514	3.06015	3.14515	3.23015	3.31516	3.40016	3.48517	3.57017	3.65517	3.74018	3.82518	3.91019	3.99519	4.0802	4.1652
0	0.0855905	0.171181	0.256772	0.342362	0.427953	0.513543	0.599134	0.684724	0.770315	0.855905	0.941496	1.02709	1.11268	1.19827	1.28386	1.36945	1.45504	1.54063	1.62622	1.71181	1.7974	1.88299	1.96858	2.05417	2.13976	2.22535	2.31094	2.39653	2.48212	2.56772	2.65331	2.7389	2.82449	2.91008	2.99567	3.08126	3.16685	3.25244	3.33803	3.42362	3.50921	3.5948	3.68039	3.76598	3.85157	3.93716	4.02275	4.10834	4.19393
0	0.0861509	0.172302	0.258453	0.344603	0.430754	0.516905	0.603056	0.689207	0.775358	0.861509	0.94766	1.03381	1.11996	1.20611	1.29226	1.37841	1.46456	1.55072	1.63687	1.72302	1.80917	1.89532	1.98147	2.06762	2.15377	2.23992	2.32607	2.41222	2.49838	2.58453	2.67068	2.75683	2.84298	2.92913	3.01528	3.10143	3.18758	3.27373	3.35988	3.44603	3.53219	3.61834	3.70449	3.79064	3.87679	3.96294	4.04909	4.13524	4.22139
0	0.086685	0.17337	0.260055	0.34674	0.433425	0.52011	0.606795	0.69348	0.780165	0.86685	0.953535	1.04022	1.1269	1.21359	1.30027	1.38696	1.47364	1.56033	1.64701	1.7337	1.82038	1.90707	1.99375	2.08044	2.16712	2.25381	2.34049	2.42718	2.51386	2.60055	2.68723	2.77392	2.8606	2.94729	3.03397	3.12066	3.20734	3.29403	3.38071	3.4674	3.55408	3.64077	3.72745	3.81414	3.90082	3.98751	4.07419	4.16088	4.24756
0	0.0871927	0.174385	0.261578	0.348771	0.435964	0.523156	0.610349	0.697542	0.784734	0.871927	0.95912	1.04631	1.13351	1.2207	1.30789	1.39508	1.48228	1.56947	1.65666	1.74385	1.83105	1.91824	2.00543	2.09262	2.17982	2.26701	2.3542	2.4414	2.52859	2.61578	2.70297	2.79017	2.87736	2.96455	3.05174	3.13894	3.22613	3.31332	3.40052	3.48771	3.5749	3.66209	3.74929	3.83648	3.92367	4.01086	4.09806	4.18525	4.27244
0	0.0876739	0.175348	0.263022	0.350695	0.438369	0.526043	0.613717	0.701391	0.789065	0.876739	0.964413	1.05209	1.13976	1.22743	1.31511	1.40278	1.49046	1.57813	1.6658	1.75348	1.84115	1.92883	2.0165	2.10417	2.19185	2.27952	2.36719	2.45487	2.54254	2.63022	2.71789	2.80556	2.89324	2.98091	3.06859	3.15626	3.24393	3.33161	3.41928	3.50695	3.59463	3.6823	3.76998	3.85765	3.94532	4.033	4.12067	4.20835	4.29602
0	0.0881283	0.176257	0.264385	0.352513	0.440642	0.52877	0.616898	0.705027	0.793155	0.881283	0.969411	1.05754	1.14567	1.2338	1.32192	1.41005	1.49818	1.58631	1.67444	1.76257	1.85069	1.93882	2.02695	2.11508	2.20321	2.29134	2.37946	2.46759	2.55572	2.64385	2.73198	2.82011	2.90823	2.99636	3.08449	3.17262	3.26075	3.34888	3.437	3.52513	3.61326	3.70139	3.78952	3.87765	3.96577	4.0539	4.14203	4.23016	4.31829
0	0.0885559	0.177112	0.265668	0.354224	0.44278	0.531336	0.619891	0.708447	0.797003	0.885559	0.974115	1.06267	1.15123	1.23978	1.32834	1.41689	1.50545	1.59401	1.68256	1.77112	1.85967	1.94823	2.03679	2.12534	2.2139	2.30245	2.39101	2.47957	2.56812	2.65668	2.74523	2.83379	2.92235	3.0109	3.09946	3.18801	3.27657	3.36513	3.45368	3.54224	3.63079	3.71935	3.8079	3.89646	3.98502	4.07357	4.16213	4.25068	4.33924
0	0.0889566	0.177913	0.26687	0.355826	0.444783	0.533739	0.622696	0.711652	0.800609	0.889566	0.978522	1.06748	1.15644	1.24539	1.33435	1.4233	1.51226	1.60122	1.69017	1.77913	1.86809	1.95704	2.046	2.13496	2.22391	2.31287	2.40183	2.49078	2.57974	2.6687	2.75765	2.84661	2.93557	3.02452	3.11348	3.20244	3.29139	3.38035	3.46931	3.55826	3.64722	3.73618	3.82513	3.91409	4.00304	4.092	4.18096	4.26991	4.35887
0	0.0893301	0.17866	0.26799	0.35732	0.44665	0.535981	0.625311	0.714641	0.803971	0.893301	0.982631	1.07196	1.16129	1.25062	1.33995	1.42928	1.51861	1.60794	1.69727	1.7866	1.87593	1.96526	2.05459	2.14392	2.23325	2.32258	2.41191	2.50124	2.59057	2.6799	2.76923	2.85856	2.94789	3.03722	3.12655	3.21588	3.30521	3.39454	3.48387	3.5732	3.66253	3.75186	3.84119	3.93052	4.01985	4.10918	4.19851	4.28784	4.37717
0	0.0896764	0.179353	0.269029	0.358706	0.448382	0.538058	0.627735	0.717411	0.807088	0.896764	0.986441	1.07612	1.16579	1.25547	1.34515	1.43482	1.5245	1.61418	1.70385	1.79353	1.8832	1.97288	2.06256	2.15223	2.24191	2.33159	2.42126	2.51094	2.60062	2.69029	2.77997	2.86965	2.95932	3.049	3.13867	3.22835	3.31803	3.4077	3.49738	3.58706	3.67673	3.76641	3.85609	3.94576	4.03544	4.12512	4.21479	4.30447	4.39414
0	0.0899954	0.179991	0.269986	0.359982	0.449977	0.539973	0.629968	0.719963	0.809959	0.899954	0.98995	1.07995	1.16994	1.25994	1.34993	1.43993	1.52992	1.61992	1.70991	1.79991	1.8899	1.9799	2.06989	2.15989	2.24989	2.33988	2.42988	2.51987	2.60987	2.69986	2.78986	2.87985	2.96985	3.05984	3.14984	3.23984	3.32983	3.41983	3.50982	3.59982	3.68981	3.77981	3.8698	3.9598	4.04979	4.13979	4.22978	4.31978	4.40978
0	0.090287	0.180574	0.270861	0.361148	0.451435	0.541722	0.632009	0.722296	0.812583	0.90287	0.993157	1.08344	1.17373	1.26402	1.35431	1.44459	1.53488	1.62517	1.71545	1.80574	1.89603	1.98631	2.0766	2.16689	2.25718	2.34746	2.43775	2.52804	2.61832	2.70861	2.7989	2.88918	2.97947	3.06976	3.16005	3.25033	3.34062	3.43091	3.52119	3.61148	3.70177	3.79205	3.88234	3.97263	4.06292	4.1532	4.24349	4.33378	4.42406
0	0.0905511	0.181102	0.271653	0.362204	0.452756	0.543307	0.633858	0.724409	0.81496	0.905511	0.996062	1.08661	1.17716	1.26772	1.35827	1.44882	1.53937	1.62992	1.72047	1.81102	1.90157	1.99212	2.08268	2.17323	2.26378	2.35433	2.44488	2.53543	2.62598	2.71653	2.80708	2.89764	2.98819	3.07874	3.16929	3.25984	3.35039	3.44094	3.53149	3.62204	3.7126	3.80315	3.8937	3.98425	4.0748	4.16535	4.2559	4.34645	4.437
0	0.0907876	0.181575	0.272363	0.36315	0.453938	0.544726	0.635513	0.726301	0.817089	0.907876	0.998664	1.08945	1.18024	1.27103	1.36181	1.4526	1.54339	1.63418	1.72496	1.81575	1.90654	1.99733	2.08812	2.1789	2.26969	2.36048	2.45127	2.54205	2.63284	2.72363	2.81442	2.9052	2.99599	3.08678	3.17757	3.26835	3.35914	3.44993	3.54072	3.6315	3.72229	3.81308	3.90387	3.99466	4.08544	4.17623	4.26702	4.35781	4.44859
0	0.0909965	0.181993	0.272989	0.363986	0.454982	0.545979	0.636975	0.727972	0.818968	0.909965	1.00096	1.09196	1.18295	1.27395	1.36495	1.45594	1.54694	1.63794	1.72893	1.81993	1.91093	2.00192	2.09292	2.18392	2.27491	2.36591	2.4569	2.5479	2.6389	2.72989	2.82089	2.91189	3.00288	3.09388	3.18488	3.27587	3.36687	3.45787	3.54886	3.63986	3.73086	3.82185	3.91285	4.00384	4.09484	4.18584	4.27683	4.36783	4.45883
0	0.0911776	0.182355	0.273533	0.36471	0.455888	0.547066	0.638243	0.729421	0.820598	0.911776	1.00295	1.09413	1.18531	1.27649	1.36766	1.45884	1.55002	1.6412	1.73237	1.82355	1.91473	2.00591	2.09708	2.18826	2.27944	2.37062	2.4618	2.55297	2.64415	2.73533	2.82651	2.91768	3.00886	3.10004	3.19122	3.28239	3.37357	3.46475	3.55593	3.6471	3.73828	3.82946	3.92064	4.01181	4.10299	4.19417	4.28535	4.37653	4.4677
0	0.091331	0.182662	0.273993	0.365324	0.456655	0.547986	0.639317	0.730648	0.821979	0.91331	1.00464	1.09597	1.1873	1.27863	1.36996	1.4613	1.55263	1.64396	1.73529	1.82662	1.91795	2.00928	2.10061	2.19194	2.28327	2.37461	2.46594	2.55727	2.6486	2.73993	2.83126	2.92259	3.01392	3.10525	3.19658	3.28791	3.37925	3.47058	3.56191	3.65324	3.74457	3.8359	3.92723	4.01856	4.10989	4.20122	4.29256	4.38389	4.47522
0	0.0914565	0.182913	0.27437	0.365826	0.457283	0.548739	0.640196	0.731652	0.823109	0.914565	1.00602	1.09748	1.18893	1.28039	1.37185	1.4633	1.55476	1.64622	1.73767	1.82913	1.92059	2.01204	2.1035	2.19496	2.28641	2.37787	2.46933	2.56078	2.65224	2.7437	2.83515	2.92661	3.01806	3.10952	3.20098	3.29243	3.38389	3.47535	3.5668	3.65826	3.74972	3.84117	3.93263	4.02409	4.11554	4.207	4.29846	4.38991	4.48137
0	0.0915542	0.183108	0.274663	0.366217	0.457771	0.549325	0.640879	0.732434	0.823988	0.915542	1.0071	1.09865	1.1902	1.28176	1.37331	1.46487	1.55642	1.64798	1.73953	1.83108	1.92264	2.01419	2.10575	2.1973	2.28885	2.38041	2.47196	2.56352	2.65507	2.74663	2.83818	2.92973	3.02129	3.11284	3.2044	3.29595	3.38751	3.47906	3.57061	3.66217	3.75372	3.84528	3.93683	4.02838	4.11994	4.21149	4.30305	4.3946	4.48616
0	0.091624	0.183248	0.274872	0.366496	0.45812	0.549744	0.641368	0.732992	0.824616	0.91624	1.00786	1.09949	1.19111	1.28274	1.37436	1.46598	1.55761	1.64923	1.74086	1.83248	1.9241	2.01573	2.10735	2.19898	2.2906	2.38222	2.47385	2.56547	2.6571	2.74872	2.84034	2.93197	3.02359	3.11522	3.20684	3.29846	3.39009	3.48171	3.57334	3.66496	3.75658	3.84821	3.93983	4.03146	4.12308	4.2147	4.30633	4.39795	4.48958
0	0.0916659	0.183332	0.274998	0.366664	0.458329	0.549995	0.641661	0.733327	0.824993	0.916659	1.00832	1.09999	1.19166	1.28332	1.37499	1.46665	1.55832	1.64999	1.74165	1.83332	1.92498	2.01665	2.10832	2.19998	2.29165	2.38331	2.47498	2.56664	2.65831	2.74998	2.84164	2.93331	3.02497	3.11664	3.20831	3.29997	3.39164	3.4833	3.57497	3.66664	3.7583	3.84997	3.94163	4.0333	4.12496	4.21663	4.3083	4.39996	4.49163
0	0.0916798	0.18336	0.27504	0.366719	0.458399	0.550079	0.641759	0.733439	0.825119	0.916798	1.00848	1.10016	1.19184	1.28352	1.3752	1.46688	1.55856	1.65024	1.74192	1.8336	1.92528	2.01696	2.10864	2.20032	2.292	2.38368	2.47536	2.56704	2.65872	2.7504	2.84207	2.93375	3.02543	3.11711	3.20879	3.30047	3.39215	3.48383	3.57551	3.66719	3.75887	3.85055	3.94223	4.03391	4.12559	4.21727	4.30895	4.40063	4.49231
[truncated: 196 more columns]

## Sheet: Y
0	0	0	0	0	0	0	0	0	0	0	0	0	0	0	0	0	0	0	0	0	0	0	0	0	0	0	0	0	0	0	0	0	0	0	0	0	0	0	0	0	0	0	0	0	0	0	0	0	0
0	0.00160003	0.00320007	0.0048001	0.00640014	0.00800017	0.0096002	0.0112002	0.0128003	0.0144003	0.0160003	0.0176004	0.0192004	0.0208004	0.0224005	0.0240005	0.0256005	0.0272006	0.0288006	0.0304006	0.0320007	0.0336007	0.0352007	0.0368008	0.0384008	0.0400008	0.0416009	0.0432009	0.0448009	0.046401	0.048001	0.049601	0.0512011	0.0528011	0.0544011	0.0560012	0.0576012	0.0592013	0.0608013	0.0624013	0.0640014	0.0656014	0.0672014	0.0688015	0.0704015	0.0720015	0.0736016	0.0752016	0.0768016	0.0784017
0	0.00319958	0.00639916	0.00959874	0.0127983	0.0159979	0.0191975	0.0223971	0.0255966	0.0287962	0.0319958	0.0351954	0.038395	0.0415945	0.0447941	0.0479937	0.0511933	0.0543929	0.0575924	0.060792	0.0639916	0.0671912	0.0703908	0.0735903	0.0767899	0.0799895	0.0831891	0.0863887	0.0895882	0.0927878	0.0959874	0.099187	0.102387	0.105586	0.108786	0.111985	0.115185	0.118384	0.121584	0.124784	0.127983	0.131183	0.134382	0.137582	0.140782	0.143981	0.147181	0.15038	0.15358	0.156779
0	0.00479815	0.0095963	0.0143945	0.0191926	0.0239908	0.0287889	0.0335871	0.0383852	0.0431834	0.0479815	0.0527797	0.0575778	0.062376	0.0671741	0.0719723	0.0767704	0.0815686	0.0863667	0.0911649	0.095963	0.100761	0.105559	0.110357	0.115156	0.119954	0.124752	0.12955	0.134348	0.139146	0.143945	0.148743	0.153541	0.158339	0.163137	0.167935	0.172733	0.177532	0.18233	0.187128	0.191926	0.196724	0.201522	0.206321	0.211119	0.215917	0.220715	0.225513	0.230311	0.235109
0	0.00639526	0.0127905	0.0191858	0.025581	0.0319763	0.0383716	0.0447668	0.0511621	0.0575574	0.0639526	0.0703479	0.0767431	0.0831384	0.0895337	0.0959289	0.102324	0.108719	0.115115	0.12151	0.127905	0.134301	0.140696	0.147091	0.153486	0.159882	0.166277	0.172672	0.179067	0.185463	0.191858	0.198253	0.204648	0.211044	0.217439	0.223834	0.230229	0.236625	0.24302	0.249415	0.25581	0.262206	0.268601	0.274996	0.281392	0.287787	0.294182	0.300577	0.306973	0.313368
0	0.00799042	0.0159808	0.0239713	0.0319617	0.0399521	0.0479425	0.055933	0.0639234	0.0719138	0.0799042	0.0878947	0.0958851	0.103876	0.111866	0.119856	0.127847	0.135837	0.143828	0.151818	0.159808	0.167799	0.175789	0.18378	0.19177	0.199761	0.207751	0.215741	0.223732	0.231722	0.239713	0.247703	0.255694	0.263684	0.271674	0.279665	0.287655	0.295646	0.303636	0.311627	0.319617	0.327607	0.335598	0.343588	0.351579	0.359569	0.36756	0.37555	0.38354	0.391531
0	0.00958315	0.0191663	0.0287495	0.0383326	0.0479158	0.0574989	0.0670821	0.0766652	0.0862484	0.0958315	0.105415	0.114998	0.124581	0.134164	0.143747	0.15333	0.162914	0.172497	0.18208	0.191663	0.201246	0.210829	0.220413	0.229996	0.239579	0.249162	0.258745	0.268328	0.277911	0.287495	0.297078	0.306661	0.316244	0.325827	0.33541	0.344993	0.354577	0.36416	0.373743	0.383326	0.392909	0.402492	0.412076	0.421659	0.431242	0.440825	0.450408	0.459991	0.469574
0	0.011173	0.0223459	0.0335189	0.0446918	0.0558648	0.0670378	0.0782107	0.0893837	0.100557	0.11173	0.122903	0.134076	0.145249	0.156421	0.167594	0.178767	0.18994	0.201113	0.212286	0.223459	0.234632	0.245805	0.256978	0.268151	0.279324	0.290497	0.30167	0.312843	0.324016	0.335189	0.346362	0.357535	0.368708	0.379881	0.391054	0.402227	0.4134	0.424573	0.435746	0.446918	0.458091	0.469264	0.480437	0.49161	0.502783	0.513956	0.525129	0.536302	0.547475
0	0.0127594	0.0255187	0.0382781	0.0510375	0.0637968	0.0765562	0.0893156	0.102075	0.114834	0.127594	0.140353	0.153112	0.165872	0.178631	0.191391	0.20415	0.216909	0.229669	0.242428	0.255187	0.267947	0.280706	0.293465	0.306225	0.318984	0.331744	0.344503	0.357262	0.370022	0.382781	0.39554	0.4083	0.421059	0.433818	0.446578	0.459337	0.472097	0.484856	0.497615	0.510375	0.523134	0.535893	0.548653	0.561412	0.574172	0.586931	0.59969	0.61245	0.625209
0	0.0143419	0.0286838	0.0430257	0.0573675	0.0717094	0.0860513	0.100393	0.114735	0.129077	0.143419	0.157761	0.172103	0.186445	0.200786	0.215128	0.22947	0.243812	0.258154	0.272496	0.286838	0.30118	0.315522	0.329863	0.344205	0.358547	0.372889	0.387231	0.401573	0.415915	0.430257	0.444598	0.45894	0.473282	0.487624	0.501966	0.516308	0.53065	0.544992	0.559334	0.573675	0.588017	0.602359	0.616701	0.631043	0.645385	0.659727	0.674069	0.688411	0.702752
0	0.01592	0.0318401	0.0477601	0.0636801	0.0796002	0.0955202	0.11144	0.12736	0.14328	0.1592	0.17512	0.19104	0.20696	0.222881	0.238801	0.254721	0.270641	0.286561	0.302481	0.318401	0.334321	0.350241	0.366161	0.382081	0.398001	0.413921	0.429841	0.445761	0.461681	0.477601	0.493521	0.509441	0.525361	0.541281	0.557201	0.573121	0.589041	0.604961	0.620881	0.636801	0.652722	0.668642	0.684562	0.700482	0.716402	0.732322	0.748242	0.764162	0.780082
0	0.0174933	0.0349867	0.05248	0.0699734	0.0874667	0.10496	0.122453	0.139947	0.15744	0.174933	0.192427	0.20992	0.227413	0.244907	0.2624	0.279893	0.297387	0.31488	0.332373	0.349867	0.36736	0.384853	0.402347	0.41984	0.437333	0.454827	0.47232	0.489813	0.507307	0.5248	0.542293	0.559787	0.57728	0.594773	0.612267	0.62976	0.647254	0.664747	0.68224	0.699734	0.717227	0.73472	0.752214	0.769707	0.7872	0.804694	0.822187	0.83968	0.857174
0	0.0190613	0.0381226	0.0571839	0.0762452	0.0953066	0.114368	0.133429	0.15249	0.171552	0.190613	0.209674	0.228736	0.247797	0.266858	0.28592	0.304981	0.324042	0.343104	0.362165	0.381226	0.400288	0.419349	0.43841	0.457471	0.476533	0.495594	0.514655	0.533717	0.552778	0.571839	0.590901	0.609962	0.629023	0.648085	0.667146	0.686207	0.705268	0.72433	0.743391	0.762452	0.781514	0.800575	0.819636	0.838698	0.857759	0.87682	0.895882	0.914943	0.934004
0	0.0206235	0.041247	0.0618704	0.0824939	0.103117	0.123741	0.144364	0.164988	0.185611	0.206235	0.226858	0.247482	0.268105	0.288729	0.309352	0.329976	0.350599	0.371223	0.391846	0.41247	0.433093	0.453716	0.47434	0.494963	0.515587	0.53621	0.556834	0.577457	0.598081	0.618704	0.639328	0.659951	0.680575	0.701198	0.721822	0.742445	0.763069	0.783692	0.804316	0.824939	0.845563	0.866186	0.886809	0.907433	0.928056	0.94868	0.969303	0.989927	1.01055
0	0.0221794	0.0443587	0.0665381	0.0887174	0.110897	0.133076	0.155256	0.177435	0.199614	0.221794	0.243973	0.266152	0.288332	0.310511	0.33269	0.35487	0.377049	0.399228	0.421408	0.443587	0.465767	0.487946	0.510125	0.532305	0.554484	0.576663	0.598843	0.621022	0.643201	0.665381	0.68756	0.70974	0.731919	0.754098	0.776278	0.798457	0.820636	0.842816	0.864995	0.887174	0.909354	0.931533	0.953712	0.975892	0.998071	1.02025	1.04243	1.06461	1.08679
0	0.0237285	0.047457	0.0711855	0.094914	0.118642	0.142371	0.166099	0.189828	0.213556	0.237285	0.261013	0.284742	0.30847	0.332199	0.355927	0.379656	0.403384	0.427113	0.450841	0.47457	0.498298	0.522027	0.545755	0.569484	0.593212	0.616941	0.640669	0.664398	0.688126	0.711855	0.735583	0.759312	0.78304	0.806769	0.830497	0.854226	0.877954	0.901683	0.925411	0.94914	0.972868	0.996597	1.02032	1.04405	1.06778	1.09151	1.11524	1.13897	1.1627
0	0.0252704	0.0505408	0.0758112	0.101082	0.126352	0.151622	0.176893	0.202163	0.227433	0.252704	0.277974	0.303245	0.328515	0.353785	0.379056	0.404326	0.429597	0.454867	0.480137	0.505408	0.530678	0.555949	0.581219	0.606489	0.63176	0.65703	0.6823	0.707571	0.732841	0.758112	0.783382	0.808652	0.833923	0.859193	0.884464	0.909734	0.935004	0.960275	0.985545	1.01082	1.03609	1.06136	1.08663	1.1119	1.13717	1.16244	1.18771	1.21298	1.23825
0	0.0268046	0.0536092	0.0804138	0.107218	0.134023	0.160828	0.187632	0.214437	0.241241	0.268046	0.29485	0.321655	0.34846	0.375264	0.402069	0.428873	0.455678	0.482483	0.509287	0.536092	0.562896	0.589701	0.616506	0.64331	0.670115	0.696919	0.723724	0.750529	0.777333	0.804138	0.830942	0.857747	0.884551	0.911356	0.938161	0.964965	0.99177	1.01857	1.04538	1.07218	1.09899	1.12579	1.1526	1.1794	1.20621	1.23301	1.25982	1.28662	1.31342
0	0.0283306	0.0566613	0.0849919	0.113323	0.141653	0.169984	0.198314	0.226645	0.254976	0.283306	0.311637	0.339968	0.368298	0.396629	0.424959	0.45329	0.481621	0.509951	0.538282	0.566613	0.594943	0.623274	0.651604	0.679935	0.708266	0.736596	0.764927	0.793258	0.821588	0.849919	0.878249	0.90658	0.934911	0.963241	0.991572	1.0199	1.04823	1.07656	1.10489	1.13323	1.16156	1.18989	1.21822	1.24655	1.27488	1.30321	1.33154	1.35987	1.3882
0	0.029848	0.0596961	0.0895441	0.119392	0.14924	0.179088	0.208936	0.238784	0.268632	0.29848	0.328328	0.358176	0.388024	0.417873	0.447721	0.477569	0.507417	0.537265	0.567113	0.596961	0.626809	0.656657	0.686505	0.716353	0.746201	0.776049	0.805897	0.835745	0.865593	0.895441	0.925289	0.955137	0.984985	1.01483	1.04468	1.07453	1.10438	1.13423	1.16407	1.19392	1.22377	1.25362	1.28347	1.31331	1.34316	1.37301	1.40286	1.43271	1.46255
0	0.0313564	0.0627127	0.0940691	0.125425	0.156782	0.188138	0.219494	0.250851	0.282207	0.313564	0.34492	0.376276	0.407633	0.438989	0.470345	0.501702	0.533058	0.564414	0.595771	0.627127	0.658483	0.68984	0.721196	0.752552	0.783909	0.815265	0.846621	0.877978	0.909334	0.940691	0.972047	1.0034	1.03476	1.06612	1.09747	1.12883	1.16019	1.19154	1.2229	1.25425	1.28561	1.31697	1.34832	1.37968	1.41104	1.44239	1.47375	1.5051	1.53646
0	0.0328551	0.0657102	0.0985653	0.13142	0.164276	0.197131	0.229986	0.262841	0.295696	0.328551	0.361406	0.394261	0.427117	0.459972	0.492827	0.525682	0.558537	0.591392	0.624247	0.657102	0.689957	0.722813	0.755668	0.788523	0.821378	0.854233	0.887088	0.919943	0.952798	0.985653	1.01851	1.05136	1.08422	1.11707	1.14993	1.18278	1.21564	1.24849	1.28135	1.3142	1.34706	1.37991	1.41277	1.44563	1.47848	1.51134	1.54419	1.57705	1.6099
0	0.0343439	0.0686877	0.103032	0.137375	0.171719	0.206063	0.240407	0.274751	0.309095	0.343439	0.377783	0.412126	0.44647	0.480814	0.515158	0.549502	0.583846	0.61819	0.652534	0.686877	0.721221	0.755565	0.789909	0.824253	0.858597	0.892941	0.927285	0.961628	0.995972	1.03032	1.06466	1.099	1.13335	1.16769	1.20204	1.23638	1.27072	1.30507	1.33941	1.37375	1.4081	1.44244	1.47679	1.51113	1.54547	1.57982	1.61416	1.64851	1.68285
0	0.0358222	0.0716443	0.107467	0.143289	0.179111	0.214933	0.250755	0.286577	0.3224	0.358222	0.394044	0.429866	0.465688	0.50151	0.537333	0.573155	0.608977	0.644799	0.680621	0.716443	0.752266	0.788088	0.82391	0.859732	0.895554	0.931376	0.967199	1.00302	1.03884	1.07467	1.11049	1.14631	1.18213	1.21795	1.25378	1.2896	1.32542	1.36124	1.39706	1.43289	1.46871	1.50453	1.54035	1.57618	1.612	1.64782	1.68364	1.71946	1.75529
0	0.0372895	0.0745791	0.111869	0.149158	0.186448	0.223737	0.261027	0.298316	0.335606	0.372895	0.410185	0.447475	0.484764	0.522054	0.559343	0.596633	0.633922	0.671212	0.708501	0.745791	0.783081	0.82037	0.85766	0.894949	0.932239	0.969528	1.00682	1.04411	1.0814	1.11869	1.15598	1.19327	1.23056	1.26784	1.30513	1.34242	1.37971	1.417	1.45429	1.49158	1.52887	1.56616	1.60345	1.64074	1.67803	1.71532	1.75261	1.7899	1.82719
0	0.0387456	0.0774911	0.116237	0.154982	0.193728	0.232473	0.271219	0.309965	0.34871	0.387456	0.426201	0.464947	0.503692	0.542438	0.581184	0.619929	0.658675	0.69742	0.736166	0.774911	0.813657	0.852403	0.891148	0.929894	0.968639	1.00738	1.04613	1.08488	1.12362	1.16237	1.20111	1.23986	1.2786	1.31735	1.3561	1.39484	1.43359	1.47233	1.51108	1.54982	1.58857	1.62731	1.66606	1.70481	1.74355	1.7823	1.82104	1.85979	1.89853
0	0.0401898	0.0803796	0.120569	0.160759	0.200949	0.241139	0.281329	0.321518	0.361708	0.401898	0.442088	0.482278	0.522467	0.562657	0.602847	0.643037	0.683227	0.723416	0.763606	0.803796	0.843986	0.884176	0.924365	0.964555	1.00474	1.04493	1.08512	1.12531	1.1655	1.20569	1.24588	1.28607	1.32626	1.36645	1.40664	1.44683	1.48702	1.52721	1.5674	1.60759	1.64778	1.68797	1.72816	1.76835	1.80854	1.84873	1.88892	1.92911	1.9693
0	0.0416218	0.0832436	0.124865	0.166487	0.208109	0.249731	0.291352	0.332974	0.374596	0.416218	0.45784	0.499461	0.541083	0.582705	0.624327	0.665948	0.70757	0.749192	0.790814	0.832436	0.874057	0.915679	0.957301	0.998923	1.04054	1.08217	1.12379	1.16541	1.20703	1.24865	1.29028	1.3319	1.37352	1.41514	1.45676	1.49838	1.54001	1.58163	1.62325	1.66487	1.70649	1.74811	1.78974	1.83136	1.87298	1.9146	1.95622	1.99785	2.03947
0	0.0430411	0.0860822	0.129123	0.172164	0.215205	0.258246	0.301288	0.344329	0.38737	0.430411	0.473452	0.516493	0.559534	0.602575	0.645616	0.688657	0.731698	0.774739	0.81778	0.860822	0.903863	0.946904	0.989945	1.03299	1.07603	1.11907	1.16211	1.20515	1.24819	1.29123	1.33427	1.37731	1.42036	1.4634	1.50644	1.54948	1.59252	1.63556	1.6786	1.72164	1.76468	1.80773	1.85077	1.89381	1.93685	1.97989	2.02293	2.06597	2.10901
0	0.0444473	0.0888945	0.133342	0.177789	0.222236	0.266684	0.311131	0.355578	0.400025	0.444473	0.48892	0.533367	0.577814	0.622262	0.666709	0.711156	0.755604	0.800051	0.844498	0.888945	0.933393	0.97784	1.02229	1.06673	1.11118	1.15563	1.20008	1.24452	1.28897	1.33342	1.37787	1.42231	1.46676	1.51121	1.55565	1.6001	1.64455	1.689	1.73344	1.77789	1.82234	1.86679	1.91123	1.95568	2.00013	2.04457	2.08902	2.13347	2.17792
0	0.0458399	0.0916798	0.13752	0.18336	0.2292	0.27504	0.320879	0.366719	0.412559	0.458399	0.504239	0.550079	0.595919	0.641759	0.687599	0.733439	0.779279	0.825119	0.870958	0.916798	0.962638	1.00848	1.05432	1.10016	1.146	1.19184	1.23768	1.28352	1.32936	1.3752	1.42104	1.46688	1.51272	1.55856	1.6044	1.65024	1.69608	1.74192	1.78776	1.8336	1.87944	1.92528	1.97112	2.01696	2.0628	2.10864	2.15448	2.20032	2.24616
0	0.0472186	0.0944372	0.141656	0.188874	0.236093	0.283312	0.33053	0.377749	0.424967	0.472186	0.519405	0.566623	0.613842	0.661061	0.708279	0.755498	0.802716	0.849935	0.897154	0.944372	0.991591	1.03881	1.08603	1.13325	1.18047	1.22768	1.2749	1.32212	1.36934	1.41656	1.46378	1.511	1.55821	1.60543	1.65265	1.69987	1.74709	1.79431	1.84153	1.88874	1.93596	1.98318	2.0304	2.07762	2.12484	2.17206	2.21927	2.26649	2.31371
0	0.0485829	0.0971658	0.145749	0.194332	0.242915	0.291497	0.34008	0.388663	0.437246	0.485829	0.534412	0.582995	0.631578	0.680161	0.728744	0.777327	0.82591	0.874492	0.923075	0.971658	1.02024	1.06882	1.11741	1.16599	1.21457	1.26316	1.31174	1.36032	1.4089	1.45749	1.50607	1.55465	1.60324	1.65182	1.7004	1.74898	1.79757	1.84615	1.89473	1.94332	1.9919	2.04048	2.08907	2.13765	2.18623	2.23481	2.2834	2.33198	2.38056
0	0.0499324	0.0998648	0.149797	0.19973	0.249662	0.299595	0.349527	0.399459	0.449392	0.499324	0.549257	0.599189	0.649121	0.699054	0.748986	0.798919	0.848851	0.898784	0.948716	0.998648	1.04858	1.09851	1.14845	1.19838	1.24831	1.29824	1.34818	1.39811	1.44804	1.49797	1.5479	1.59784	1.64777	1.6977	1.74763	1.79757	1.8475	1.89743	1.94736	1.9973	2.04723	2.09716	2.14709	2.19703	2.24696	2.29689	2.34682	2.39676	2.44669
0	0.0512667	0.102533	0.1538	0.205067	0.256334	0.3076	0.358867	0.410134	0.4614	0.512667	0.563934	0.615201	0.666467	0.717734	0.769001	0.820267	0.871534	0.922801	0.974068	1.02533	1.0766	1.12787	1.17913	1.2304	1.28167	1.33293	1.3842	1.43547	1.48673	1.538	1.58927	1.64053	1.6918	1.74307	1.79434	1.8456	1.89687	1.94814	1.9994	2.05067	2.10194	2.1532	2.20447	2.25574	2.307	2.35827	2.40954	2.4608	2.51207
0	0.0525854	0.105171	0.157756	0.210342	0.262927	0.315512	0.368098	0.420683	0.473269	0.525854	0.578439	0.631025	0.68361	0.736196	0.788781	0.841366	0.893952	0.946537	0.999123	1.05171	1.10429	1.15688	1.20946	1.26205	1.31463	1.36722	1.41981	1.47239	1.52498	1.57756	1.63015	1.68273	1.73532	1.7879	1.84049	1.89307	1.94566	1.99825	2.05083	2.10342	2.156	2.20859	2.26117	2.31376	2.36634	2.41893	2.47151	2.5241	2.57668
0	0.0538881	0.107776	0.161664	0.215552	0.26944	0.323328	0.377216	0.431104	0.484993	0.538881	0.592769	0.646657	0.700545	0.754433	0.808321	0.862209	0.916097	0.969985	1.02387	1.07776	1.13165	1.18554	1.23943	1.29331	1.3472	1.40109	1.45498	1.50887	1.56275	1.61664	1.67053	1.72442	1.77831	1.83219	1.88608	1.93997	1.99386	2.04775	2.10163	2.15552	2.20941	2.2633	2.31719	2.37107	2.42496	2.47885	2.53274	2.58663	2.64051
0	0.0551743	0.110349	0.165523	0.220697	0.275872	0.331046	0.38622	0.441394	0.496569	0.551743	0.606917	0.662092	0.717266	0.77244	0.827615	0.882789	0.937963	0.993137	1.04831	1.10349	1.15866	1.21383	1.26901	1.32418	1.37936	1.43453	1.48971	1.54488	1.60005	1.65523	1.7104	1.76558	1.82075	1.87593	1.9311	1.98627	2.04145	2.09662	2.1518	2.20697	2.26215	2.31732	2.3725	2.42767	2.48284	2.53802	2.59319	2.64837	2.70354
0	0.0564437	0.112887	0.169331	0.225775	0.282219	0.338662	0.395106	0.45155	0.507994	0.564437	0.620881	0.677325	0.733769	0.790212	0.846656	0.9031	0.959544	1.01599	1.07243	1.12887	1.18532	1.24176	1.29821	1.35465	1.41109	1.46754	1.52398	1.58042	1.63687	1.69331	1.74976	1.8062	1.86264	1.91909	1.97553	2.03197	2.08842	2.14486	2.20131	2.25775	2.31419	2.37064	2.42708	2.48352	2.53997	2.59641	2.65286	2.7093	2.76574
0	0.057696	0.115392	0.173088	0.230784	0.28848	0.346176	0.403872	0.461568	0.519264	0.57696	0.634656	0.692352	0.750048	0.807744	0.86544	0.923136	0.980832	1.03853	1.09622	1.15392	1.21162	1.26931	1.32701	1.3847	1.4424	1.5001	1.55779	1.61549	1.67318	1.73088	1.78858	1.84627	1.90397	1.96166	2.01936	2.07706	2.13475	2.19245	2.25014	2.30784	2.36554	2.42323	2.48093	2.53862	2.59632	2.65402	2.71171	2.76941	2.8271
0	0.0589307	0.117861	0.176792	0.235723	0.294653	0.353584	0.412515	0.471445	0.530376	0.589307	0.648237	0.707168	0.766099	0.825029	0.88396	0.942891	1.00182	1.06075	1.11968	1.17861	1.23754	1.29647	1.35541	1.41434	1.47327	1.5322	1.59113	1.65006	1.70899	1.76792	1.82685	1.88578	1.94471	2.00364	2.06257	2.1215	2.18043	2.23937	2.2983	2.35723	2.41616	2.47509	2.53402	2.59295	2.65188	2.71081	2.76974	2.82867	2.8876
0	0.0601474	0.120295	0.180442	0.24059	0.300737	0.360884	0.421032	0.481179	0.541326	0.601474	0.661621	0.721769	0.781916	0.842063	0.902211	0.962358	1.02251	1.08265	1.1428	1.20295	1.2631	1.32324	1.38339	1.44354	1.50368	1.56383	1.62398	1.68413	1.74427	1.80442	1.86457	1.92472	1.98486	2.04501	2.10516	2.16531	2.22545	2.2856	2.34575	2.4059	2.46604	2.52619	2.58634	2.64648	2.70663	2.76678	2.82693	2.88707	2.94722
0	0.0613458	0.122692	0.184037	0.245383	0.306729	0.368075	0.429421	0.490766	0.552112	0.613458	0.674804	0.736149	0.797495	0.858841	0.920187	0.981533	1.04288	1.10422	1.16557	1.22692	1.28826	1.34961	1.41095	1.4723	1.53364	1.59499	1.65634	1.71768	1.77903	1.84037	1.90172	1.96307	2.02441	2.08576	2.1471	2.20845	2.26979	2.33114	2.39249	2.45383	2.51518	2.57652	2.63787	2.69921	2.76056	2.82191	2.88325	2.9446	3.00594
0	0.0625255	0.125051	0.187576	0.250102	0.312627	0.375153	0.437678	0.500204	0.562729	0.625255	0.68778	0.750306	0.812831	0.875357	0.937882	1.00041	1.06293	1.12546	1.18798	1.25051	1.31304	1.37556	1.43809	1.50061	1.56314	1.62566	1.68819	1.75071	1.81324	1.87576	1.93829	2.00082	2.06334	2.12587	2.18839	2.25092	2.31344	2.37597	2.43849	2.50102	2.56355	2.62607	2.6886	2.75112	2.81365	2.87617	2.9387	3.00122	3.06375
0	0.0636862	0.127372	0.191059	0.254745	0.318431	0.382117	0.445803	0.509489	0.573176	0.636862	0.700548	0.764234	0.82792	0.891606	0.955293	1.01898	1.08266	1.14635	1.21004	1.27372	1.33741	1.4011	1.46478	1.52847	1.59215	1.65584	1.71953	1.78321	1.8469	1.91059	1.97427	2.03796	2.10164	2.16533	2.22902	2.2927	2.35639	2.42007	2.48376	2.54745	2.61113	2.67482	2.73851	2.80219	2.86588	2.92956	2.99325	3.05694	3.12062
0	0.0648274	0.129655	0.194482	0.25931	0.324137	0.388965	0.453792	0.518619	0.583447	0.648274	0.713102	0.777929	0.842757	0.907584	0.972412	1.03724	1.10207	1.16689	1.23172	1.29655	1.36138	1.4262	1.49103	1.55586	1.62069	1.68551	1.75034	1.81517	1.88	1.94482	2.00965	2.07448	2.13931	2.20413	2.26896	2.33379	2.39862	2.46344	2.52827	2.5931	2.65792	2.72275	2.78758	2.85241	2.91723	2.98206	3.04689	3.11172	3.17654
0	0.065949	0.131898	0.197847	0.263796	0.329745	0.395694	0.461643	0.527592	0.593541	0.65949	0.725439	0.791387	0.857336	0.923285	0.989234	1.05518	1.12113	1.18708	1.25303	1.31898	1.38493	1.45088	1.51683	1.58277	1.64872	1.71467	1.78062	1.84657	1.91252	1.97847	2.04442	2.11037	2.17632	2.24226	2.30821	2.37416	2.44011	2.50606	2.57201	2.63796	2.70391	2.76986	2.83581	2.90175	2.9677	3.03365	3.0996	3.16555	3.2315
0	0.0670504	0.134101	0.201151	0.268202	0.335252	0.402302	0.469353	0.536403	0.603454	0.670504	0.737554	0.804605	0.871655	0.938705	1.00576	1.07281	1.13986	1.20691	1.27396	1.34101	1.40806	1.47511	1.54216	1.60921	1.67626	1.74331	1.81036	1.87741	1.94446	2.01151	2.07856	2.14561	2.21266	2.27971	2.34676	2.41381	2.48086	2.54791	2.61497	2.68202	2.74907	2.81612	2.88317	2.95022	3.01727	3.08432	3.15137	3.21842	3.28547
0	0.0681314	0.136263	0.204394	0.272526	0.340657	0.408788	0.47692	0.545051	0.613183	0.681314	0.749445	0.817577	0.885708	0.95384	1.02197	1.0901	1.15823	1.22637	1.2945	1.36263	1.43076	1.49889	1.56702	1.63515	1.70328	1.77142	1.83955	1.90768	1.97581	2.04394	2.11207	2.1802	2.24834	2.31647	2.3846	2.45273	2.52086	2.58899	2.65712	2.72526	2.79339	2.86152	2.92965	2.99778	3.06591	3.13404	3.20218	3.27031	3.33844
0	0.0691917	0.138383	0.207575	0.276767	0.345958	0.41515	0.484342	0.553533	0.622725	0.691917	0.761108	0.8303	0.899491	0.968683	1.03787	1.10707	1.17626	1.24545	1.31464	1.38383	1.45302	1.52222	1.59141	1.6606	1.72979	1.79898	1.86817	1.93737	2.00656	2.07575	2.14494	2.21413	2.28332	2.35252	2.42171	2.4909	2.56009	2.62928	2.69847	2.76767	2.83686	2.90605	2.97524	3.04443	3.11362	3.18282	3.25201	3.3212	3.39039
0	0.0702308	0.140462	0.210692	0.280923	0.351154	0.421385	0.491616	0.561847	0.632077	0.702308	0.772539	0.84277	0.913001	0.983232	1.05346	1.12369	1.19392	1.26415	1.33439	1.40462	1.47485	1.54508	1.61531	1.68554	1.75577	1.826	1.89623	1.96646	2.03669	2.10692	2.17716	2.24739	2.31762	2.38785	2.45808	2.52831	2.59854	2.66877	2.739	2.80923	2.87946	2.94969	3.01993	3.09016	3.16039	3.23062	3.30085	3.37108	3.44131
0	0.0712486	0.142497	0.213746	0.284994	0.356243	0.427492	0.49874	0.569989	0.641238	0.712486	0.783735	0.854983	0.926232	0.997481	1.06873	1.13998	1.21123	1.28248	1.35372	1.42497	1.49622	1.56747	1.63872	1.70997	1.78122	1.85246	1.92371	1.99496	2.06621	2.13746	2.20871	2.27996	2.3512	2.42245	2.4937	2.56495	2.6362	2.70745	2.7787	2.84994	2.92119	2.99244	3.06369	3.13494	3.20619	3.27744	3.34868	3.41993	3.49118
0	0.0722447	0.144489	0.216734	0.288979	0.361223	0.433468	0.505713	0.577958	0.650202	0.722447	0.794692	0.866936	0.939181	1.01143	1.08367	1.15592	1.22816	1.3004	1.37265	1.44489	1.51714	1.58938	1.66163	1.73387	1.80612	1.87836	1.95061	2.02285	2.0951	2.16734	2.23959	2.31183	2.38408	2.45632	2.52856	2.60081	2.67305	2.7453	2.81754	2.88979	2.96203	3.03428	3.10652	3.17877	3.25101	3.32326	3.3955	3.46775	3.53999
0	0.0732188	0.146438	0.219656	0.292875	0.366094	0.439313	0.512531	0.58575	0.658969	0.732188	0.805407	0.878625	0.951844	1.02506	1.09828	1.1715	1.24472	1.31794	1.39116	1.46438	1.53759	1.61081	1.68403	1.75725	1.83047	1.90369	1.97691	2.05013	2.12334	2.19656	2.26978	2.343	2.41622	2.48944	2.56266	2.63588	2.70909	2.78231	2.85553	2.92875	3.00197	3.07519	3.14841	3.22163	3.29484	3.36806	3.44128	3.5145	3.58772
0	0.0741705	0.148341	0.222512	0.296682	0.370853	0.445023	0.519194	0.593364	0.667535	0.741705	0.815876	0.890047	0.964217	1.03839	1.11256	1.18673	1.2609	1.33507	1.40924	1.48341	1.55758	1.63175	1.70592	1.78009	1.85426	1.92843	2.0026	2.07678	2.15095	2.22512	2.29929	2.37346	2.44763	2.5218	2.59597	2.67014	2.74431	2.81848	2.89265	2.96682	3.04099	3.11516	3.18933	3.2635	3.33767	3.41185	3.48602	3.56019	3.63436
0	0.0750997	0.150199	0.225299	0.300399	0.375499	0.450598	0.525698	0.600798	0.675898	0.750997	0.826097	0.901197	0.976296	1.0514	1.1265	1.2016	1.2767	1.3518	1.42689	1.50199	1.57709	1.65219	1.72729	1.80239	1.87749	1.95259	2.02769	2.10279	2.17789	2.25299	2.32809	2.40319	2.47829	2.55339	2.62849	2.70359	2.77869	2.85379	2.92889	3.00399	3.07909	3.15419	3.22929	3.30439	3.37949	3.45459	3.52969	3.60479	3.67989
0	0.076006	0.152012	0.228018	0.304024	0.38003	0.456036	0.532042	0.608048	0.684054	0.76006	0.836066	0.912072	0.988078	1.06408	1.14009	1.2161	1.2921	1.36811	1.44411	1.52012	1.59613	1.67213	1.74814	1.82414	1.90015	1.97616	2.05216	2.12817	2.20417	2.28018	2.35619	2.43219	2.5082	2.58421	2.66021	2.73622	2.81222	2.88823	2.96424	3.04024	3.11625	3.19225	3.26826	3.34427	3.42027	3.49628	3.57228	3.64829	3.7243
0	0.0768892	0.153778	0.230668	0.307557	0.384446	0.461335	0.538224	0.615113	0.692003	0.768892	0.845781	0.92267	0.999559	1.07645	1.15334	1.23023	1.30712	1.38401	1.46089	1.53778	1.61467	1.69156	1.76845	1.84534	1.92223	1.99912	2.07601	2.1529	2.22979	2.30668	2.38356	2.46045	2.53734	2.61423	2.69112	2.76801	2.8449	2.92179	2.99868	3.07557	3.15246	3.22935	3.30623	3.38312	3.46001	3.5369	3.61379	3.69068	3.76757
0	0.0777489	0.155498	0.233247	0.310996	0.388745	0.466493	0.544242	0.621991	0.69974	0.777489	0.855238	0.932987	1.01074	1.08848	1.16623	1.24398	1.32173	1.39948	1.47723	1.55498	1.63273	1.71048	1.78822	1.86597	1.94372	2.02147	2.09922	2.17697	2.25472	2.33247	2.41022	2.48797	2.56571	2.64346	2.72121	2.79896	2.87671	2.95446	3.03221	3.10996	3.18771	3.26545	3.3432	3.42095	3.4987	3.57645	3.6542	3.73195	3.8097
0	0.078585	0.15717	0.235755	0.31434	0.392925	0.47151	0.550095	0.62868	0.707265	0.78585	0.864435	0.94302	1.0216	1.10019	1.17877	1.25736	1.33594	1.41453	1.49311	1.5717	1.65028	1.72887	1.80745	1.88604	1.96462	2.04321	2.12179	2.20038	2.27896	2.35755	2.43613	2.51472	2.5933	2.67189	2.75047	2.82906	2.90764	2.98623	3.06481	3.1434	3.22198	3.30057	3.37915	3.45774	3.53632	3.61491	3.69349	3.77208	3.85066
0	0.0793971	0.158794	0.238191	0.317588	0.396985	0.476382	0.555779	0.635177	0.714574	0.793971	0.873368	0.952765	1.03216	1.11156	1.19096	1.27035	1.34975	1.42915	1.50854	1.58794	1.66734	1.74674	1.82613	1.90553	1.98493	2.06432	2.14372	2.22312	2.30252	2.38191	2.46131	2.54071	2.6201	2.6995	2.7789	2.85829	2.93769	3.01709	3.09649	3.17588	3.25528	3.33468	3.41407	3.49347	3.57287	3.65227	3.73166	3.81106	3.89046
0	0.080185	0.16037	0.240555	0.32074	0.400925	0.48111	0.561295	0.64148	0.721665	0.80185	0.882035	0.96222	1.0424	1.12259	1.20277	1.28296	1.36314	1.44333	1.52351	1.6037	1.68388	1.76407	1.84425	1.92444	2.00462	2.08481	2.16499	2.24518	2.32536	2.40555	2.48573	2.56592	2.6461	2.72629	2.80647	2.88666	2.96684	3.04703	3.12721	3.2074	3.28758	3.36777	3.44795	3.52814	3.60832	3.68851	3.76869	3.84888	3.92906
0	0.0809485	0.161897	0.242845	0.323794	0.404742	0.485691	0.566639	0.647588	0.728536	0.809485	0.890433	0.971382	1.05233	1.13328	1.21423	1.29518	1.37612	1.45707	1.53802	1.61897	1.69992	1.78087	1.86182	1.94276	2.02371	2.10466	2.18561	2.26656	2.34751	2.42845	2.5094	2.59035	2.6713	2.75225	2.8332	2.91415	2.99509	3.07604	3.15699	3.23794	3.31889	3.39984	3.48079	3.56173	3.64268	3.72363	3.80458	3.88553	3.96648
0	0.0816873	0.163375	0.245062	0.326749	0.408437	0.490124	0.571811	0.653499	0.735186	0.816873	0.898561	0.980248	1.06194	1.14362	1.22531	1.307	1.38868	1.47037	1.55206	1.63375	1.71543	1.79712	1.87881	1.9605	2.04218	2.12387	2.20556	2.28725	2.36893	2.45062	2.53231	2.61399	2.69568	2.77737	2.85906	2.94074	3.02243	3.10412	3.18581	3.26749	3.34918	3.43087	3.51256	3.59424	3.67593	3.75762	3.8393	3.92099	4.00268
0	0.0824013	0.164803	0.247204	0.329605	0.412006	0.494408	0.576809	0.65921	0.741612	0.824013	0.906414	0.988816	1.07122	1.15362	1.23602	1.31842	1.40082	1.48322	1.56562	1.64803	1.73043	1.81283	1.89523	1.97763	2.06003	2.14243	2.22483	2.30724	2.38964	2.47204	2.55444	2.63684	2.71924	2.80164	2.88405	2.96645	3.04885	3.13125	3.21365	3.29605	3.37845	3.46085	3.54326	3.62566	3.70806	3.79046	3.87286	3.95526	4.03766
0	0.0830902	0.16618	0.24927	0.332361	0.415451	0.498541	0.581631	0.664721	0.747811	0.830902	0.913992	0.997082	1.08017	1.16326	1.24635	1.32944	1.41253	1.49562	1.57871	1.6618	1.74489	1.82798	1.91107	1.99416	2.07725	2.16034	2.24343	2.32652	2.40961	2.4927	2.57579	2.65888	2.74197	2.82507	2.90816	2.99125	3.07434	3.15743	3.24052	3.32361	3.4067	3.48979	3.57288	3.65597	3.73906	3.82215	3.90524	3.98833	4.07142
0	0.0837537	0.167507	0.251261	0.335015	0.418768	0.502522	0.586276	0.67003	0.753783	0.837537	0.921291	1.00504	1.0888	1.17255	1.25631	1.34006	1.42381	1.50757	1.59132	1.67507	1.75883	1.84258	1.92634	2.01009	2.09384	2.1776	2.26135	2.3451	2.42886	2.51261	2.59636	2.68012	2.76387	2.84763	2.93138	3.01513	3.09889	3.18264	3.26639	3.35015	3.4339	3.51766	3.60141	3.68516	3.76892	3.85267	3.93642	4.02018	4.10393
0	0.0843917	0.168783	0.253175	0.337567	0.421959	0.50635	0.590742	0.675134	0.759526	0.843917	0.928309	1.0127	1.09709	1.18148	1.26588	1.35027	1.43466	1.51905	1.60344	1.68783	1.77223	1.85662	1.94101	2.0254	2.10979	2.19419	2.27858	2.36297	2.44736	2.53175	2.61614	2.70054	2.78493	2.86932	2.95371	3.0381	3.12249	3.20689	3.29128	3.37567	3.46006	3.54445	3.62884	3.71324	3.79763	3.88202	3.96641	4.0508	4.1352
0	0.0850041	0.170008	0.255012	0.340016	0.42502	0.510024	0.595028	0.680033	0.765037	0.850041	0.935045	1.02005	1.10505	1.19006	1.27506	1.36007	1.44507	1.53007	1.61508	1.70008	1.78509	1.87009	1.95509	2.0401	2.1251	2.21011	2.29511	2.38011	2.46512	2.55012	2.63513	2.72013	2.80513	2.89014	2.97514	3.06015	3.14515	3.23015	3.31516	3.40016	3.48517	3.57017	3.65517	3.74018	3.82518	3.91019	3.99519	4.0802	4.1652
0	0.0855905	0.171181	0.256772	0.342362	0.427953	0.513543	0.599134	0.684724	0.770315	0.855905	0.941496	1.02709	1.11268	1.19827	1.28386	1.36945	1.45504	1.54063	1.62622	1.71181	1.7974	1.88299	1.96858	2.05417	2.13976	2.22535	2.31094	2.39653	2.48212	2.56772	2.65331	2.7389	2.82449	2.91008	2.99567	3.08126	3.16685	3.25244	3.33803	3.42362	3.50921	3.5948	3.68039	3.76598	3.85157	3.93716	4.02275	4.10834	4.19393
0	0.0861509	0.172302	0.258453	0.344603	0.430754	0.516905	0.603056	0.689207	0.775358	0.861509	0.94766	1.03381	1.11996	1.20611	1.29226	1.37841	1.46456	1.55072	1.63687	1.72302	1.80917	1.89532	1.98147	2.06762	2.15377	2.23992	2.32607	2.41222	2.49838	2.58453	2.67068	2.75683	2.84298	2.92913	3.01528	3.10143	3.18758	3.27373	3.35988	3.44603	3.53219	3.61834	3.70449	3.79064	3.87679	3.96294	4.04909	4.13524	4.22139
0	0.086685	0.17337	0.260055	0.34674	0.433425	0.52011	0.606795	0.69348	0.780165	0.86685	0.953535	1.04022	1.1269	1.21359	1.30027	1.38696	1.47364	1.56033	1.64701	1.7337	1.82038	1.90707	1.99375	2.08044	2.16712	2.25381	2.34049	2.42718	2.51386	2.60055	2.68723	2.77392	2.8606	2.94729	3.03397	3.12066	3.20734	3.29403	3.38071	3.4674	3.55408	3.64077	3.72745	3.81414	3.90082	3.98751	4.07419	4.16088	4.24756
0	0.0871927	0.174385	0.261578	0.348771	0.435964	0.523156	0.610349	0.697542	0.784734	0.871927	0.95912	1.04631	1.13351	1.2207	1.30789	1.39508	1.48228	1.56947	1.65666	1.74385	1.83105	1.91824	2.00543	2.09262	2.17982	2.26701	2.3542	2.4414	2.52859	2.61578	2.70297	2.79017	2.87736	2.96455	3.05174	3.13894	3.22613	3.31332	3.40052	3.48771	3.5749	3.66209	3.74929	3.83648	3.92367	4.01086	4.09806	4.18525	4.27244
0	0.0876739	0.175348	0.263022	0.350695	0.438369	0.526043	0.613717	0.701391	0.789065	0.876739	0.964413	1.05209	1.13976	1.22743	1.31511	1.40278	1.49046	1.57813	1.6658	1.75348	1.84115	1.92883	2.0165	2.10417	2.19185	2.27952	2.36719	2.45487	2.54254	2.63022	2.71789	2.80556	2.89324	2.98091	3.06859	3.15626	3.24393	3.33161	3.41928	3.50695	3.59463	3.6823	3.76998	3.85765	3.94532	4.033	4.12067	4.20835	4.29602
0	0.0881283	0.176257	0.264385	0.352513	0.440642	0.52877	0.616898	0.705027	0.793155	0.881283	0.969411	1.05754	1.14567	1.2338	1.32192	1.41005	1.49818	1.58631	1.67444	1.76257	1.85069	1.93882	2.02695	2.11508	2.20321	2.29134	2.37946	2.46759	2.55572	2.64385	2.73198	2.82011	2.90823	2.99636	3.08449	3.17262	3.26075	3.34888	3.437	3.52513	3.61326	3.70139	3.78952	3.87765	3.96577	4.0539	4.14203	4.23016	4.31829
0	0.0885559	0.177112	0.265668	0.354224	0.44278	0.531336	0.619891	0.708447	0.797003	0.885559	0.974115	1.06267	1.15123	1.23978	1.32834	1.41689	1.50545	1.59401	1.68256	1.77112	1.85967	1.94823	2.03679	2.12534	2.2139	2.30245	2.39101	2.47957	2.56812	2.65668	2.74523	2.83379	2.92235	3.0109	3.09946	3.18801	3.27657	3.36513	3.45368	3.54224	3.63079	3.71935	3.8079	3.89646	3.98502	4.07357	4.16213	4.25068	4.33924
0	0.0889566	0.177913	0.26687	0.355826	0.444783	0.533739	0.622696	0.711652	0.800609	0.889566	0.978522	1.06748	1.15644	1.24539	1.33435	1.4233	1.51226	1.60122	1.69017	1.77913	1.86809	1.95704	2.046	2.13496	2.22391	2.31287	2.40183	2.49078	2.57974	2.6687	2.75765	2.84661	2.93557	3.02452	3.11348	3.20244	3.29139	3.38035	3.46931	3.55826	3.64722	3.73618	3.82513	3.91409	4.00304	4.092	4.18096	4.26991	4.35887
0	0.0893301	0.17866	0.26799	0.35732	0.44665	0.535981	0.625311	0.714641	0.803971	0.893301	0.982631	1.07196	1.16129	1.25062	1.33995	1.42928	1.51861	1.60794	1.69727	1.7866	1.87593	1.96526	2.05459	2.14392	2.23325	2.32258	2.41191	2.50124	2.59057	2.6799	2.76923	2.85856	2.94789	3.03722	3.12655	3.21588	3.30521	3.39454	3.48387	3.5732	3.66253	3.75186	3.84119	3.93052	4.01985	4.10918	4.19851	4.28784	4.37717
0	0.0896764	0.179353	0.269029	0.358706	0.448382	0.538058	0.627735	0.717411	0.807088	0.896764	0.986441	1.07612	1.16579	1.25547	1.34515	1.43482	1.5245	1.61418	1.70385	1.79353	1.8832	1.97288	2.06256	2.15223	2.24191	2.33159	2.42126	2.51094	2.60062	2.69029	2.77997	2.86965	2.95932	3.049	3.13867	3.22835	3.31803	3.4077	3.49738	3.58706	3.67673	3.76641	3.85609	3.94576	4.03544	4.12512	4.21479	4.30447	4.39414
0	0.0899954	0.179991	0.269986	0.359982	0.449977	0.539973	0.629968	0.719963	0.809959	0.899954	0.98995	1.07995	1.16994	1.25994	1.34993	1.43993	1.52992	1.61992	1.70991	1.79991	1.8899	1.9799	2.06989	2.15989	2.24989	2.33988	2.42988	2.51987	2.60987	2.69986	2.78986	2.87985	2.96985	3.05984	3.14984	3.23984	3.32983	3.41983	3.50982	3.59982	3.68981	3.77981	3.8698	3.9598	4.04979	4.13979	4.22978	4.31978	4.40978
0	0.090287	0.180574	0.270861	0.361148	0.451435	0.541722	0.632009	0.722296	0.812583	0.90287	0.993157	1.08344	1.17373	1.26402	1.35431	1.44459	1.53488	1.62517	1.71545	1.80574	1.89603	1.98631	2.0766	2.16689	2.25718	2.34746	2.43775	2.52804	2.61832	2.70861	2.7989	2.88918	2.97947	3.06976	3.16005	3.25033	3.34062	3.43091	3.52119	3.61148	3.70177	3.79205	3.88234	3.97263	4.06292	4.1532	4.24349	4.33378	4.42406
0	0.0905511	0.181102	0.271653	0.362204	0.452756	0.543307	0.633858	0.724409	0.81496	0.905511	0.996062	1.08661	1.17716	1.26772	1.35827	1.44882	1.53937	1.62992	1.72047	1.81102	1.90157	1.99212	2.08268	2.17323	2.26378	2.35433	2.44488	2.53543	2.62598	2.71653	2.80708	2.89764	2.98819	3.07874	3.16929	3.25984	3.35039	3.44094	3.53149	3.62204	3.7126	3.80315	3.8937	3.98425	4.0748	4.16535	4.2559	4.34645	4.437
0	0.0907876	0.181575	0.272363	0.36315	0.453938	0.544726	0.635513	0.726301	0.817089	0.907876	0.998664	1.08945	1.18024	1.27103	1.36181	1.4526	1.54339	1.63418	1.72496	1.81575	1.90654	1.99733	2.08812	2.1789	2.26969	2.36048	2.45127	2.54205	2.63284	2.72363	2.81442	2.9052	2.99599	3.08678	3.17757	3.26835	3.35914	3.44993	3.54072	3.6315	3.72229	3.81308	3.90387	3.99466	4.08544	4.17623	4.26702	4.35781	4.44859
0	0.0909965	0.181993	0.272989	0.363986	0.454982	0.545979	0.636975	0.727972	0.818968	0.909965	1.00096	1.09196	1.18295	1.27395	1.36495	1.45594	1.54694	1.63794	1.72893	1.81993	1.91093	2.00192	2.09292	2.18392	2.27491	2.36591	2.4569	2.5479	2.6389	2.72989	2.82089	2.91189	3.00288	3.09388	3.18488	3.27587	3.36687	3.45787	3.54886	3.63986	3.73086	3.82185	3.91285	4.00384	4.09484	4.18584	4.27683	4.36783	4.45883
0	0.0911776	0.182355	0.273533	0.36471	0.455888	0.547066	0.638243	0.729421	0.820598	0.911776	1.00295	1.09413	1.18531	1.27649	1.36766	1.45884	1.55002	1.6412	1.73237	1.82355	1.91473	2.00591	2.09708	2.18826	2.27944	2.37062	2.4618	2.55297	2.64415	2.73533	2.82651	2.91768	3.00886	3.10004	3.19122	3.28239	3.37357	3.46475	3.55593	3.6471	3.73828	3.82946	3.92064	4.01181	4.10299	4.19417	4.28535	4.37653	4.4677
0	0.091331	0.182662	0.273993	0.365324	0.456655	0.547986	0.639317	0.730648	0.821979	0.91331	1.00464	1.09597	1.1873	1.27863	1.36996	1.4613	1.55263	1.64396	1.73529	1.82662	1.91795	2.00928	2.10061	2.19194	2.28327	2.37461	2.46594	2.55727	2.6486	2.73993	2.83126	2.92259	3.01392	3.10525	3.19658	3.28791	3.37925	3.47058	3.56191	3.65324	3.74457	3.8359	3.92723	4.01856	4.10989	4.20122	4.29256	4.38389	4.47522
0	0.0914565	0.182913	0.27437	0.365826	0.457283	0.548739	0.640196	0.731652	0.823109	0.914565	1.00602	1.09748	1.18893	1.28039	1.37185	1.4633	1.55476	1.64622	1.73767	1.82913	1.92059	2.01204	2.1035	2.19496	2.28641	2.37787	2.46933	2.56078	2.65224	2.7437	2.83515	2.92661	3.01806	3.10952	3.20098	3.29243	3.38389	3.47535	3.5668	3.65826	3.74972	3.84117	3.93263	4.02409	4.11554	4.207	4.29846	4.38991	4.48137
0	0.0915542	0.183108	0.274663	0.366217	0.457771	0.549325	0.640879	0.732434	0.823988	0.915542	1.0071	1.09865	1.1902	1.28176	1.37331	1.46487	1.55642	1.64798	1.73953	1.83108	1.92264	2.01419	2.10575	2.1973	2.28885	2.38041	2.47196	2.56352	2.65507	2.74663	2.83818	2.92973	3.02129	3.11284	3.2044	3.29595	3.38751	3.47906	3.57061	3.66217	3.75372	3.84528	3.93683	4.02838	4.11994	4.21149	4.30305	4.3946	4.48616
0	0.091624	0.183248	0.274872	0.366496	0.45812	0.549744	0.641368	0.732992	0.824616	0.91624	1.00786	1.09949	1.19111	1.28274	1.37436	1.46598	1.55761	1.64923	1.74086	1.83248	1.9241	2.01573	2.10735	2.19898	2.2906	2.38222	2.47385	2.56547	2.6571	2.74872	2.84034	2.93197	3.02359	3.11522	3.20684	3.29846	3.39009	3.48171	3.57334	3.66496	3.75658	3.84821	3.93983	4.03146	4.12308	4.2147	4.30633	4.39795	4.48958
0	0.0916659	0.183332	0.274998	0.366664	0.458329	0.549995	0.641661	0.733327	0.824993	0.916659	1.00832	1.09999	1.19166	1.28332	1.37499	1.46665	1.55832	1.64999	1.74165	1.83332	1.92498	2.01665	2.10832	2.19998	2.29165	2.38331	2.47498	2.56664	2.65831	2.74998	2.84164	2.93331	3.02497	3.11664	3.20831	3.29997	3.39164	3.4833	3.57497	3.66664	3.7583	3.84997	3.94163	4.0333	4.12496	4.21663	4.3083	4.39996	4.49163
0	0.0916798	0.18336	0.27504	0.366719	0.458399	0.550079	0.641759	0.733439	0.825119	0.916798	1.00848	1.10016	1.19184	1.28352	1.3752	1.46688	1.55856	1.65024	1.74192	1.8336	1.92528	2.01696	2.10864	2.20032	2.292	2.38368	2.47536	2.56704	2.65872	2.7504	2.84207	2.93375	3.02543	3.11711	3.20879	3.30047	3.39215	3.48383	3.57551	3.66719	3.75887	3.85055	3.94223	4.03391	4.12559	4.21727	4.30895	4.40063	4.49231
0	0.0916659	0.183332	0.274998	0.366664	0.458329	0.549995	0.641661	0.733327	0.824993	0.916659	1.00832	1.09999	1.19166	1.28332	1.37499	1.46665	1.55832	1.64999	1.74165	1.83332	1.92498	2.01665	2.10832	2.19998	2.29165	2.38331	2.47498	2.56664	2.65831	2.74998	2.84164	2.93331	3.02497	3.11664	3.20831	3.29997	3.39164	3.4833	3.57497	3.66664	3.7583	3.84997	3.94163	4.0333	4.12496	4.21663	4.3083	4.39996	4.49163
0	0.091624	0.183248	0.274872	0.366496	0.45812	0.549744	0.641368	0.732992	0.824616	0.91624	1.00786	1.09949	1.19111	1.28274	1.37436	1.46598	1.55761	1.64923	1.74086	1.83248	1.9241	2.01573	2.10735	2.19898	2.2906	2.38222	2.47385	2.56547	2.6571	2.74872	2.84034	2.93197	3.02359	3.11522	3.20684	3.29846	3.39009	3.48171	3.57334	3.66496	3.75658	3.84821	3.93983	4.03146	4.12308	4.2147	4.30633	4.39795	4.48958
0	0.0915542	0.183108	0.274663	0.366217	0.457771	0.549325	0.640879	0.732434	0.823988	0.915542	1.0071	1.09865	1.1902	1.28176	1.37331	1.46487	1.55642	1.64798	1.73953	1.83108	1.92264	2.01419	2.10575	2.1973	2.28885	2.38041	2.47196	2.56352	2.65507	2.74663	2.83818	2.92973	3.02129	3.11284	3.2044	3.29595	3.38751	3.47906	3.57061	3.66217	3.75372	3.84528	3.93683	4.02838	4.11994	4.21149	4.30305	4.3946	4.48616
0	0.0914565	0.182913	0.27437	0.365826	0.457283	0.548739	0.640196	0.731652	0.823109	0.914565	1.00602	1.09748	1.18893	1.28039	1.37185	1.4633	1.55476	1.64622	1.73767	1.82913	1.92059	2.01204	2.1035	2.19496	2.28641	2.37787	2.46933	2.56078	2.65224	2.7437	2.83515	2.92661	3.01806	3.10952	3.20098	3.29243	3.38389	3.47535	3.5668	3.65826	3.74972	3.84117	3.93263	4.02409	4.11554	4.207	4.29846	4.38991	4.48137
0	0.091331	0.182662	0.273993	0.365324	0.456655	0.547986	0.639317	0.730648	0.821979	0.91331	1.00464	1.09597	1.1873	1.27863	1.36996	1.4613	1.55263	1.64396	1.73529	1.82662	1.91795	2.00928	2.10061	2.19194	2.28327	2.37461	2.46594	2.55727	2.6486	2.73993	2.83126	2.92259	3.01392	3.10525	3.19658	3.28791	3.37925	3.47058	3.56191	3.65324	3.74457	3.8359	3.92723	4.01856	4.10989	4.20122	4.29256	4.38389	4.47522
0	0.0911776	0.182355	0.273533	0.36471	0.455888	0.547066	0.638243	0.729421	0.820598	0.911776	1.00295	1.09413	1.18531	1.27649	1.36766	1.45884	1.55002	1.6412	1.73237	1.82355	1.91473	2.00591	2.09708	2.18826	2.27944	2.37062	2.4618	2.55297	2.64415	2.73533	2.82651	2.91768	3.00886	3.10004	3.19122	3.28239	3.37357	3.46475	3.55593	3.6471	3.73828	3.82946	3.92064	4.01181	4.10299	4.19417	4.28535	4.37653	4.4677
0	0.0909965	0.181993	0.272989	0.363986	0.454982	0.545979	0.636975	0.727972	0.818968	0.909965	1.00096	1.09196	1.18295	1.27395	1.36495	1.45594	1.54694	1.63794	1.72893	1.81993	1.91093	2.00192	2.09292	2.18392	2.27491	2.36591	2.4569	2.5479	2.6389	2.72989	2.82089	2.91189	3.00288	3.09388	3.18488	3.27587	3.36687	3.45787	3.54886	3.63986	3.73086	3.82185	3.91285	4.00384	4.09484	4.18584	4.27683	4.36783	4.45883
0	0.0907876	0.181575	0.272363	0.36315	0.453938	0.544726	0.635513	0.726301	0.817089	0.907876	0.998664	1.08945	1.18024	1.27103	1.36181	1.4526	1.54339	1.63418	1.72496	1.81575	1.90654	1.99733	2.08812	2.1789	2.26969	2.36048	2.45127	2.54205	2.63284	2.72363	2.81442	2.9052	2.99599	3.08678	3.17757	3.26835	3.35914	3.44993	3.54072	3.6315	3.72229	3.81308	3.90387	3.99466	4.08544	4.17623	4.26702	4.35781	4.44859
0	0.0905511	0.181102	0.271653	0.362204	0.452756	0.543307	0.633858	0.724409	0.81496	0.905511	0.996062	1.08661	1.17716	1.26772	1.35827	1.44882	1.53937	1.62992	1.72047	1.81102	1.90157	1.99212	2.08268	2.17323	2.26378	2.35433	2.44488	2.53543	2.62598	2.71653	2.80708	2.89764	2.98819	3.07874	3.16929	3.25984	3.35039	3.44094	3.53149	3.62204	3.7126	3.80315	3.8937	3.98425	4.0748	4.16535	4.2559	4.34645	4.437
0	0.090287	0.180574	0.270861	0.361148	0.451435	0.541722	0.632009	0.722296	0.812583	0.90287	0.993157	1.08344	1.17373	1.26402	1.35431	1.44459	1.53488	1.62517	1.71545	1.80574	1.89603	1.98631	2.0766	2.16689	2.25718	2.34746	2.43775	2.52804	2.61832	2.70861	2.7989	2.88918	2.97947	3.06976	3.16005	3.25033	3.34062	3.43091	3.52119	3.61148	3.70177	3.79205	3.88234	3.97263	4.06292	4.1532	4.24349	4.33378	4.42406
0	0.0899954	0.179991	0.269986	0.359982	0.449977	0.539973	0.629968	0.719963	0.809959	0.899954	0.98995	1.07995	1.16994	1.25994	1.34993	1.43993	1.52992	1.61992	1.70991	1.79991	1.8899	1.9799	2.06989	2.15989	2.24989	2.33988	2.42988	2.51987	2.60987	2.69986	2.78986	2.87985	2.96985	3.05984	3.14984	3.23984	3.32983	3.41983	3.50982	3.59982	3.68981	3.77981	3.8698	3.9598	4.04979	4.13979	4.22978	4.31978	4.40978
0	0.0896764	0.179353	0.269029	0.358706	0.448382	0.538058	0.627735	0.717411	0.807088	0.896764	0.986441	1.07612	1.16579	1.25547	1.34515	1.43482	1.5245	1.61418	1.70385	1.79353	1.8832	1.97288	2.06256	2.15223	2.24191	2.33159	2.42126	2.51094	2.60062	2.69029	2.77997	2.86965	2.95932	3.049	3.13867	3.22835	3.31803	3.4077	3.49738	3.58706	3.67673	3.76641	3.85609	3.94576	4.03544	4.12512	4.21479	4.30447	4.39414
0	0.0893301	0.17866	0.26799	0.35732	0.44665	0.535981	0.625311	0.714641	0.803971	0.893301	0.982631	1.07196	1.16129	1.25062	1.33995	1.42928	1.51861	1.60794	1.69727	1.7866	1.87593	1.96526	2.05459	2.14392	2.23325	2.32258	2.41191	2.50124	2.59057	2.6799	2.76923	2.85856	2.94789	3.03722	3.12655	3.21588	3.30521	3.39454	3.48387	3.5732	3.66253	3.75186	3.84119	3.93052	4.01985	4.10918	4.19851	4.28784	4.37717
0	0.0889566	0.177913	0.26687	0.355826	0.444783	0.533739	0.622696	0.711652	0.800609	0.889566	0.978522	1.06748	1.15644	1.24539	1.33435	1.4233	1.51226	1.60122	1.69017	1.77913	1.86809	1.95704	2.046	2.13496	2.22391	2.31287	2.40183	2.49078	2.57974	2.6687	2.75765	2.84661	2.93557	3.02452	3.11348	3.20244	3.29139	3.38035	3.46931	3.55826	3.64722	3.73618	3.82513	3.91409	4.00304	4.092	4.18096	4.26991	4.35887
0	0.0885559	0.177112	0.265668	0.354224	0.44278	0.531336	0.619891	0.708447	0.797003	0.885559	0.974115	1.06267	1.15123	1.23978	1.32834	1.41689	1.50545	1.59401	1.68256	1.77112	1.85967	1.94823	2.03679	2.12534	2.2139	2.30245	2.39101	2.47957	2.56812	2.65668	2.74523	2.83379	2.92235	3.0109	3.09946	3.18801	3.27657	3.36513	3.45368	3.54224	3.63079	3.71935	3.8079	3.89646	3.98502	4.07357	4.16213	4.25068	4.33924
0	0.0881283	0.176257	0.264385	0.352513	0.440642	0.52877	0.616898	0.705027	0.793155	0.881283	0.969411	1.05754	1.14567	1.2338	1.32192	1.41005	1.49818	1.58631	1.67444	1.76257	1.85069	1.93882	2.02695	2.11508	2.20321	2.29134	2.37946	2.46759	2.55572	2.64385	2.73198	2.82011	2.90823	2.99636	3.08449	3.17262	3.26075	3.34888	3.437	3.52513	3.61326	3.70139	3.78952	3.87765	3.96577	4.0539	4.14203	4.23016	4.31829
0	0.0876739	0.175348	0.263022	0.350695	0.438369	0.526043	0.613717	0.701391	0.789065	0.876739	0.964413	1.05209	1.13976	1.22743	1.31511	1.40278	1.49046	1.57813	1.6658	1.75348	1.84115	1.92883	2.0165	2.10417	2.19185	2.27952	2.36719	2.45487	2.54254	2.63022	2.71789	2.80556	2.89324	2.98091	3.06859	3.15626	3.24393	3.33161	3.41928	3.50695	3.59463	3.6823	3.76998	3.85765	3.94532	4.033	4.12067	4.20835	4.29602
0	0.0871927	0.174385	0.261578	0.348771	0.435964	0.523156	0.610349	0.697542	0.784734	0.871927	0.95912	1.04631	1.13351	1.2207	1.30789	1.39508	1.48228	1.56947	1.65666	1.74385	1.83105	1.91824	2.00543	2.09262	2.17982	2.26701	2.3542	2.4414	2.52859	2.61578	2.70297	2.79017	2.87736	2.96455	3.05174	3.13894	3.22613	3.31332	3.40052	3.48771	3.5749	3.66209	3.74929	3.83648	3.92367	4.01086	4.09806	4.18525	4.27244
0	0.086685	0.17337	0.260055	0.34674	0.433425	0.52011	0.606795	0.69348	0.780165	0.86685	0.953535	1.04022	1.1269	1.21359	1.30027	1.38696	1.47364	1.56033	1.64701	1.7337	1.82038	1.90707	1.99375	2.08044	2.16712	2.25381	2.34049	2.42718	2.51386	2.60055	2.68723	2.77392	2.8606	2.94729	3.03397	3.12066	3.20734	3.29403	3.38071	3.4674	3.55408	3.64077	3.72745	3.81414	3.90082	3.98751	4.07419	4.16088	4.24756
0	0.0861509	0.172302	0.258453	0.344603	0.430754	0.516905	0.603056	0.689207	0.775358	0.861509	0.94766	1.03381	1.11996	1.20611	1.29226	1.37841	1.46456	1.55072	1.63687	1.72302	1.80917	1.89532	1.98147	2.06762	2.15377	2.23992	2.32607	2.41222	2.49838	2.58453	2.67068	2.75683	2.84298	2.92913	3.01528	3.10143	3.18758	3.27373	3.35988	3.44603	3.53219	3.61834	3.70449	3.79064	3.87679	3.96294	4.04909	4.13524	4.22139
0	0.0855905	0.171181	0.256772	0.342362	0.427953	0.513543	0.599134	0.684724	0.770315	0.855905	0.941496	1.02709	1.11268	1.19827	1.28386	1.36945	1.45504	1.54063	1.62622	1.71181	1.7974	1.88299	1.96858	2.05417	2.13976	2.22535	2.31094	2.39653	2.48212	2.56772	2.65331	2.7389	2.82449	2.91008	2.99567	3.08126	3.16685	3.25244	3.33803	3.42362	3.50921	3.5948	3.68039	3.76598	3.85157	3.93716	4.02275	4.10834	4.19393
0	0.0850041	0.170008	0.255012	0.340016	0.42502	0.510024	0.595028	0.680033	0.765037	0.850041	0.935045	1.02005	1.10505	1.19006	1.27506	1.36007	1.44507	1.53007	1.61508	1.70008	1.78509	1.87009	1.95509	2.0401	2.1251	2.21011	2.29511	2.38011	2.46512	2.55012	2.63513	2.72013	2.80513	2.89014	2.97514	3.06015	3.14515	3.23015	3.31516	3.40016	3.48517	3.57017	3.65517	3.74018	3.82518	3.91019	3.99519	4.0802	4.1652
0	0.0843917	0.168783	0.253175	0.337567	0.421959	0.50635	0.590742	0.675134	0.759526	0.843917	0.928309	1.0127	1.09709	1.18148	1.26588	1.35027	1.43466	1.51905	1.60344	1.68783	1.77223	1.85662	1.94101	2.0254	2.10979	2.19419	2.27858	2.36297	2.44736	2.53175	2.61614	2.70054	2.78493	2.86932	2.95371	3.0381	3.12249	3.20689	3.29128	3.37567	3.46006	3.54445	3.62884	3.71324	3.79763	3.88202	3.96641	4.0508	4.1352
0	0.0837537	0.167507	0.251261	0.335015	0.418768	0.502522	0.586276	0.67003	0.753783	0.837537	0.921291	1.00504	1.0888	1.17255	1.25631	1.34006	1.42381	1.50757	1.59132	1.67507	1.75883	1.84258	1.92634	2.01009	2.09384	2.1776	2.26135	2.3451	2.42886	2.51261	2.59636	2.68012	2.76387	2.84763	2.93138	3.01513	3.09889	3.18264	3.26639	3.35015	3.4339	3.51766	3.60141	3.68516	3.76892	3.85267	3.93642	4.02018	4.10393
0	0.0830902	0.16618	0.24927	0.332361	0.415451	0.498541	0.581631	0.664721	0.747811	0.830902	0.913992	0.997082	1.08017	1.16326	1.24635	1.32944	1.41253	1.49562	1.57871	1.6618	1.74489	1.82798	1.91107	1.99416	2.07725	2.16034	2.24343	2.32652	2.40961	2.4927	2.57579	2.65888	2.74197	2.82507	2.90816	2.99125	3.07434	3.15743	3.24052	3.32361	3.4067	3.48979	3.57288	3.65597	3.73906	3.82215	3.90524	3.98833	4.07142
0	0.0824013	0.164803	0.247204	0.329605	0.412006	0.494408	0.576809	0.65921	0.741612	0.824013	0.906414	0.988816	1.07122	1.15362	1.23602	1.31842	1.40082	1.48322	1.56562	1.64803	1.73043	1.81283	1.89523	1.97763	2.06003	2.14243	2.22483	2.30724	2.38964	2.47204	2.55444	2.63684	2.71924	2.80164	2.88405	2.96645	3.04885	3.13125	3.21365	3.29605	3.37845	3.46085	3.54326	3.62566	3.70806	3.79046	3.87286	3.95526	4.03766
0	0.0816873	0.163375	0.245062	0.326749	0.408437	0.490124	0.571811	0.653499	0.735186	0.816873	0.898561	0.980248	1.06194	1.14362	1.22531	1.307	1.38868	1.47037	1.55206	1.63375	1.71543	1.79712	1.87881	1.9605	2.04218	2.12387	2.20556	2.28725	2.36893	2.45062	2.53231	2.61399	2.69568	2.77737	2.85906	2.94074	3.02243	3.10412	3.18581	3.26749	3.34918	3.43087	3.51256	3.59424	3.67593	3.75762	3.8393	3.92099	4.00268
0	0.0809485	0.161897	0.242845	0.323794	0.404742	0.485691	0.566639	0.647588	0.728536	0.809485	0.890433	0.971382	1.05233	1.13328	1.21423	1.29518	1.37612	1.45707	1.53802	1.61897	1.69992	1.78087	1.86182	1.94276	2.02371	2.10466	2.18561	2.26656	2.34751	2.42845	2.5094	2.59035	2.6713	2.75225	2.8332	2.91415	2.99509	3.07604	3.15699	3.23794	3.31889	3.39984	3.48079	3.56173	3.64268	3.72363	3.80458	3.88553	3.96648
0	0.080185	0.16037	0.240555	0.32074	0.400925	0.48111	0.561295	0.64148	0.721665	0.80185	0.882035	0.96222	1.0424	1.12259	1.20277	1.28296	1.36314	1.44333	1.52351	1.6037	1.68388	1.76407	1.84425	1.92444	2.00462	2.08481	2.16499	2.24518	2.32536	2.40555	2.48573	2.56592	2.6461	2.72629	2.80647	2.88666	2.96684	3.04703	3.12721	3.2074	3.28758	3.36777	3.44795	3.52814	3.60832	3.68851	3.76869	3.84888	3.92906
0	0.0793971	0.158794	0.238191	0.317588	0.396985	0.476382	0.555779	0.635177	0.714574	0.793971	0.873368	0.952765	1.03216	1.11156	1.19096	1.27035	1.34975	1.42915	1.50854	1.58794	1.66734	1.74674	1.82613	1.90553	1.98493	2.06432	2.14372	2.22312	2.30252	2.38191	2.46131	2.54071	2.6201	2.6995	2.7789	2.85829	2.93769	3.01709	3.09649	3.17588	3.25528	3.33468	3.41407	3.49347	3.57287	3.65227	3.73166	3.81106	3.89046
0	0.078585	0.15717	0.235755	0.31434	0.392925	0.47151	0.550095	0.62868	0.707265	0.78585	0.864435	0.94302	1.0216	1.10019	1.17877	1.25736	1.33594	1.41453	1.49311	1.5717	1.65028	1.72887	1.80745	1.88604	1.96462	2.04321	2.12179	2.20038	2.27896	2.35755	2.43613	2.51472	2.5933	2.67189	2.75047	2.82906	2.90764	2.98623	3.06481	3.1434	3.22198	3.30057	3.37915	3.45774	3.53632	3.61491	3.69349	3.77208	3.85066
0	0.0777489	0.155498	0.233247	0.310996	0.388745	0.466493	0.544242	0.621991	0.69974	0.777489	0.855238	0.932987	1.01074	1.08848	1.16623	1.24398	1.32173	1.39948	1.47723	1.55498	1.63273	1.71048	1.78822	1.86597	1.94372	2.02147	2.09922	2.17697	2.25472	2.33247	2.41022	2.48797	2.56571	2.64346	2.72121	2.79896	2.87671	2.95446	3.03221	3.10996	3.18771	3.26545	3.3432	3.42095	3.4987	3.57645	3.6542	3.73195	3.8097
0	0.0768892	0.153778	0.230668	0.307557	0.384446	0.461335	0.538224	0.615113	0.692003	0.768892	0.845781	0.92267	0.999559	1.07645	1.15334	1.23023	1.30712	1.38401	1.46089	1.53778	1.61467	1.69156	1.76845	1.84534	1.92223	1.99912	2.07601	2.1529	2.22979	2.30668	2.38356	2.46045	2.53734	2.61423	2.69112	2.76801	2.8449	2.92179	2.99868	3.07557	3.15246	3.22935	3.30623	3.38312	3.46001	3.5369	3.61379	3.69068	3.76757
0	0.076006	0.152012	0.228018	0.304024	0.38003	0.456036	0.532042	0.608048	0.684054	0.76006	0.836066	0.912072	0.988078	1.06408	1.14009	1.2161	1.2921	1.36811	1.44411	1.52012	1.59613	1.67213	1.74814	1.82414	1.90015	1.97616	2.05216	2.12817	2.20417	2.28018	2.35619	2.43219	2.5082	2.58421	2.66021	2.73622	2.81222	2.88823	2.96424	3.04024	3.11625	3.19225	3.26826	3.34427	3.42027	3.49628	3.57228	3.64829	3.7243
0	0.0750997	0.150199	0.225299	0.300399	0.375499	0.450598	0.525698	0.600798	0.675898	0.750997	0.826097	0.901197	0.976296	1.0514	1.1265	1.2016	1.2767	1.3518	1.42689	1.50199	1.57709	1.65219	1.72729	1.80239	1.87749	1.95259	2.02769	2.10279	2.17789	2.25299	2.32809	2.40319	2.47829	2.55339	2.62849	2.70359	2.77869	2.85379	2.92889	3.00399	3.07909	3.15419	3.22929	3.30439	3.37949	3.45459	3.52969	3.60479	3.67989
0	0.0741705	0.148341	0.222512	0.296682	0.370853	0.445023	0.519194	0.593364	0.667535	0.741705	0.815876	0.890047	0.964217	1.03839	1.11256	1.18673	1.2609	1.33507	1.40924	1.48341	1.55758	1.63175	1.70592	1.78009	1.85426	1.92843	2.0026	2.07678	2.15095	2.22512	2.29929	2.37346	2.44763	2.5218	2.59597	2.67014	2.74431	2.81848	2.89265	2.96682	3.04099	3.11516	3.18933	3.2635	3.33767	3.41185	3.48602	3.56019	3.63436
0	0.0732188	0.146438	0.219656	0.292875	0.366094	0.439313	0.512531	0.58575	0.658969	0.732188	0.805407	0.878625	0.951844	1.02506	1.09828	1.1715	1.24472	1.31794	1.39116	1.46438	1.53759	1.61081	1.68403	1.75725	1.83047	1.90369	1.97691	2.05013	2.12334	2.19656	2.26978	2.343	2.41622	2.48944	2.56266	2.63588	2.70909	2.78231	2.85553	2.92875	3.00197	3.07519	3.14841	3.22163	3.29484	3.36806	3.44128	3.5145	3.58772
0	0.0722447	0.144489	0.216734	0.288979	0.361223	0.433468	0.505713	0.577958	0.650202	0.722447	0.794692	0.866936	0.939181	1.01143	1.08367	1.15592	1.22816	1.3004	1.37265	1.44489	1.51714	1.58938	1.66163	1.73387	1.80612	1.87836	1.95061	2.02285	2.0951	2.16734	2.23959	2.31183	2.38408	2.45632	2.52856	2.60081	2.67305	2.7453	2.81754	2.88979	2.96203	3.03428	3.10652	3.17877	3.25101	3.32326	3.3955	3.46775	3.53999
0	0.0712486	0.142497	0.213746	0.284994	0.356243	0.427492	0.49874	0.569989	0.641238	0.712486	0.783735	0.854983	0.926232	0.997481	1.06873	1.13998	1.21123	1.28248	1.35372	1.42497	1.49622	1.56747	1.63872	1.70997	1.78122	1.85246	1.92371	1.99496	2.06621	2.13746	2.20871	2.27996	2.3512	2.42245	2.4937	2.56495	2.6362	2.70745	2.7787	2.84994	2.92119	2.99244	3.06369	3.13494	3.20619	3.27744	3.34868	3.41993	3.49118
0	0.0702308	0.140462	0.210692	0.280923	0.351154	0.421385	0.491616	0.561847	0.632077	0.702308	0.772539	0.84277	0.913001	0.983232	1.05346	1.12369	1.19392	1.26415	1.33439	1.40462	1.47485	1.54508	1.61531	1.68554	1.75577	1.826	1.89623	1.96646	2.03669	2.10692	2.17716	2.24739	2.31762	2.38785	2.45808	2.52831	2.59854	2.66877	2.739	2.80923	2.87946	2.94969	3.01993	3.09016	3.16039	3.23062	3.30085	3.37108	3.44131
0	0.0691917	0.138383	0.207575	0.276767	0.345958	0.41515	0.484342	0.553533	0.622725	0.691917	0.761108	0.8303	0.899491	0.968683	1.03787	1.10707	1.17626	1.24545	1.31464	1.38383	1.45302	1.52222	1.59141	1.6606	1.72979	1.79898	1.86817	1.93737	2.00656	2.07575	2.14494	2.21413	2.28332	2.35252	2.42171	2.4909	2.56009	2.62928	2.69847	2.76767	2.83686	2.90605	2.97524	3.04443	3.11362	3.18282	3.25201	3.3212	3.39039
0	0.0681314	0.136263	0.204394	0.272526	0.340657	0.408788	0.47692	0.545051	0.613183	0.681314	0.749445	0.817577	0.885708	0.95384	1.02197	1.0901	1.15823	1.22637	1.2945	1.36263	1.43076	1.49889	1.56702	1.63515	1.70328	1.77142	1.83955	1.90768	1.97581	2.04394	2.11207	2.1802	2.24834	2.31647	2.3846	2.45273	2.52086	2.58899	2.65712	2.72526	2.79339	2.86152	2.92965	2.99778	3.06591	3.13404	3.20218	3.27031	3.33844
0	0.0670504	0.134101	0.201151	0.268202	0.335252	0.402302	0.469353	0.536403	0.603454	0.670504	0.737554	0.804605	0.871655	0.938705	1.00576	1.07281	1.13986	1.20691	1.27396	1.34101	1.40806	1.47511	1.54216	1.60921	1.67626	1.74331	1.81036	1.87741	1.94446	2.01151	2.07856	2.14561	2.21266	2.27971	2.34676	2.41381	2.48086	2.54791	2.61497	2.68202	2.74907	2.81612	2.88317	2.95022	3.01727	3.08432	3.15137	3.21842	3.28547
0	0.065949	0.131898	0.197847	0.263796	0.329745	0.395694	0.461643	0.527592	0.593541	0.65949	0.725439	0.791387	0.857336	0.923285	0.989234	1.05518	1.12113	1.18708	1.25303	1.31898	1.38493	1.45088	1.51683	1.58277	1.64872	1.71467	1.78062	1.84657	1.91252	1.97847	2.04442	2.11037	2.17632	2.24226	2.30821	2.37416	2.44011	2.50606	2.57201	2.63796	2.70391	2.76986	2.83581	2.90175	2.9677	3.03365	3.0996	3.16555	3.2315
0	0.0648274	0.129655	0.194482	0.25931	0.324137	0.388965	0.453792	0.518619	0.583447	0.648274	0.713102	0.777929	0.842757	0.907584	0.972412	1.03724	1.10207	1.16689	1.23172	1.29655	1.36138	1.4262	1.49103	1.55586	1.62069	1.68551	1.75034	1.81517	1.88	1.94482	2.00965	2.07448	2.13931	2.20413	2.26896	2.33379	2.39862	2.46344	2.52827	2.5931	2.65792	2.72275	2.78758	2.85241	2.91723	2.98206	3.04689	3.11172	3.17654
0	0.0636862	0.127372	0.191059	0.254745	0.318431	0.382117	0.445803	0.509489	0.573176	0.636862	0.700548	0.764234	0.82792	0.891606	0.955293	1.01898	1.08266	1.14635	1.21004	1.27372	1.33741	1.4011	1.46478	1.52847	1.59215	1.65584	1.71953	1.78321	1.8469	1.91059	1.97427	2.03796	2.10164	2.16533	2.22902	2.2927	2.35639	2.42007	2.48376	2.54745	2.61113	2.67482	2.73851	2.80219	2.86588	2.92956	2.99325	3.05694	3.12062
0	0.0625255	0.125051	0.187576	0.250102	0.312627	0.375153	0.437678	0.500204	0.562729	0.625255	0.68778	0.750306	0.812831	0.875357	0.937882	1.00041	1.06293	1.12546	1.18798	1.25051	1.31304	1.37556	1.43809	1.50061	1.56314	1.62566	1.68819	1.75071	1.81324	1.87576	1.93829	2.00082	2.06334	2.12587	2.18839	2.25092	2.31344	2.37597	2.43849	2.50102	2.56355	2.62607	2.6886	2.75112	2.81365	2.87617	2.9387	3.00122	3.06375
0	0.0613458	0.122692	0.184037	0.245383	0.306729	0.368075	0.429421	0.490766	0.552112	0.613458	0.674804	0.736149	0.797495	0.858841	0.920187	0.981533	1.04288	1.10422	1.16557	1.22692	1.28826	1.34961	1.41095	1.4723	1.53364	1.59499	1.65634	1.71768	1.77903	1.84037	1.90172	1.96307	2.02441	2.08576	2.1471	2.20845	2.26979	2.33114	2.39249	2.45383	2.51518	2.57652	2.63787	2.69921	2.76056	2.82191	2.88325	2.9446	3.00594
0	0.0601474	0.120295	0.180442	0.24059	0.300737	0.360884	0.421032	0.481179	0.541326	0.601474	0.661621	0.721769	0.781916	0.842063	0.902211	0.962358	1.02251	1.08265	1.1428	1.20295	1.2631	1.32324	1.38339	1.44354	1.50368	1.56383	1.62398	1.68413	1.74427	1.80442	1.86457	1.92472	1.98486	2.04501	2.10516	2.16531	2.22545	2.2856	2.34575	2.4059	2.46604	2.52619	2.58634	2.64648	2.70663	2.76678	2.82693	2.88707	2.94722
0	0.0589307	0.117861	0.176792	0.235723	0.294653	0.353584	0.412515	0.471445	0.530376	0.589307	0.648237	0.707168	0.766099	0.825029	0.88396	0.942891	1.00182	1.06075	1.11968	1.17861	1.23754	1.29647	1.35541	1.41434	1.47327	1.5322	1.59113	1.65006	1.70899	1.76792	1.82685	1.88578	1.94471	2.00364	2.06257	2.1215	2.18043	2.23937	2.2983	2.35723	2.41616	2.47509	2.53402	2.59295	2.65188	2.71081	2.76974	2.82867	2.8876
0	0.057696	0.115392	0.173088	0.230784	0.28848	0.346176	0.403872	0.461568	0.519264	0.57696	0.634656	0.692352	0.750048	0.807744	0.86544	0.923136	0.980832	1.03853	1.09622	1.15392	1.21162	1.26931	1.32701	1.3847	1.4424	1.5001	1.55779	1.61549	1.67318	1.73088	1.78858	1.84627	1.90397	1.96166	2.01936	2.07706	2.13475	2.19245	2.25014	2.30784	2.36554	2.42323	2.48093	2.53862	2.59632	2.65402	2.71171	2.76941	2.8271
0	0.0564437	0.112887	0.169331	0.225775	0.282219	0.338662	0.395106	0.45155	0.507994	0.564437	0.620881	0.677325	0.733769	0.790212	0.846656	0.9031	0.959544	1.01599	1.07243	1.12887	1.18532	1.24176	1.29821	1.35465	1.41109	1.46754	1.52398	1.58042	1.63687	1.69331	1.74976	1.8062	1.86264	1.91909	1.97553	2.03197	2.08842	2.14486	2.20131	2.25775	2.31419	2.37064	2.42708	2.48352	2.53997	2.59641	2.65286	2.7093	2.76574
0	0.0551743	0.110349	0.165523	0.220697	0.275872	0.331046	0.38622	0.441394	0.496569	0.551743	0.606917	0.662092	0.717266	0.77244	0.827615	0.882789	0.937963	0.993137	1.04831	1.10349	1.15866	1.21383	1.26901	1.32418	1.37936	1.43453	1.48971	1.54488	1.60005	1.65523	1.7104	1.76558	1.82075	1.87593	1.9311	1.98627	2.04145	2.09662	2.1518	2.20697	2.26215	2.31732	2.3725	2.42767	2.48284	2.53802	2.59319	2.64837	2.70354
0	0.0538881	0.107776	0.161664	0.215552	0.26944	0.323328	0.377216	0.431104	0.484993	0.538881	0.592769	0.646657	0.700545	0.754433	0.808321	0.862209	0.916097	0.969985	1.02387	1.07776	1.13165	1.18554	1.23943	1.29331	1.3472	1.40109	1.45498	1.50887	1.56275	1.61664	1.67053	1.72442	1.77831	1.83219	1.88608	1.93997	1.99386	2.04775	2.10163	2.15552	2.20941	2.2633	2.31719	2.37107	2.42496	2.47885	2.53274	2.58663	2.64051
0	0.0525854	0.105171	0.157756	0.210342	0.262927	0.315512	0.368098	0.420683	0.473269	0.525854	0.578439	0.631025	0.68361	0.736196	0.788781	0.841366	0.893952	0.946537	0.999123	1.05171	1.10429	1.15688	1.20946	1.26205	1.31463	1.36722	1.41981	1.47239	1.52498	1.57756	1.63015	1.68273	1.73532	1.7879	1.84049	1.89307	1.94566	1.99825	2.05083	2.10342	2.156	2.20859	2.26117	2.31376	2.36634	2.41893	2.47151	2.5241	2.57668
0	0.0512667	0.102533	0.1538	0.205067	0.256334	0.3076	0.358867	0.410134	0.4614	0.512667	0.563934	0.615201	0.666467	0.717734	0.769001	0.820267	0.871534	0.922801	0.974068	1.02533	1.0766	1.12787	1.17913	1.2304	1.28167	1.33293	1.3842	1.43547	1.48673	1.538	1.58927	1.64053	1.6918	1.74307	1.79434	1.8456	1.89687	1.94814	1.9994	2.05067	2.10194	2.1532	2.20447	2.25574	2.307	2.35827	2.40954	2.4608	2.51207
0	0.0499324	0.0998648	0.149797	0.19973	0.249662	0.299595	0.349527	0.399459	0.449392	0.499324	0.549257	0.599189	0.649121	0.699054	0.748986	0.798919	0.848851	0.898784	0.948716	0.998648	1.04858	1.09851	1.14845	1.19838	1.24831	1.29824	1.34818	1.39811	1.44804	1.49797	1.5479	1.59784	1.64777	1.6977	1.74763	1.79757	1.8475	1.89743	1.94736	1.9973	2.04723	2.09716	2.14709	2.19703	2.24696	2.29689	2.34682	2.39676	2.44669
0	0.0485829	0.0971658	0.145749	0.194332	0.242915	0.291497	0.34008	0.388663	0.437246	0.485829	0.534412	0.582995	0.631578	0.680161	0.728744	0.777327	0.82591	0.874492	0.923075	0.971658	1.02024	1.06882	1.11741	1.16599	1.21457	1.26316	1.31174	1.36032	1.4089	1.45749	1.50607	1.55465	1.60324	1.65182	1.7004	1.74898	1.79757	1.84615	1.89473	1.94332	1.9919	2.04048	2.08907	2.13765	2.18623	2.23481	2.2834	2.33198	2.38056
0	0.0472186	0.0944372	0.141656	0.188874	0.236093	0.283312	0.33053	0.377749	0.424967	0.472186	0.519405	0.566623	0.613842	0.661061	0.708279	0.755498	0.802716	0.849935	0.897154	0.944372	0.991591	1.03881	1.08603	1.13325	1.18047	1.22768	1.2749	1.32212	1.36934	1.41656	1.46378	1.511	1.55821	1.60543	1.65265	1.69987	1.74709	1.79431	1.84153	1.88874	1.93596	1.98318	2.0304	2.07762	2.12484	2.17206	2.21927	2.26649	2.31371
0	0.0458399	0.0916798	0.13752	0.18336	0.2292	0.27504	0.320879	0.366719	0.412559	0.458399	0.504239	0.550079	0.595919	0.641759	0.687599	0.733439	0.779279	0.825119	0.870958	0.916798	0.962638	1.00848	1.05432	1.10016	1.146	1.19184	1.23768	1.28352	1.32936	1.3752	1.42104	1.46688	1.51272	1.55856	1.6044	1.65024	1.69608	1.74192	1.78776	1.8336	1.87944	1.92528	1.97112	2.01696	2.0628	2.10864	2.15448	2.20032	2.24616
0	0.0444473	0.0888945	0.133342	0.177789	0.222236	0.266684	0.311131	0.355578	0.400025	0.444473	0.48892	0.533367	0.577814	0.622262	0.666709	0.711156	0.755604	0.800051	0.844498	0.888945	0.933393	0.97784	1.02229	1.06673	1.11118	1.15563	1.20008	1.24452	1.28897	1.33342	1.37787	1.42231	1.46676	1.51121	1.55565	1.6001	1.64455	1.689	1.73344	1.77789	1.82234	1.86679	1.91123	1.95568	2.00013	2.04457	2.08902	2.13347	2.17792
0	0.0430411	0.0860822	0.129123	0.172164	0.215205	0.258246	0.301288	0.344329	0.38737	0.430411	0.473452	0.516493	0.559534	0.602575	0.645616	0.688657	0.731698	0.774739	0.81778	0.860822	0.903863	0.946904	0.989945	1.03299	1.07603	1.11907	1.16211	1.20515	1.24819	1.29123	1.33427	1.37731	1.42036	1.4634	1.50644	1.54948	1.59252	1.63556	1.6786	1.72164	1.76468	1.80773	1.85077	1.89381	1.93685	1.97989	2.02293	2.06597	2.10901
0	0.0416218	0.0832436	0.124865	0.166487	0.208109	0.249731	0.291352	0.332974	0.374596	0.416218	0.45784	0.499461	0.541083	0.582705	0.624327	0.665948	0.70757	0.749192	0.790814	0.832436	0.874057	0.915679	0.957301	0.998923	1.04054	1.08217	1.12379	1.16541	1.20703	1.24865	1.29028	1.3319	1.37352	1.41514	1.45676	1.49838	1.54001	1.58163	1.62325	1.66487	1.70649	1.74811	1.78974	1.83136	1.87298	1.9146	1.95622	1.99785	2.03947
0	0.0401898	0.0803796	0.120569	0.160759	0.200949	0.241139	0.281329	0.321518	0.361708	0.401898	0.442088	0.482278	0.522467	0.562657	0.602847	0.643037	0.683227	0.723416	0.763606	0.803796	0.843986	0.884176	0.924365	0.964555	1.00474	1.04493	1.08512	1.12531	1.1655	1.20569	1.24588	1.28607	1.32626	1.36645	1.40664	1.44683	1.48702	1.52721	1.5674	1.60759	1.64778	1.68797	1.72816	1.76835	1.80854	1.84873	1.88892	1.92911	1.9693
0	0.0387456	0.0774911	0.116237	0.154982	0.193728	0.232473	0.271219	0.309965	0.34871	0.387456	0.426201	0.464947	0.503692	0.542438	0.581184	0.619929	0.658675	0.69742	0.736166	0.774911	0.813657	0.852403	0.891148	0.929894	0.968639	1.00738	1.04613	1.08488	1.12362	1.16237	1.20111	1.23986	1.2786	1.31735	1.3561	1.39484	1.43359	1.47233	1.51108	1.54982	1.58857	1.62731	1.66606	1.70481	1.74355	1.7823	1.82104	1.85979	1.89853
0	0.0372895	0.0745791	0.111869	0.149158	0.186448	0.223737	0.261027	0.298316	0.335606	0.372895	0.410185	0.447475	0.484764	0.522054	0.559343	0.596633	0.633922	0.671212	0.708501	0.745791	0.783081	0.82037	0.85766	0.894949	0.932239	0.969528	1.00682	1.04411	1.0814	1.11869	1.15598	1.19327	1.23056	1.26784	1.30513	1.34242	1.37971	1.417	1.45429	1.49158	1.52887	1.56616	1.60345	1.64074	1.67803	1.71532	1.75261	1.7899	1.82719
0	0.0358222	0.0716443	0.107467	0.143289	0.179111	0.214933	0.250755	0.286577	0.3224	0.358222	0.394044	0.429866	0.465688	0.50151	0.537333	0.573155	0.608977	0.644799	0.680621	0.716443	0.752266	0.788088	0.82391	0.859732	0.895554	0.931376	0.967199	1.00302	1.03884	1.07467	1.11049	1.14631	1.18213	1.21795	1.25378	1.2896	1.32542	1.36124	1.39706	1.43289	1.46871	1.50453	1.54035	1.57618	1.612	1.64782	1.68364	1.71946	1.75529
0	0.0343439	0.0686877	0.103032	0.137375	0.171719	0.206063	0.240407	0.274751	0.309095	0.343439	0.377783	0.412126	0.44647	0.480814	0.515158	0.549502	0.583846	0.61819	0.652534	0.686877	0.721221	0.755565	0.789909	0.824253	0.858597	0.892941	0.927285	0.961628	0.995972	1.03032	1.06466	1.099	1.13335	1.16769	1.20204	1.23638	1.27072	1.30507	1.33941	1.37375	1.4081	1.44244	1.47679	1.51113	1.54547	1.57982	1.61416	1.64851	1.68285
0	0.0328551	0.0657102	0.0985653	0.13142	0.164276	0.197131	0.229986	0.262841	0.295696	0.328551	0.361406	0.394261	0.427117	0.459972	0.492827	0.525682	0.558537	0.591392	0.624247	0.657102	0.689957	0.722813	0.755668	0.788523	0.821378	0.854233	0.887088	0.919943	0.952798	0.985653	1.01851	1.05136	1.08422	1.11707	1.14993	1.18278	1.21564	1.24849	1.28135	1.3142	1.34706	1.37991	1.41277	1.44563	1.47848	1.51134	1.54419	1.57705	1.6099
0	0.0313564	0.0627127	0.0940691	0.125425	0.156782	0.188138	0.219494	0.250851	0.282207	0.313564	0.34492	0.376276	0.407633	0.438989	0.470345	0.501702	0.533058	0.564414	0.595771	0.627127	0.658483	0.68984	0.721196	0.752552	0.783909	0.815265	0.846621	0.877978	0.909334	0.940691	0.972047	1.0034	1.03476	1.06612	1.09747	1.12883	1.16019	1.19154	1.2229	1.25425	1.28561	1.31697	1.34832	1.37968	1.41104	1.44239	1.47375	1.5051	1.53646
0	0.029848	0.0596961	0.0895441	0.119392	0.14924	0.179088	0.208936	0.238784	0.268632	0.29848	0.328328	0.358176	0.388024	0.417873	0.447721	0.477569	0.507417	0.537265	0.567113	0.596961	0.626809	0.656657	0.686505	0.716353	0.746201	0.776049	0.805897	0.835745	0.865593	0.895441	0.925289	0.955137	0.984985	1.01483	1.04468	1.07453	1.10438	1.13423	1.16407	1.19392	1.22377	1.25362	1.28347	1.31331	1.34316	1.37301	1.40286	1.43271	1.46255
0	0.0283306	0.0566613	0.0849919	0.113323	0.141653	0.169984	0.198314	0.226645	0.254976	0.283306	0.311637	0.339968	0.368298	0.396629	0.424959	0.45329	0.481621	0.509951	0.538282	0.566613	0.594943	0.623274	0.651604	0.679935	0.708266	0.736596	0.764927	0.793258	0.821588	0.849919	0.878249	0.90658	0.934911	0.963241	0.991572	1.0199	1.04823	1.07656	1.10489	1.13323	1.16156	1.18989	1.21822	1.24655	1.27488	1.30321	1.33154	1.35987	1.3882
0	0.0268046	0.0536092	0.0804138	0.107218	0.134023	0.160828	0.187632	0.214437	0.241241	0.268046	0.29485	0.321655	0.34846	0.375264	0.402069	0.428873	0.455678	0.482483	0.509287	0.536092	0.562896	0.589701	0.616506	0.64331	0.670115	0.696919	0.723724	0.750529	0.777333	0.804138	0.830942	0.857747	0.884551	0.911356	0.938161	0.964965	0.99177	1.01857	1.04538	1.07218	1.09899	1.12579	1.1526	1.1794	1.20621	1.23301	1.25982	1.28662	1.31342
0	0.0252704	0.0505408	0.0758112	0.101082	0.126352	0.151622	0.176893	0.202163	0.227433	0.252704	0.277974	0.303245	0.328515	0.353785	0.379056	0.404326	0.429597	0.454867	0.480137	0.505408	0.530678	0.555949	0.581219	0.606489	0.63176	0.65703	0.6823	0.707571	0.732841	0.758112	0.783382	0.808652	0.833923	0.859193	0.884464	0.909734	0.935004	0.960275	0.985545	1.01082	1.03609	1.06136	1.08663	1.1119	1.13717	1.16244	1.18771	1.21298	1.23825
0	0.0237285	0.047457	0.0711855	0.094914	0.118642	0.142371	0.166099	0.189828	0.213556	0.237285	0.261013	0.284742	0.30847	0.332199	0.355927	0.379656	0.403384	0.427113	0.450841	0.47457	0.498298	0.522027	0.545755	0.569484	0.593212	0.616941	0.640669	0.664398	0.688126	0.711855	0.735583	0.759312	0.78304	0.806769	0.830497	0.854226	0.877954	0.901683	0.925411	0.94914	0.972868	0.996597	1.02032	1.04405	1.06778	1.09151	1.11524	1.13897	1.1627
0	0.0221794	0.0443587	0.0665381	0.0887174	0.110897	0.133076	0.155256	0.177435	0.199614	0.221794	0.243973	0.266152	0.288332	0.310511	0.33269	0.35487	0.377049	0.399228	0.421408	0.443587	0.465767	0.487946	0.510125	0.532305	0.554484	0.576663	0.598843	0.621022	0.643201	0.665381	0.68756	0.70974	0.731919	0.754098	0.776278	0.798457	0.820636	0.842816	0.864995	0.887174	0.909354	0.931533	0.953712	0.975892	0.998071	1.02025	1.04243	1.06461	1.08679
0	0.0206235	0.041247	0.0618704	0.0824939	0.103117	0.123741	0.144364	0.164988	0.185611	0.206235	0.226858	0.247482	0.268105	0.288729	0.309352	0.329976	0.350599	0.371223	0.391846	0.41247	0.433093	0.453716	0.47434	0.494963	0.515587	0.53621	0.556834	0.577457	0.598081	0.618704	0.639328	0.659951	0.680575	0.701198	0.721822	0.742445	0.763069	0.783692	0.804316	0.824939	0.845563	0.866186	0.886809	0.907433	0.928056	0.94868	0.969303	0.989927	1.01055
0	0.0190613	0.0381226	0.0571839	0.0762452	0.0953066	0.114368	0.133429	0.15249	0.171552	0.190613	0.209674	0.228736	0.247797	0.266858	0.28592	0.304981	0.324042	0.343104	0.362165	0.381226	0.400288	0.419349	0.43841	0.457471	0.476533	0.495594	0.514655	0.533717	0.552778	0.571839	0.590901	0.609962	0.629023	0.648085	0.667146	0.686207	0.705268	0.72433	0.743391	0.762452	0.781514	0.800575	0.819636	0.838698	0.857759	0.87682	0.895882	0.914943	0.934004
0	0.0174933	0.0349867	0.05248	0.0699734	0.0874667	0.10496	0.122453	0.139947	0.15744	0.174933	0.192427	0.20992	0.227413	0.244907	0.2624	0.279893	0.297387	0.31488	0.332373	0.349867	0.36736	0.384853	0.402347	0.41984	0.437333	0.454827	0.47232	0.489813	0.507307	0.5248	0.542293	0.559787	0.57728	0.594773	0.612267	0.62976	0.647254	0.664747	0.68224	0.699734	0.717227	0.73472	0.752214	0.769707	0.7872	0.804694	0.822187	0.83968	0.857174
0	0.01592	0.0318401	0.0477601	0.0636801	0.0796002	0.0955202	0.11144	0.12736	0.14328	0.1592	0.17512	0.19104	0.20696	0.222881	0.238801	0.254721	0.270641	0.286561	0.302481	0.318401	0.334321	0.350241	0.366161	0.382081	0.398001	0.413921	0.429841	0.445761	0.461681	0.477601	0.493521	0.509441	0.525361	0.541281	0.557201	0.573121	0.589041	0.604961	0.620881	0.636801	0.652722	0.668642	0.684562	0.700482	0.716402	0.732322	0.748242	0.764162	0.780082
0	0.0143419	0.0286838	0.0430257	0.0573675	0.0717094	0.0860513	0.100393	0.114735	0.129077	0.143419	0.157761	0.172103	0.186445	0.200786	0.215128	0.22947	0.243812	0.258154	0.272496	0.286838	0.30118	0.315522	0.329863	0.344205	0.358547	0.372889	0.387231	0.401573	0.415915	0.430257	0.444598	0.45894	0.473282	0.487624	0.501966	0.516308	0.53065	0.544992	0.559334	0.573675	0.588017	0.602359	0.616701	0.631043	0.645385	0.659727	0.674069	0.688411	0.702752
0	0.0127594	0.0255187	0.0382781	0.0510375	0.0637968	0.0765562	0.0893156	0.102075	0.114834	0.127594	0.140353	0.153112	0.165872	0.178631	0.191391	0.20415	0.216909	0.229669	0.242428	0.255187	0.267947	0.280706	0.293465	0.306225	0.318984	0.331744	0.344503	0.357262	0.370022	0.382781	0.39554	0.4083	0.421059	0.433818	0.446578	0.459337	0.472097	0.484856	0.497615	0.510375	0.523134	0.535893	0.548653	0.561412	0.574172	0.586931	0.59969	0.61245	0.625209
0	0.011173	0.0223459	0.0335189	0.0446918	0.0558648	0.0670378	0.0782107	0.0893837	0.100557	0.11173	0.122903	0.134076	0.145249	0.156421	0.167594	0.178767	0.18994	0.201113	0.212286	0.223459	0.234632	0.245805	0.256978	0.268151	0.279324	0.290497	0.30167	0.312843	0.324016	0.335189	0.346362	0.357535	0.368708	0.379881	0.391054	0.402227	0.4134	0.424573	0.435746	0.446918	0.458091	0.469264	0.480437	0.49161	0.502783	0.513956	0.525129	0.536302	0.547475
0	0.00958315	0.0191663	0.0287495	0.0383326	0.0479158	0.0574989	0.0670821	0.0766652	0.0862484	0.0958315	0.105415	0.114998	0.124581	0.134164	0.143747	0.15333	0.162914	0.172497	0.18208	0.191663	0.201246	0.210829	0.220413	0.229996	0.239579	0.249162	0.258745	0.268328	0.277911	0.287495	0.297078	0.306661	0.316244	0.325827	0.33541	0.344993	0.354577	0.36416	0.373743	0.383326	0.392909	0.402492	0.412076	0.421659	0.431242	0.440825	0.450408	0.459991	0.469574
0	0.00799042	0.0159808	0.0239713	0.0319617	0.0399521	0.0479425	0.055933	0.0639234	0.0719138	0.0799042	0.0878947	0.0958851	0.103876	0.111866	0.119856	0.127847	0.135837	0.143828	0.151818	0.159808	0.167799	0.175789	0.18378	0.19177	0.199761	0.207751	0.215741	0.223732	0.231722	0.239713	0.247703	0.255694	0.263684	0.271674	0.279665	0.287655	0.295646	0.303636	0.311627	0.319617	0.327607	0.335598	0.343588	0.351579	0.359569	0.36756	0.37555	0.38354	0.391531
0	0.00639526	0.0127905	0.0191858	0.025581	0.0319763	0.0383716	0.0447668	0.0511621	0.0575574	0.0639526	0.0703479	0.0767431	0.0831384	0.0895337	0.0959289	0.102324	0.108719	0.115115	0.12151	0.127905	0.134301	0.140696	0.147091	0.153486	0.159882	0.166277	0.172672	0.179067	0.185463	0.191858	0.198253	0.204648	0.211044	0.217439	0.223834	0.230229	0.236625	0.24302	0.249415	0.25581	0.262206	0.268601	0.274996	0.281392	0.287787	0.294182	0.300577	0.306973	0.313368
0	0.00479815	0.0095963	0.0143945	0.0191926	0.0239908	0.0287889	0.0335871	0.0383852	0.0431834	0.0479815	0.0527797	0.0575778	0.062376	0.0671741	0.0719723	0.0767704	0.0815686	0.0863667	0.0911649	0.095963	0.100761	0.105559	0.110357	0.115156	0.119954	0.124752	0.12955	0.134348	0.139146	0.143945	0.148743	0.153541	0.158339	0.163137	0.167935	0.172733	0.177532	0.18233	0.187128	0.191926	0.196724	0.201522	0.206321	0.211119	0.215917	0.220715	0.225513	0.230311	0.235109
0	0.00319958	0.00639916	0.00959874	0.0127983	0.0159979	0.0191975	0.0223971	0.0255966	0.0287962	0.0319958	0.0351954	0.038395	0.0415945	0.0447941	0.0479937	0.0511933	0.0543929	0.0575924	0.060792	0.0639916	0.0671912	0.0703908	0.0735903	0.0767899	0.0799895	0.0831891	0.0863887	0.0895882	0.0927878	0.0959874	0.099187	0.102387	0.105586	0.108786	0.111985	0.115185	0.118384	0.121584	0.124784	0.127983	0.131183	0.134382	0.137582	0.140782	0.143981	0.147181	0.15038	0.15358	0.156779
0	0.00160003	0.00320007	0.0048001	0.00640014	0.00800017	0.0096002	0.0112002	0.0128003	0.0144003	0.0160003	0.0176004	0.0192004	0.0208004	0.0224005	0.0240005	0.0256005	0.0272006	0.0288006	0.0304006	0.0320007	0.0336007	0.0352007	0.0368008	0.0384008	0.0400008	0.0416009	0.0432009	0.0448009	0.046401	0.048001	0.049601	0.0512011	0.0528011	0.0544011	0.0560012	0.0576012	0.0592013	0.0608013	0.0624013	0.0640014	0.0656014	0.0672014	0.0688015	0.0704015	0.0720015	0.0736016	0.0752016	0.0768016	0.0784017
0	0	0	0	0	0	0	0	0	0	0	0	0	0	0	0	0	0	0	0	0	0	0	0	0	0	0	0	0	0	0	0	0	0	0	0	0	0	0	0	0	0	0	0	0	0	0	0	0	0
0	-0.00160003	-0.00320007	-0.0048001	-0.00640014	-0.00800017	-0.0096002	-0.0112002	-0.0128003	-0.0144003	-0.0160003	-0.0176004	-0.0192004	-0.0208004	-0.0224005	-0.0240005	-0.0256005	-0.0272006	-0.0288006	-0.0304006	-0.0320007	-0.0336007	-0.0352007	-0.0368008	-0.0384008	-0.0400008	-0.0416009	-0.0432009	-0.0448009	-0.046401	-0.048001	-0.049601	-0.0512011	-0.0528011	-0.0544011	-0.0560012	-0.0576012	-0.0592013	-0.0608013	-0.0624013	-0.0640014	-0.0656014	-0.0672014	-0.0688015	-0.0704015	-0.0720015	-0.0736016	-0.0752016	-0.0768016	-0.0784017
0	-0.00319958	-0.00639916	-0.00959874	-0.0127983	-0.0159979	-0.0191975	-0.0223971	-0.0255966	-0.0287962	-0.0319958	-0.0351954	-0.038395	-0.0415945	-0.0447941	-0.0479937	-0.0511933	-0.0543929	-0.0575924	-0.060792	-0.0639916	-0.0671912	-0.0703908	-0.0735903	-0.0767899	-0.0799895	-0.0831891	-0.0863887	-0.0895882	-0.0927878	-0.0959874	-0.099187	-0.102387	-0.105586	-0.108786	-0.111985	-0.115185	-0.118384	-0.121584	-0.124784	-0.127983	-0.131183	-0.134382	-0.137582	-0.140782	-0.143981	-0.147181	-0.15038	-0.15358	-0.156779
0	-0.00479815	-0.0095963	-0.0143945	-0.0191926	-0.0239908	-0.0287889	-0.0335871	-0.0383852	-0.0431834	-0.0479815	-0.0527797	-0.0575778	-0.062376	-0.0671741	-0.0719723	-0.0767704	-0.0815686	-0.0863667	-0.0911649	-0.095963	-0.100761	-0.105559	-0.110357	-0.115156	-0.119954	-0.124752	-0.12955	-0.134348	-0.139146	-0.143945	-0.148743	-0.153541	-0.158339	-0.163137	-0.167935	-0.172733	-0.177532	-0.18233	-0.187128	-0.191926	-0.196724	-0.201522	-0.206321	-0.211119	-0.215917	-0.220715	-0.225513	-0.230311	-0.235109
0	-0.00639526	-0.0127905	-0.0191858	-0.025581	-0.0319763	-0.0383716	-0.0447668	-0.0511621	-0.0575574	-0.0639526	-0.0703479	-0.0767431	-0.0831384	-0.0895337	-0.0959289	-0.102324	-0.108719	-0.115115	-0.12151	-0.127905	-0.134301	-0.140696	-0.147091	-0.153486	-0.159882	-0.166277	-0.172672	-0.179067	-0.185463	-0.191858	-0.198253	-0.204648	-0.211044	-0.217439	-0.223834	-0.230229	-0.236625	-0.24302	-0.249415	-0.25581	-0.262206	-0.268601	-0.274996	-0.281392	-0.287787	-0.294182	-0.300577	-0.306973	-0.313368
0	-0.00799042	-0.0159808	-0.0239713	-0.0319617	-0.0399521	-0.0479425	-0.055933	-0.0639234	-0.0719138	-0.0799042	-0.0878947	-0.0958851	-0.103876	-0.111866	-0.119856	-0.127847	-0.135837	-0.143828	-0.151818	-0.159808	-0.167799	-0.175789	-0.18378	-0.19177	-0.199761	-0.207751	-0.215741	-0.223732	-0.231722	-0.239713	-0.247703	-0.255694	-0.263684	-0.271674	-0.279665	-0.287655	-0.295646	-0.303636	-0.311627	-0.319617	-0.327607	-0.335598	-0.343588	-0.351579	-0.359569	-0.36756	-0.37555	-0.38354	-0.391531
0	-0.00958315	-0.0191663	-0.0287495	-0.0383326	-0.0479158	-0.0574989	-0.0670821	-0.0766652	-0.0862484	-0.0958315	-0.105415	-0.114998	-0.124581	-0.134164	-0.143747	-0.15333	-0.162914	-0.172497	-0.18208	-0.191663	-0.201246	-0.210829	-0.220413	-0.229996	-0.239579	-0.249162	-0.258745	-0.268328	-0.277911	-0.287495	-0.297078	-0.306661	-0.316244	-0.325827	-0.33541	-0.344993	-0.354577	-0.36416	-0.373743	-0.383326	-0.392909	-0.402492	-0.412076	-0.421659	-0.431242	-0.440825	-0.450408	-0.459991	-0.469574
0	-0.011173	-0.0223459	-0.0335189	-0.0446918	-0.0558648	-0.0670378	-0.0782107	-0.0893837	-0.100557	-0.11173	-0.122903	-0.134076	-0.145249	-0.156421	-0.167594	-0.178767	-0.18994	-0.201113	-0.212286	-0.223459	-0.234632	-0.245805	-0.256978	-0.268151	-0.279324	-0.290497	-0.30167	-0.312843	-0.324016	-0.335189	-0.346362	-0.357535	-0.368708	-0.379881	-0.391054	-0.402227	-0.4134	-0.424573	-0.435746	-0.446918	-0.458091	-0.469264	-0.480437	-0.49161	-0.502783	-0.513956	-0.525129	-0.536302	-0.547475
0	-0.0127594	-0.0255187	-0.0382781	-0.0510375	-0.0637968	-0.0765562	-0.0893156	-0.102075	-0.114834	-0.127594	-0.140353	-0.153112	-0.165872	-0.178631	-0.191391	-0.20415	-0.216909	-0.229669	-0.242428	-0.255187	-0.267947	-0.280706	-0.293465	-0.306225	-0.318984	-0.331744	-0.344503	-0.357262	-0.370022	-0.382781	-0.39554	-0.4083	-0.421059	-0.433818	-0.446578	-0.459337	-0.472097	-0.484856	-0.497615	-0.510375	-0.523134	-0.535893	-0.548653	-0.561412	-0.574172	-0.586931	-0.59969	-0.61245	-0.625209
0	-0.0143419	-0.0286838	-0.0430257	-0.0573675	-0.0717094	-0.0860513	-0.100393	-0.114735	-0.129077	-0.143419	-0.157761	-0.172103	-0.186445	-0.200786	-0.215128	-0.22947	-0.243812	-0.258154	-0.272496	-0.286838	-0.30118	-0.315522	-0.329863	-0.344205	-0.358547	-0.372889	-0.387231	-0.401573	-0.415915	-0.430257	-0.444598	-0.45894	-0.473282	-0.487624	-0.501966	-0.516308	-0.53065	-0.544992	-0.559334	-0.573675	-0.588017	-0.602359	-0.616701	-0.631043	-0.645385	-0.659727	-0.674069	-0.688411	-0.702752
0	-0.01592	-0.0318401	-0.0477601	-0.0636801	-0.0796002	-0.0955202	-0.11144	-0.12736	-0.14328	-0.1592	-0.17512	-0.19104	-0.20696	-0.222881	-0.238801	-0.254721	-0.270641	-0.286561	-0.302481	-0.318401	-0.334321	-0.350241	-0.366161	-0.382081	-0.398001	-0.413921	-0.429841	-0.445761	-0.461681	-0.477601	-0.493521	-0.509441	-0.525361	-0.541281	-0.557201	-0.573121	-0.589041	-0.604961	-0.620881	-0.636801	-0.652722	-0.668642	-0.684562	-0.700482	-0.716402	-0.732322	-0.748242	-0.764162	-0.780082
0	-0.0174933	-0.0349867	-0.05248	-0.0699734	-0.0874667	-0.10496	-0.122453	-0.139947	-0.15744	-0.174933	-0.192427	-0.20992	-0.227413	-0.244907	-0.2624	-0.279893	-0.297387	-0.31488	-0.332373	-0.349867	-0.36736	-0.384853	-0.402347	-0.41984	-0.437333	-0.454827	-0.47232	-0.489813	-0.507307	-0.5248	-0.542293	-0.559787	-0.57728	-0.594773	-0.612267	-0.62976	-0.647254	-0.664747	-0.68224	-0.699734	-0.717227	-0.73472	-0.752214	-0.769707	-0.7872	-0.804694	-0.822187	-0.83968	-0.857174
0	-0.0190613	-0.0381226	-0.0571839	-0.0762452	-0.0953066	-0.114368	-0.133429	-0.15249	-0.171552	-0.190613	-0.209674	-0.228736	-0.247797	-0.266858	-0.28592	-0.304981	-0.324042	-0.343104	-0.362165	-0.381226	-0.400288	-0.419349	-0.43841	-0.457471	-0.476533	-0.495594	-0.514655	-0.533717	-0.552778	-0.571839	-0.590901	-0.609962	-0.629023	-0.648085	-0.667146	-0.686207	-0.705268	-0.72433	-0.743391	-0.762452	-0.781514	-0.800575	-0.819636	-0.838698	-0.857759	-0.87682	-0.895882	-0.914943	-0.934004
0	-0.0206235	-0.041247	-0.0618704	-0.0824939	-0.103117	-0.123741	-0.144364	-0.164988	-0.185611	-0.206235	-0.226858	-0.247482	-0.268105	-0.288729	-0.309352	-0.329976	-0.350599	-0.371223	-0.391846	-0.41247	-0.433093	-0.453716	-0.47434	-0.494963	-0.515587	-0.53621	-0.556834	-0.577457	-0.598081	-0.618704	-0.639328	-0.659951	-0.680575	-0.701198	-0.721822	-0.742445	-0.763069	-0.783692	-0.804316	-0.824939	-0.845563	-0.866186	-0.886809	-0.907433	-0.928056	-0.94868	-0.969303	-0.989927	-1.01055
0	-0.0221794	-0.0443587	-0.0665381	-0.0887174	-0.110897	-0.133076	-0.155256	-0.177435	-0.199614	-0.221794	-0.243973	-0.266152	-0.288332	-0.310511	-0.33269	-0.35487	-0.377049	-0.399228	-0.421408	-0.443587	-0.465767	-0.487946	-0.510125	-0.532305	-0.554484	-0.576663	-0.598843	-0.621022	-0.643201	-0.665381	-0.68756	-0.70974	-0.731919	-0.754098	-0.776278	-0.798457	-0.820636	-0.842816	-0.864995	-0.887174	-0.909354	-0.931533	-0.953712	-0.975892	-0.998071	-1.02025	-1.04243	-1.06461	-1.08679
0	-0.0237285	-0.047457	-0.0711855	-0.094914	-0.118642	-0.142371	-0.166099	-0.189828	-0.213556	-0.237285	-0.261013	-0.284742	-0.30847	-0.332199	-0.355927	-0.379656	-0.403384	-0.427113	-0.450841	-0.47457	-0.498298	-0.522027	-0.545755	-0.569484	-0.593212	-0.616941	-0.640669	-0.664398	-0.688126	-0.711855	-0.735583	-0.759312	-0.78304	-0.806769	-0.830497	-0.854226	-0.877954	-0.901683	-0.925411	-0.94914	-0.972868	-0.996597	-1.02032	-1.04405	-1.06778	-1.09151	-1.11524	-1.13897	-1.1627
0	-0.0252704	-0.0505408	-0.0758112	-0.101082	-0.126352	-0.151622	-0.176893	-0.202163	-0.227433	-0.252704	-0.277974	-0.303245	-0.328515	-0.353785	-0.379056	-0.404326	-0.429597	-0.454867	-0.480137	-0.505408	-0.530678	-0.555949	-0.581219	-0.606489	-0.63176	-0.65703	-0.6823	-0.707571	-0.732841	-0.758112	-0.783382	-0.808652	-0.833923	-0.859193	-0.884464	-0.909734	-0.935004	-0.960275	-0.985545	-1.01082	-1.03609	-1.06136	-1.08663	-1.1119	-1.13717	-1.16244	-1.18771	-1.21298	-1.23825
0	-0.0268046	-0.0536092	-0.0804138	-0.107218	-0.134023	-0.160828	-0.187632	-0.214437	-0.241241	-0.268046	-0.29485	-0.321655	-0.34846	-0.375264	-0.402069	-0.428873	-0.455678	-0.482483	-0.509287	-0.536092	-0.562896	-0.589701	-0.616506	-0.64331	-0.670115	-0.696919	-0.723724	-0.750529	-0.777333	-0.804138	-0.830942	-0.857747	-0.884551	-0.911356	-0.938161	-0.964965	-0.99177	-1.01857	-1.04538	-1.07218	-1.09899	-1.12579	-1.1526	-1.1794	-1.20621	-1.23301	-1.25982	-1.28662	-1.31342
0	-0.0283306	-0.0566613	-0.0849919	-0.113323	-0.141653	-0.169984	-0.198314	-0.226645	-0.254976	-0.283306	-0.311637	-0.339968	-0.368298	-0.396629	-0.424959	-0.45329	-0.481621	-0.509951	-0.538282	-0.566613	-0.594943	-0.623274	-0.651604	-0.679935	-0.708266	-0.736596	-0.764927	-0.793258	-0.821588	-0.849919	-0.878249	-0.90658	-0.934911	-0.963241	-0.991572	-1.0199	-1.04823	-1.07656	-1.10489	-1.13323	-1.16156	-1.18989	-1.21822	-1.24655	-1.27488	-1.30321	-1.33154	-1.35987	-1.3882
0	-0.029848	-0.0596961	-0.0895441	-0.119392	-0.14924	-0.179088	-0.208936	-0.238784	-0.268632	-0.29848	-0.328328	-0.358176	-0.388024	-0.417873	-0.447721	-0.477569	-0.507417	-0.537265	-0.567113	-0.596961	-0.626809	-0.656657	-0.686505	-0.716353	-0.746201	-0.776049	-0.805897	-0.835745	-0.865593	-0.895441	-0.925289	-0.955137	-0.984985	-1.01483	-1.04468	-1.07453	-1.10438	-1.13423	-1.16407	-1.19392	-1.22377	-1.25362	-1.28347	-1.31331	-1.34316	-1.37301	-1.40286	-1.43271	-1.46255
0	-0.0313564	-0.0627127	-0.0940691	-0.125425	-0.156782	-0.188138	-0.219494	-0.250851	-0.282207	-0.313564	-0.34492	-0.376276	-0.407633	-0.438989	-0.470345	-0.501702	-0.533058	-0.564414	-0.595771	-0.627127	-0.658483	-0.68984	-0.721196	-0.752552	-0.783909	-0.815265	-0.846621	-0.877978	-0.909334	-0.940691	-0.972047	-1.0034	-1.03476	-1.06612	-1.09747	-1.12883	-1.16019	-1.19154	-1.2229	-1.25425	-1.28561	-1.31697	-1.34832	-1.37968	-1.41104	-1.44239	-1.47375	-1.5051	-1.53646
0	-0.0328551	-0.0657102	-0.0985653	-0.13142	-0.164276	-0.197131	-0.229986	-0.262841	-0.295696	-0.328551	-0.361406	-0.394261	-0.427117	-0.459972	-0.492827	-0.525682	-0.558537	-0.591392	-0.624247	-0.657102	-0.689957	-0.722813	-0.755668	-0.788523	-0.821378	-0.854233	-0.887088	-0.919943	-0.952798	-0.985653	-1.01851	-1.05136	-1.08422	-1.11707	-1.14993	-1.18278	-1.21564	-1.24849	-1.28135	-1.3142	-1.34706	-1.37991	-1.41277	-1.44563	-1.47848	-1.51134	-1.54419	-1.57705	-1.6099
0	-0.0343439	-0.0686877	-0.103032	-0.137375	-0.171719	-0.206063	-0.240407	-0.274751	-0.309095	-0.343439	-0.377783	-0.412126	-0.44647	-0.480814	-0.515158	-0.549502	-0.583846	-0.61819	-0.652534	-0.686877	-0.721221	-0.755565	-0.789909	-0.824253	-0.858597	-0.892941	-0.927285	-0.961628	-0.995972	-1.03032	-1.06466	-1.099	-1.13335	-1.16769	-1.20204	-1.23638	-1.27072	-1.30507	-1.33941	-1.37375	-1.4081	-1.44244	-1.47679	-1.51113	-1.54547	-1.57982	-1.61416	-1.64851	-1.68285
0	-0.0358222	-0.0716443	-0.107467	-0.143289	-0.179111	-0.214933	-0.250755	-0.286577	-0.3224	-0.358222	-0.394044	-0.429866	-0.465688	-0.50151	-0.537333	-0.573155	-0.608977	-0.644799	-0.680621	-0.716443	-0.752266	-0.788088	-0.82391	-0.859732	-0.895554	-0.931376	-0.967199	-1.00302	-1.03884	-1.07467	-1.11049	-1.14631	-1.18213	-1.21795	-1.25378	-1.2896	-1.32542	-1.36124	-1.39706	-1.43289	-1.46871	-1.50453	-1.54035	-1.57618	-1.612	-1.64782	-1.68364	-1.71946	-1.75529
0	-0.0372895	-0.0745791	-0.111869	-0.149158	-0.186448	-0.223737	-0.261027	-0.298316	-0.335606	-0.372895	-0.410185	-0.447475	-0.484764	-0.522054	-0.559343	-0.596633	-0.633922	-0.671212	-0.708501	-0.745791	-0.783081	-0.82037	-0.85766	-0.894949	-0.932239	-0.969528	-1.00682	-1.04411	-1.0814	-1.11869	-1.15598	-1.19327	-1.23056	-1.26784	-1.30513	-1.34242	-1.37971	-1.417	-1.45429	-1.49158	-1.52887	-1.56616	-1.60345	-1.64074	-1.67803	-1.71532	-1.75261	-1.7899	-1.82719
0	-0.0387456	-0.0774911	-0.116237	-0.154982	-0.193728	-0.232473	-0.271219	-0.309965	-0.34871	-0.387456	-0.426201	-0.464947	-0.503692	-0.542438	-0.581184	-0.619929	-0.658675	-0.69742	-0.736166	-0.774911	-0.813657	-0.852403	-0.891148	-0.929894	-0.968639	-1.00738	-1.04613	-1.08488	-1.12362	-1.16237	-1.20111	-1.23986	-1.2786	-1.31735	-1.3561	-1.39484	-1.43359	-1.47233	-1.51108	-1.54982	-1.58857	-1.62731	-1.66606	-1.70481	-1.74355	-1.7823	-1.82104	-1.85979	-1.89853
0	-0.0401898	-0.0803796	-0.120569	-0.160759	-0.200949	-0.241139	-0.281329	-0.321518	-0.361708	-0.401898	-0.442088	-0.482278	-0.522467	-0.562657	-0.602847	-0.643037	-0.683227	-0.723416	-0.763606	-0.803796	-0.843986	-0.884176	-0.924365	-0.964555	-1.00474	-1.04493	-1.08512	-1.12531	-1.1655	-1.20569	-1.24588	-1.28607	-1.32626	-1.36645	-1.40664	-1.44683	-1.48702	-1.52721	-1.5674	-1.60759	-1.64778	-1.68797	-1.72816	-1.76835	-1.80854	-1.84873	-1.88892	-1.92911	-1.9693
0	-0.0416218	-0.0832436	-0.124865	-0.166487	-0.208109	-0.249731	-0.291352	-0.332974	-0.374596	-0.416218	-0.45784	-0.499461	-0.541083	-0.582705	-0.624327	-0.665948	-0.70757	-0.749192	-0.790814	-0.832436	-0.874057	-0.915679	-0.957301	-0.998923	-1.04054	-1.08217	-1.12379	-1.16541	-1.20703	-1.24865	-1.29028	-1.3319	-1.37352	-1.41514	-1.45676	-1.49838	-1.54001	-1.58163	-1.62325	-1.66487	-1.70649	-1.74811	-1.78974	-1.83136	-1.87298	-1.9146	-1.95622	-1.99785	-2.03947
0	-0.0430411	-0.0860822	-0.129123	-0.172164	-0.215205	-0.258246	-0.301288	-0.344329	-0.38737	-0.430411	-0.473452	-0.516493	-0.559534	-0.602575	-0.645616	-0.688657	-0.731698	-0.774739	-0.81778	-0.860822	-0.903863	-0.946904	-0.989945	-1.03299	-1.07603	-1.11907	-1.16211	-1.20515	-1.24819	-1.29123	-1.33427	-1.37731	-1.42036	-1.4634	-1.50644	-1.54948	-1.59252	-1.63556	-1.6786	-1.72164	-1.76468	-1.80773	-1.85077	-1.89381	-1.93685	-1.97989	-2.02293	-2.06597	-2.10901
0	-0.0444473	-0.0888945	-0.133342	-0.177789	-0.222236	-0.266684	-0.311131	-0.355578	-0.400025	-0.444473	-0.48892	-0.533367	-0.577814	-0.622262	-0.666709	-0.711156	-0.755604	-0.800051	-0.844498	-0.888945	-0.933393	-0.97784	-1.02229	-1.06673	-1.11118	-1.15563	-1.20008	-1.24452	-1.28897	-1.33342	-1.37787	-1.42231	-1.46676	-1.51121	-1.55565	-1.6001	-1.64455	-1.689	-1.73344	-1.77789	-1.82234	-1.86679	-1.91123	-1.95568	-2.00013	-2.04457	-2.08902	-2.13347	-2.17792
0	-0.0458399	-0.0916798	-0.13752	-0.18336	-0.2292	-0.27504	-0.320879	-0.366719	-0.412559	-0.458399	-0.504239	-0.550079	-0.595919	-0.641759	-0.687599	-0.733439	-0.779279	-0.825119	-0.870958	-0.916798	-0.962638	-1.00848	-1.05432	-1.10016	-1.146	-1.19184	-1.23768	-1.28352	-1.32936	-1.3752	-1.42104	-1.46688	-1.51272	-1.55856	-1.6044	-1.65024	-1.69608	-1.74192	-1.78776	-1.8336	-1.87944	-1.92528	-1.97112	-2.01696	-2.0628	-2.10864	-2.15448	-2.20032	-2.24616
0	-0.0472186	-0.0944372	-0.141656	-0.188874	-0.236093	-0.283312	-0.33053	-0.377749	-0.424967	-0.472186	-0.519405	-0.566623	-0.613842	-0.661061	-0.708279	-0.755498	-0.802716	-0.849935	-0.897154	-0.944372	-0.991591	-1.03881	-1.08603	-1.13325	-1.18047	-1.22768	-1.2749	-1.32212	-1.36934	-1.41656	-1.46378	-1.511	-1.55821	-1.60543	-1.65265	-1.69987	-1.74709	-1.79431	-1.84153	-1.88874	-1.93596	-1.98318	-2.0304	-2.07762	-2.12484	-2.17206	-2.21927	-2.26649	-2.31371
0	-0.0485829	-0.0971658	-0.145749	-0.194332	-0.242915	-0.291497	-0.34008	-0.388663	-0.437246	-0.485829	-0.534412	-0.582995	-0.631578	-0.680161	-0.728744	-0.777327	-0.82591	-0.874492	-0.923075	-0.971658	-1.02024	-1.06882	-1.11741	-1.16599	-1.21457	-1.26316	-1.31174	-1.36032	-1.4089	-1.45749	-1.50607	-1.55465	-1.60324	-1.65182	-1.7004	-1.74898	-1.79757	-1.84615	-1.89473	-1.94332	-1.9919	-2.04048	-2.08907	-2.13765	-2.18623	-2.23481	-2.2834	-2.33198	-2.38056
0	-0.0499324	-0.0998648	-0.149797	-0.19973	-0.249662	-0.299595	-0.349527	-0.399459	-0.449392	-0.499324	-0.549257	-0.599189	-0.649121	-0.699054	-0.748986	-0.798919	-0.848851	-0.898784	-0.948716	-0.998648	-1.04858	-1.09851	-1.14845	-1.19838	-1.24831	-1.29824	-1.34818	-1.39811	-1.44804	-1.49797	-1.5479	-1.59784	-1.64777	-1.6977	-1.74763	-1.79757	-1.8475	-1.89743	-1.94736	-1.9973	-2.04723	-2.09716	-2.14709	-2.19703	-2.24696	-2.29689	-2.34682	-2.39676	-2.44669
0	-0.0512667	-0.102533	-0.1538	-0.205067	-0.256334	-0.3076	-0.358867	-0.410134	-0.4614	-0.512667	-0.563934	-0.615201	-0.666467	-0.717734	-0.769001	-0.820267	-0.871534	-0.922801	-0.974068	-1.02533	-1.0766	-1.12787	-1.17913	-1.2304	-1.28167	-1.33293	-1.3842	-1.43547	-1.48673	-1.538	-1.58927	-1.64053	-1.6918	-1.74307	-1.79434	-1.8456	-1.89687	-1.94814	-1.9994	-2.05067	-2.10194	-2.1532	-2.20447	-2.25574	-2.307	-2.35827	-2.40954	-2.4608	-2.51207
0	-0.0525854	-0.105171	-0.157756	-0.210342	-0.262927	-0.315512	-0.368098	-0.420683	-0.473269	-0.525854	-0.578439	-0.631025	-0.68361	-0.736196	-0.788781	-0.841366	-0.893952	-0.946537	-0.999123	-1.05171	-1.10429	-1.15688	-1.20946	-1.26205	-1.31463	-1.36722	-1.41981	-1.47239	-1.52498	-1.57756	-1.63015	-1.68273	-1.73532	-1.7879	-1.84049	-1.89307	-1.94566	-1.99825	-2.05083	-2.10342	-2.156	-2.20859	-2.26117	-2.31376	-2.36634	-2.41893	-2.47151	-2.5241	-2.57668
0	-0.0538881	-0.107776	-0.161664	-0.215552	-0.26944	-0.323328	-0.377216	-0.431104	-0.484993	-0.538881	-0.592769	-0.646657	-0.700545	-0.754433	-0.808321	-0.862209	-0.916097	-0.969985	-1.02387	-1.07776	-1.13165	-1.18554	-1.23943	-1.29331	-1.3472	-1.40109	-1.45498	-1.50887	-1.56275	-1.61664	-1.67053	-1.72442	-1.77831	-1.83219	-1.88608	-1.93997	-1.99386	-2.04775	-2.10163	-2.15552	-2.20941	-2.2633	-2.31719	-2.37107	-2.42496	-2.47885	-2.53274	-2.58663	-2.64051
0	-0.0551743	-0.110349	-0.165523	-0.220697	-0.275872	-0.331046	-0.38622	-0.441394	-0.496569	-0.551743	-0.606917	-0.662092	-0.717266	-0.77244	-0.827615	-0.882789	-0.937963	-0.993137	-1.04831	-1.10349	-1.15866	-1.21383	-1.26901	-1.32418	-1.37936	-1.43453	-1.48971	-1.54488	-1.60005	-1.65523	-1.7104	-1.76558	-1.82075	-1.87593	-1.9311	-1.98627	-2.04145	-2.09662	-2.1518	-2.20697	-2.26215	-2.31732	-2.3725	-2.42767	-2.48284	-2.53802	-2.59319	-2.64837	-2.70354
0	-0.0564437	-0.112887	-0.169331	-0.225775	-0.282219	-0.338662	-0.395106	-0.45155	-0.507994	-0.564437	-0.620881	-0.677325	-0.733769	-0.790212	-0.846656	-0.9031	-0.959544	-1.01599	-1.07243	-1.12887	-1.18532	-1.24176	-1.29821	-1.35465	-1.41109	-1.46754	-1.52398	-1.58042	-1.63687	-1.69331	-1.74976	-1.8062	-1.86264	-1.91909	-1.97553	-2.03197	-2.08842	-2.14486	-2.20131	-2.25775	-2.31419	-2.37064	-2.42708	-2.48352	-2.53997	-2.59641	-2.65286	-2.7093	-2.76574
0	-0.057696	-0.115392	-0.173088	-0.230784	-0.28848	-0.346176	-0.403872	-0.461568	-0.519264	-0.57696	-0.634656	-0.692352	-0.750048	-0.807744	-0.86544	-0.923136	-0.980832	-1.03853	-1.09622	-1.15392	-1.21162	-1.26931	-1.32701	-1.3847	-1.4424	-1.5001	-1.55779	-1.61549	-1.67318	-1.73088	-1.78858	-1.84627	-1.90397	-1.96166	-2.01936	-2.07706	-2.13475	-2.19245	-2.25014	-2.30784	-2.36554	-2.42323	-2.48093	-2.53862	-2.59632	-2.65402	-2.71171	-2.76941	-2.8271
0	-0.0589307	-0.117861	-0.176792	-0.235723	-0.294653	-0.353584	-0.412515	-0.471445	-0.530376	-0.589307	-0.648237	-0.707168	-0.766099	-0.825029	-0.88396	-0.942891	-1.00182	-1.06075	-1.11968	-1.17861	-1.23754	-1.29647	-1.35541	-1.41434	-1.47327	-1.5322	-1.59113	-1.65006	-1.70899	-1.76792	-1.82685	-1.88578	-1.94471	-2.00364	-2.06257	-2.1215	-2.18043	-2.23937	-2.2983	-2.35723	-2.41616	-2.47509	-2.53402	-2.59295	-2.65188	-2.71081	-2.76974	-2.82867	-2.8876
0	-0.0601474	-0.120295	-0.180442	-0.24059	-0.300737	-0.360884	-0.421032	-0.481179	-0.541326	-0.601474	-0.661621	-0.721769	-0.781916	-0.842063	-0.902211	-0.962358	-1.02251	-1.08265	-1.1428	-1.20295	-1.2631	-1.32324	-1.38339	-1.44354	-1.50368	-1.56383	-1.62398	-1.68413	-1.74427	-1.80442	-1.86457	-1.92472	-1.98486	-2.04501	-2.10516	-2.16531	-2.22545	-2.2856	-2.34575	-2.4059	-2.46604	-2.52619	-2.58634	-2.64648	-2.70663	-2.76678	-2.82693	-2.88707	-2.94722
0	-0.0613458	-0.122692	-0.184037	-0.245383	-0.306729	-0.368075	-0.429421	-0.490766	-0.552112	-0.613458	-0.674804	-0.736149	-0.797495	-0.858841	-0.920187	-0.981533	-1.04288	-1.10422	-1.16557	-1.22692	-1.28826	-1.34961	-1.41095	-1.4723	-1.53364	-1.59499	-1.65634	-1.71768	-1.77903	-1.84037	-1.90172	-1.96307	-2.02441	-2.08576	-2.1471	-2.20845	-2.26979	-2.33114	-2.39249	-2.45383	-2.51518	-2.57652	-2.63787	-2.69921	-2.76056	-2.82191	-2.88325	-2.9446	-3.00594
0	-0.0625255	-0.125051	-0.187576	-0.250102	-0.312627	-0.375153	-0.437678	-0.500204	-0.562729	-0.625255	-0.68778	-0.750306	-0.812831	-0.875357	-0.937882	-1.00041	-1.06293	-1.12546	-1.18798	-1.25051	-1.31304	-1.37556	-1.43809	-1.50061	-1.56314	-1.62566	-1.68819	-1.75071	-1.81324	-1.87576	-1.93829	-2.00082	-2.06334	-2.12587	-2.18839	-2.25092	-2.31344	-2.37597	-2.43849	-2.50102	-2.56355	-2.62607	-2.6886	-2.75112	-2.81365	-2.87617	-2.9387	-3.00122	-3.06375
0	-0.0636862	-0.127372	-0.191059	-0.254745	-0.318431	-0.382117	-0.445803	-0.509489	-0.573176	-0.636862	-0.700548	-0.764234	-0.82792	-0.891606	-0.955293	-1.01898	-1.08266	-1.14635	-1.21004	-1.27372	-1.33741	-1.4011	-1.46478	-1.52847	-1.59215	-1.65584	-1.71953	-1.78321	-1.8469	-1.91059	-1.97427	-2.03796	-2.10164	-2.16533	-2.22902	-2.2927	-2.35639	-2.42007	-2.48376	-2.54745	-2.61113	-2.67482	-2.73851	-2.80219	-2.86588	-2.92956	-2.99325	-3.05694	-3.12062
0	-0.0648274	-0.129655	-0.194482	-0.25931	-0.324137	-0.388965	-0.453792	-0.518619	-0.583447	-0.648274	-0.713102	-0.777929	-0.842757	-0.907584	-0.972412	-1.03724	-1.10207	-1.16689	-1.23172	-1.29655	-1.36138	-1.4262	-1.49103	-1.55586	-1.62069	-1.68551	-1.75034	-1.81517	-1.88	-1.94482	-2.00965	-2.07448	-2.13931	-2.20413	-2.26896	-2.33379	-2.39862	-2.46344	-2.52827	-2.5931	-2.65792	-2.72275	-2.78758	-2.85241	-2.91723	-2.98206	-3.04689	-3.11172	-3.17654
0	-0.065949	-0.131898	-0.197847	-0.263796	-0.329745	-0.395694	-0.461643	-0.527592	-0.593541	-0.65949	-0.725439	-0.791387	-0.857336	-0.923285	-0.989234	-1.05518	-1.12113	-1.18708	-1.25303	-1.31898	-1.38493	-1.45088	-1.51683	-1.58277	-1.64872	-1.71467	-1.78062	-1.84657	-1.91252	-1.97847	-2.04442	-2.11037	-2.17632	-2.24226	-2.30821	-2.37416	-2.44011	-2.50606	-2.57201	-2.63796	-2.70391	-2.76986	-2.83581	-2.90175	-2.9677	-3.03365	-3.0996	-3.16555	-3.2315
0	-0.0670504	-0.134101	-0.201151	-0.268202	-0.335252	-0.402302	-0.469353	-0.536403	-0.603454	-0.670504	-0.737554	-0.804605	-0.871655	-0.938705	-1.00576	-1.07281	-1.13986	-1.20691	-1.27396	-1.34101	-1.40806	-1.47511	-1.54216	-1.60921	-1.67626	-1.74331	-1.81036	-1.87741	-1.94446	-2.01151	-2.07856	-2.14561	-2.21266	-2.27971	-2.34676	-2.41381	-2.48086	-2.54791	-2.61497	-2.68202	-2.74907	-2.81612	-2.88317	-2.95022	-3.01727	-3.08432	-3.15137	-3.21842	-3.28547
0	-0.0681314	-0.136263	-0.204394	-0.272526	-0.340657	-0.408788	-0.47692	-0.545051	-0.613183	-0.681314	-0.749445	-0.817577	-0.885708	-0.95384	-1.02197	-1.0901	-1.15823	-1.22637	-1.2945	-1.36263	-1.43076	-1.49889	-1.56702	-1.63515	-1.70328	-1.77142	-1.83955	-1.90768	-1.97581	-2.04394	-2.11207	-2.1802	-2.24834	-2.31647	-2.3846	-2.45273	-2.52086	-2.58899	-2.65712	-2.72526	-2.79339	-2.86152	-2.92965	-2.99778	-3.06591	-3.13404	-3.20218	-3.27031	-3.33844
0	-0.0691917	-0.138383	-0.207575	-0.276767	-0.345958	-0.41515	-0.484342	-0.553533	-0.622725	-0.691917	-0.761108	-0.8303	-0.899491	-0.968683	-1.03787	-1.10707	-1.17626	-1.24545	-1.31464	-1.38383	-1.45302	-1.52222	-1.59141	-1.6606	-1.72979	-1.79898	-1.86817	-1.93737	-2.00656	-2.07575	-2.14494	-2.21413	-2.28332	-2.35252	-2.42171	-2.4909	-2.56009	-2.62928	-2.69847	-2.76767	-2.83686	-2.90605	-2.97524	-3.04443	-3.11362	-3.18282	-3.25201	-3.3212	-3.39039
0	-0.0702308	-0.140462	-0.210692	-0.280923	-0.351154	-0.421385	-0.491616	-0.561847	-0.632077	-0.702308	-0.772539	-0.84277	-0.913001	-0.983232	-1.05346	-1.12369	-1.19392	-1.26415	-1.33439	-1.40462	-1.47485	-1.54508	-1.61531	-1.68554	-1.75577	-1.826	-1.89623	-1.96646	-2.03669	-2.10692	-2.17716	-2.24739	-2.31762	-2.38785	-2.45808	-2.52831	-2.59854	-2.66877	-2.739	-2.80923	-2.87946	-2.94969	-3.01993	-3.09016	-3.16039	-3.23062	-3.30085	-3.37108	-3.44131
0	-0.0712486	-0.142497	-0.213746	-0.284994	-0.356243	-0.427492	-0.49874	-0.569989	-0.641238	-0.712486	-0.783735	-0.854983	-0.926232	-0.997481	-1.06873	-1.13998	-1.21123	-1.28248	-1.35372	-1.42497	-1.49622	-1.56747	-1.63872	-1.70997	-1.78122	-1.85246	-1.92371	-1.99496	-2.06621	-2.13746	-2.20871	-2.27996	-2.3512	-2.42245	-2.4937	-2.56495	-2.6362	-2.70745	-2.7787	-2.84994	-2.92119	-2.99244	-3.06369	-3.13494	-3.20619	-3.27744	-3.34868	-3.41993	-3.49118
0	-0.0722447	-0.144489	-0.216734	-0.288979	-0.361223	-0.433468	-0.505713	-0.577958	-0.650202	-0.722447	-0.794692	-0.866936	-0.939181	-1.01143	-1.08367	-1.15592	-1.22816	-1.3004	-1.37265	-1.44489	-1.51714	-1.58938	-1.66163	-1.73387	-1.80612	-1.87836	-1.95061	-2.02285	-2.0951	-2.16734	-2.23959	-2.31183	-2.38408	-2.45632	-2.52856	-2.60081	-2.67305	-2.7453	-2.81754	-2.88979	-2.96203	-3.03428	-3.10652	-3.17877	-3.25101	-3.32326	-3.3955	-3.46775	-3.53999
0	-0.0732188	-0.146438	-0.219656	-0.292875	-0.366094	-0.439313	-0.512531	-0.58575	-0.658969	-0.732188	-0.805407	-0.878625	-0.951844	-1.02506	-1.09828	-1.1715	-1.24472	-1.31794	-1.39116	-1.46438	-1.53759	-1.61081	-1.68403	-1.75725	-1.83047	-1.90369	-1.97691	-2.05013	-2.12334	-2.19656	-2.26978	-2.343	-2.41622	-2.48944	-2.56266	-2.63588	-2.70909	-2.78231	-2.85553	-2.92875	-3.00197	-3.07519	-3.14841	-3.22163	-3.29484	-3.36806	-3.44128	-3.5145	-3.58772
0	-0.0741705	-0.148341	-0.222512	-0.296682	-0.370853	-0.445023	-0.519194	-0.593364	-0.667535	-0.741705	-0.815876	-0.890047	-0.964217	-1.03839	-1.11256	-1.18673	-1.2609	-1.33507	-1.40924	-1.48341	-1.55758	-1.63175	-1.70592	-1.78009	-1.85426	-1.92843	-2.0026	-2.07678	-2.15095	-2.22512	-2.29929	-2.37346	-2.44763	-2.5218	-2.59597	-2.67014	-2.74431	-2.81848	-2.89265	-2.96682	-3.04099	-3.11516	-3.18933	-3.2635	-3.33767	-3.41185	-3.48602	-3.56019	-3.63436
0	-0.0750997	-0.150199	-0.225299	-0.300399	-0.375499	-0.450598	-0.525698	-0.600798	-0.675898	-0.750997	-0.826097	-0.901197	-0.976296	-1.0514	-1.1265	-1.2016	-1.2767	-1.3518	-1.42689	-1.50199	-1.57709	-1.65219	-1.72729	-1.80239	-1.87749	-1.95259	-2.02769	-2.10279	-2.17789	-2.25299	-2.32809	-2.40319	-2.47829	-2.55339	-2.62849	-2.70359	-2.77869	-2.85379	-2.92889	-3.00399	-3.07909	-3.15419	-3.22929	-3.30439	-3.37949	-3.45459	-3.52969	-3.60479	-3.67989
0	-0.076006	-0.152012	-0.228018	-0.304024	-0.38003	-0.456036	-0.532042	-0.608048	-0.684054	-0.76006	-0.836066	-0.912072	-0.988078	-1.06408	-1.14009	-1.2161	-1.2921	-1.36811	-1.44411	-1.52012	-1.59613	-1.67213	-1.74814	-1.82414	-1.90015	-1.97616	-2.05216	-2.12817	-2.20417	-2.28018	-2.35619	-2.43219	-2.5082	-2.58421	-2.66021	-2.73622	-2.81222	-2.88823	-2.96424	-3.04024	-3.11625	-3.19225	-3.26826	-3.34427	-3.42027	-3.49628	-3.57228	-3.64829	-3.7243
0	-0.0768892	-0.153778	-0.230668	-0.307557	-0.384446	-0.461335	-0.538224	-0.615113	-0.692003	-0.768892	-0.845781	-0.92267	-0.999559	-1.07645	-1.15334	-1.23023	-1.30712	-1.38401	-1.46089	-1.53778	-1.61467	-1.69156	-1.76845	-1.84534	-1.92223	-1.99912	-2.07601	-2.1529	-2.22979	-2.30668	-2.38356	-2.46045	-2.53734	-2.61423	-2.69112	-2.76801	-2.8449	-2.92179	-2.99868	-3.07557	-3.15246	-3.22935	-3.30623	-3.38312	-3.46001	-3.5369	-3.61379	-3.69068	-3.76757
0	-0.0777489	-0.155498	-0.233247	-0.310996	-0.388745	-0.466493	-0.544242	-0.621991	-0.69974	-0.777489	-0.855238	-0.932987	-1.01074	-1.08848	-1.16623	-1.24398	-1.32173	-1.39948	-1.47723	-1.55498	-1.63273	-1.71048	-1.78822	-1.86597	-1.94372	-2.02147	-2.09922	-2.17697	-2.25472	-2.33247	-2.41022	-2.48797	-2.56571	-2.64346	-2.72121	-2.79896	-2.87671	-2.95446	-3.03221	-3.10996	-3.18771	-3.26545	-3.3432	-3.42095	-3.4987	-3.57645	-3.6542	-3.73195	-3.8097
0	-0.078585	-0.15717	-0.235755	-0.31434	-0.392925	-0.47151	-0.550095	-0.62868	-0.707265	-0.78585	-0.864435	-0.94302	-1.0216	-1.10019	-1.17877	-1.25736	-1.33594	-1.41453	-1.49311	-1.5717	-1.65028	-1.72887	-1.80745	-1.88604	-1.96462	-2.04321	-2.12179	-2.20038	-2.27896	-2.35755	-2.43613	-2.51472	-2.5933	-2.67189	-2.75047	-2.82906	-2.90764	-2.98623	-3.06481	-3.1434	-3.22198	-3.30057	-3.37915	-3.45774	-3.53632	-3.61491	-3.69349	-3.77208	-3.85066
0	-0.0793971	-0.158794	-0.238191	-0.317588	-0.396985	-0.476382	-0.555779	-0.635177	-0.714574	-0.793971	-0.873368	-0.952765	-1.03216	-1.11156	-1.19096	-1.27035	-1.34975	-1.42915	-1.50854	-1.58794	-1.66734	-1.74674	-1.82613	-1.90553	-1.98493	-2.06432	-2.14372	-2.22312	-2.30252	-2.38191	-2.46131	-2.54071	-2.6201	-2.6995	-2.7789	-2.85829	-2.93769	-3.01709	-3.09649	-3.17588	-3.25528	-3.33468	-3.41407	-3.49347	-3.57287	-3.65227	-3.73166	-3.81106	-3.89046
0	-0.080185	-0.16037	-0.240555	-0.32074	-0.400925	-0.48111	-0.561295	-0.64148	-0.721665	-0.80185	-0.882035	-0.96222	-1.0424	-1.12259	-1.20277	-1.28296	-1.36314	-1.44333	-1.52351	-1.6037	-1.68388	-1.76407	-1.84425	-1.92444	-2.00462	-2.08481	-2.16499	-2.24518	-2.32536	-2.40555	-2.48573	-2.56592	-2.6461	-2.72629	-2.80647	-2.88666	-2.96684	-3.04703	-3.12721	-3.2074	-3.28758	-3.36777	-3.44795	-3.52814	-3.60832	-3.68851	-3.76869	-3.84888	-3.92906
0	-0.0809485	-0.161897	-0.242845	-0.323794	-0.404742	-0.485691	-0.566639	-0.647588	-0.728536	-0.809485	-0.890433	-0.971382	-1.05233	-1.13328	-1.21423	-1.29518	-1.37612	-1.45707	-1.53802	-1.61897	-1.69992	-1.78087	-1.86182	-1.94276	-2.02371	-2.10466	-2.18561	-2.26656	-2.34751	-2.42845	-2.5094	-2.59035	-2.6713	-2.75225	-2.8332	-2.91415	-2.99509	-3.07604	-3.15699	-3.23794	-3.31889	-3.39984	-3.48079	-3.56173	-3.64268	-3.72363	-3.80458	-3.88553	-3.96648
0	-0.0816873	-0.163375	-0.245062	-0.326749	-0.408437	-0.490124	-0.571811	-0.653499	-0.735186	-0.816873	-0.898561	-0.980248	-1.06194	-1.14362	-1.22531	-1.307	-1.38868	-1.47037	-1.55206	-1.63375	-1.71543	-1.79712	-1.87881	-1.9605	-2.04218	-2.12387	-2.20556	-2.28725	-2.36893	-2.45062	-2.53231	-2.61399	-2.69568	-2.77737	-2.85906	-2.94074	-3.02243	-3.10412	-3.18581	-3.26749	-3.34918	-3.43087	-3.51256	-3.59424	-3.67593	-3.75762	-3.8393	-3.92099	-4.00268
0	-0.0824013	-0.164803	-0.247204	-0.329605	-0.412006	-0.494408	-0.576809	-0.65921	-0.741612	-0.824013	-0.906414	-0.988816	-1.07122	-1.15362	-1.23602	-1.31842	-1.40082	-1.48322	-1.56562	-1.64803	-1.73043	-1.81283	-1.89523	-1.97763	-2.06003	-2.14243	-2.22483	-2.30724	-2.38964	-2.47204	-2.55444	-2.63684	-2.71924	-2.80164	-2.88405	-2.96645	-3.04885	-3.13125	-3.21365	-3.29605	-3.37845	-3.46085	-3.54326	-3.62566	-3.70806	-3.79046	-3.87286	-3.95526	-4.03766
0	-0.0830902	-0.16618	-0.24927	-0.332361	-0.415451	-0.498541	-0.581631	-0.664721	-0.747811	-0.830902	-0.913992	-0.997082	-1.08017	-1.16326	-1.24635	-1.32944	-1.41253	-1.49562	-1.57871	-1.6618	-1.74489	-1.82798	-1.91107	-1.99416	-2.07725	-2.16034	-2.24343	-2.32652	-2.40961	-2.4927	-2.57579	-2.65888	-2.74197	-2.82507	-2.90816	-2.99125	-3.07434	-3.15743	-3.24052	-3.32361	-3.4067	-3.48979	-3.57288	-3.65597	-3.73906	-3.82215	-3.90524	-3.98833	-4.07142
0	-0.0837537	-0.167507	-0.251261	-0.335015	-0.418768	-0.502522	-0.586276	-0.67003	-0.753783	-0.837537	-0.921291	-1.00504	-1.0888	-1.17255	-1.25631	-1.34006	-1.42381	-1.50757	-1.59132	-1.67507	-1.75883	-1.84258	-1.92634	-2.01009	-2.09384	-2.1776	-2.26135	-2.3451	-2.42886	-2.51261	-2.59636	-2.68012	-2.76387	-2.84763	-2.93138	-3.01513	-3.09889	-3.18264	-3.26639	-3.35015	-3.4339	-3.51766	-3.60141	-3.68516	-3.76892	-3.85267	-3.93642	-4.02018	-4.10393
0	-0.0843917	-0.168783	-0.253175	-0.337567	-0.421959	-0.50635	-0.590742	-0.675134	-0.759526	-0.843917	-0.928309	-1.0127	-1.09709	-1.18148	-1.26588	-1.35027	-1.43466	-1.51905	-1.60344	-1.68783	-1.77223	-1.85662	-1.94101	-2.0254	-2.10979	-2.19419	-2.27858	-2.36297	-2.44736	-2.53175	-2.61614	-2.70054	-2.78493	-2.86932	-2.95371	-3.0381	-3.12249	-3.20689	-3.29128	-3.37567	-3.46006	-3.54445	-3.62884	-3.71324	-3.79763	-3.88202	-3.96641	-4.0508	-4.1352
0	-0.0850041	-0.170008	-0.255012	-0.340016	-0.42502	-0.510024	-0.595028	-0.680033	-0.765037	-0.850041	-0.935045	-1.02005	-1.10505	-1.19006	-1.27506	-1.36007	-1.44507	-1.53007	-1.61508	-1.70008	-1.78509	-1.87009	-1.95509	-2.0401	-2.1251	-2.21011	-2.29511	-2.38011	-2.46512	-2.55012	-2.63513	-2.72013	-2.80513	-2.89014	-2.97514	-3.06015	-3.14515	-3.23015	-3.31516	-3.40016	-3.48517	-3.57017	-3.65517	-3.74018	-3.82518	-3.91019	-3.99519	-4.0802	-4.1652
0	-0.0855905	-0.171181	-0.256772	-0.342362	-0.427953	-0.513543	-0.599134	-0.684724	-0.770315	-0.855905	-0.941496	-1.02709	-1.11268	-1.19827	-1.28386	-1.36945	-1.45504	-1.54063	-1.62622	-1.71181	-1.7974	-1.88299	-1.96858	-2.05417	-2.13976	-2.22535	-2.31094	-2.39653	-2.48212	-2.56772	-2.65331	-2.7389	-2.82449	-2.91008	-2.99567	-3.08126	-3.16685	-3.25244	-3.33803	-3.42362	-3.50921	-3.5948	-3.68039	-3.76598	-3.85157	-3.93716	-4.02275	-4.10834	-4.19393
0	-0.0861509	-0.172302	-0.258453	-0.344603	-0.430754	-0.516905	-0.603056	-0.689207	-0.775358	-0.861509	-0.94766	-1.03381	-1.11996	-1.20611	-1.29226	-1.37841	-1.46456	-1.55072	-1.63687	-1.72302	-1.80917	-1.89532	-1.98147	-2.06762	-2.15377	-2.23992	-2.32607	-2.41222	-2.49838	-2.58453	-2.67068	-2.75683	-2.84298	-2.92913	-3.01528	-3.10143	-3.18758	-3.27373	-3.35988	-3.44603	-3.53219	-3.61834	-3.70449	-3.79064	-3.87679	-3.96294	-4.04909	-4.13524	-4.22139
0	-0.086685	-0.17337	-0.260055	-0.34674	-0.433425	-0.52011	-0.606795	-0.69348	-0.780165	-0.86685	-0.953535	-1.04022	-1.1269	-1.21359	-1.30027	-1.38696	-1.47364	-1.56033	-1.64701	-1.7337	-1.82038	-1.90707	-1.99375	-2.08044	-2.16712	-2.25381	-2.34049	-2.42718	-2.51386	-2.60055	-2.68723	-2.77392	-2.8606	-2.94729	-3.03397	-3.12066	-3.20734	-3.29403	-3.38071	-3.4674	-3.55408	-3.64077	-3.72745	-3.81414	-3.90082	-3.98751	-4.07419	-4.16088	-4.24756
0	-0.0871927	-0.174385	-0.261578	-0.348771	-0.435964	-0.523156	-0.610349	-0.697542	-0.784734	-0.871927	-0.95912	-1.04631	-1.13351	-1.2207	-1.30789	-1.39508	-1.48228	-1.56947	-1.65666	-1.74385	-1.83105	-1.91824	-2.00543	-2.09262	-2.17982	-2.26701	-2.3542	-2.4414	-2.52859	-2.61578	-2.70297	-2.79017	-2.87736	-2.96455	-3.05174	-3.13894	-3.22613	-3.31332	-3.40052	-3.48771	-3.5749	-3.66209	-3.74929	-3.83648	-3.92367	-4.01086	-4.09806	-4.18525	-4.27244
0	-0.0876739	-0.175348	-0.263022	-0.350695	-0.438369	-0.526043	-0.613717	-0.701391	-0.789065	-0.876739	-0.964413	-1.05209	-1.13976	-1.22743	-1.31511	-1.40278	-1.49046	-1.57813	-1.6658	-1.75348	-1.84115	-1.92883	-2.0165	-2.10417	-2.19185	-2.27952	-2.36719	-2.45487	-2.54254	-2.63022	-2.71789	-2.80556	-2.89324	-2.98091	-3.06859	-3.15626	-3.24393	-3.33161	-3.41928	-3.50695	-3.59463	-3.6823	-3.76998	-3.85765	-3.94532	-4.033	-4.12067	-4.20835	-4.29602
0	-0.0881283	-0.176257	-0.264385	-0.352513	-0.440642	-0.52877	-0.616898	-0.705027	-0.793155	-0.881283	-0.969411	-1.05754	-1.14567	-1.2338	-1.32192	-1.41005	-1.49818	-1.58631	-1.67444	-1.76257	-1.85069	-1.93882	-2.02695	-2.11508	-2.20321	-2.29134	-2.37946	-2.46759	-2.55572	-2.64385	-2.73198	-2.82011	-2.90823	-2.99636	-3.08449	-3.17262	-3.26075	-3.34888	-3.437	-3.52513	-3.61326	-3.70139	-3.78952	-3.87765	-3.96577	-4.0539	-4.14203	-4.23016	-4.31829
0	-0.0885559	-0.177112	-0.265668	-0.354224	-0.44278	-0.531336	-0.619891	-0.708447	-0.797003	-0.885559	-0.974115	-1.06267	-1.15123	-1.23978	-1.32834	-1.41689	-1.50545	-1.59401	-1.68256	-1.77112	-1.85967	-1.94823	-2.03679	-2.12534	-2.2139	-2.30245	-2.39101	-2.47957	-2.56812	-2.65668	-2.74523	-2.83379	-2.92235	-3.0109	-3.09946	-3.18801	-3.27657	-3.36513	-3.45368	-3.54224	-3.63079	-3.71935	-3.8079	-3.89646	-3.98502	-4.07357	-4.16213	-4.25068	-4.33924
0	-0.0889566	-0.177913	-0.26687	-0.355826	-0.444783	-0.533739	-0.622696	-0.711652	-0.800609	-0.889566	-0.978522	-1.06748	-1.15644	-1.24539	-1.33435	-1.4233	-1.51226	-1.60122	-1.69017	-1.77913	-1.86809	-1.95704	-2.046	-2.13496	-2.22391	-2.31287	-2.40183	-2.49078	-2.57974	-2.6687	-2.75765	-2.84661	-2.93557	-3.02452	-3.11348	-3.20244	-3.29139	-3.38035	-3.46931	-3.55826	-3.64722	-3.73618	-3.82513	-3.91409	-4.00304	-4.092	-4.18096	-4.26991	-4.35887
0	-0.0893301	-0.17866	-0.26799	-0.35732	-0.44665	-0.535981	-0.625311	-0.714641	-0.803971	-0.893301	-0.982631	-1.07196	-1.16129	-1.25062	-1.33995	-1.42928	-1.51861	-1.60794	-1.69727	-1.7866	-1.87593	-1.96526	-2.05459	-2.14392	-2.23325	-2.32258	-2.41191	-2.50124	-2.59057	-2.6799	-2.76923	-2.85856	-2.94789	-3.03722	-3.12655	-3.21588	-3.30521	-3.39454	-3.48387	-3.5732	-3.66253	-3.75186	-3.84119	-3.93052	-4.01985	-4.10918	-4.19851	-4.28784	-4.37717
0	-0.0896764	-0.179353	-0.269029	-0.358706	-0.448382	-0.538058	-0.627735	-0.717411	-0.807088	-0.896764	-0.986441	-1.07612	-1.16579	-1.25547	-1.34515	-1.43482	-1.5245	-1.61418	-1.70385	-1.79353	-1.8832	-1.97288	-2.06256	-2.15223	-2.24191	-2.33159	-2.42126	-2.51094	-2.60062	-2.69029	-2.77997	-2.86965	-2.95932	-3.049	-3.13867	-3.22835	-3.31803	-3.4077	-3.49738	-3.58706	-3.67673	-3.76641	-3.85609	-3.94576	-4.03544	-4.12512	-4.21479	-4.30447	-4.39414
0	-0.0899954	-0.179991	-0.269986	-0.359982	-0.449977	-0.539973	-0.629968	-0.719963	-0.809959	-0.899954	-0.98995	-1.07995	-1.16994	-1.25994	-1.34993	-1.43993	-1.52992	-1.61992	-1.70991	-1.79991	-1.8899	-1.9799	-2.06989	-2.15989	-2.24989	-2.33988	-2.42988	-2.51987	-2.60987	-2.69986	-2.78986	-2.87985	-2.96985	-3.05984	-3.14984	-3.23984	-3.32983	-3.41983	-3.50982	-3.59982	-3.68981	-3.77981	-3.8698	-3.9598	-4.04979	-4.13979	-4.22978	-4.31978	-4.40978
0	-0.090287	-0.180574	-0.270861	-0.361148	-0.451435	-0.541722	-0.632009	-0.722296	-0.812583	-0.90287	-0.993157	-1.08344	-1.17373	-1.26402	-1.35431	-1.44459	-1.53488	-1.62517	-1.71545	-1.80574	-1.89603	-1.98631	-2.0766	-2.16689	-2.25718	-2.34746	-2.43775	-2.52804	-2.61832	-2.70861	-2.7989	-2.88918	-2.97947	-3.06976	-3.16005	-3.25033	-3.34062	-3.43091	-3.52119	-3.61148	-3.70177	-3.79205	-3.88234	-3.97263	-4.06292	-4.1532	-4.24349	-4.33378	-4.42406
0	-0.0905511	-0.181102	-0.271653	-0.362204	-0.452756	-0.543307	-0.633858	-0.724409	-0.81496	-0.905511	-0.996062	-1.08661	-1.17716	-1.26772	-1.35827	-1.44882	-1.53937	-1.62992	-1.72047	-1.81102	-1.90157	-1.99212	-2.08268	-2.17323	-2.26378	-2.35433	-2.44488	-2.53543	-2.62598	-2.71653	-2.80708	-2.89764	-2.98819	-3.07874	-3.16929	-3.25984	-3.35039	-3.44094	-3.53149	-3.62204	-3.7126	-3.80315	-3.8937	-3.98425	-4.0748	-4.16535	-4.2559	-4.34645	-4.437
0	-0.0907876	-0.181575	-0.272363	-0.36315	-0.453938	-0.544726	-0.635513	-0.726301	-0.817089	-0.907876	-0.998664	-1.08945	-1.18024	-1.27103	-1.36181	-1.4526	-1.54339	-1.63418	-1.72496	-1.81575	-1.90654	-1.99733	-2.08812	-2.1789	-2.26969	-2.36048	-2.45127	-2.54205	-2.63284	-2.72363	-2.81442	-2.9052	-2.99599	-3.08678	-3.17757	-3.26835	-3.35914	-3.44993	-3.54072	-3.6315	-3.72229	-3.81308	-3.90387	-3.99466	-4.08544	-4.17623	-4.26702	-4.35781	-4.44859
0	-0.0909965	-0.181993	-0.272989	-0.363986	-0.454982	-0.545979	-0.636975	-0.727972	-0.818968	-0.909965	-1.00096	-1.09196	-1.18295	-1.27395	-1.36495	-1.45594	-1.54694	-1.63794	-1.72893	-1.81993	-1.91093	-2.00192	-2.09292	-2.18392	-2.27491	-2.36591	-2.4569	-2.5479	-2.6389	-2.72989	-2.82089	-2.91189	-3.00288	-3.09388	-3.18488	-3.27587	-3.36687	-3.45787	-3.54886	-3.63986	-3.73086	-3.82185	-3.91285	-4.00384	-4.09484	-4.18584	-4.27683	-4.36783	-4.45883
0	-0.0911776	-0.182355	-0.273533	-0.36471	-0.455888	-0.547066	-0.638243	-0.729421	-0.820598	-0.911776	-1.00295	-1.09413	-1.18531	-1.27649	-1.36766	-1.45884	-1.55002	-1.6412	-1.73237	-1.82355	-1.91473	-2.00591	-2.09708	-2.18826	-2.27944	-2.37062	-2.4618	-2.55297	-2.64415	-2.73533	-2.82651	-2.91768	-3.00886	-3.10004	-3.19122	-3.28239	-3.37357	-3.46475	-3.55593	-3.6471	-3.73828	-3.82946	-3.92064	-4.01181	-4.10299	-4.19417	-4.28535	-4.37653	-4.4677
0	-0.091331	-0.182662	-0.273993	-0.365324	-0.456655	-0.547986	-0.639317	-0.730648	-0.821979	-0.91331	-1.00464	-1.09597	-1.1873	-1.27863	-1.36996	-1.4613	-1.55263	-1.64396	-1.73529	-1.82662	-1.91795	-2.00928	-2.10061	-2.19194	-2.28327	-2.37461	-2.46594	-2.55727	-2.6486	-2.73993	-2.83126	-2.92259	-3.01392	-3.10525	-3.19658	-3.28791	-3.37925	-3.47058	-3.56191	-3.65324	-3.74457	-3.8359	-3.92723	-4.01856	-4.10989	-4.20122	-4.29256	-4.38389	-4.47522
0	-0.0914565	-0.182913	-0.27437	-0.365826	-0.457283	-0.548739	-0.640196	-0.731652	-0.823109	-0.914565	-1.00602	-1.09748	-1.18893	-1.28039	-1.37185	-1.4633	-1.55476	-1.64622	-1.73767	-1.82913	-1.92059	-2.01204	-2.1035	-2.19496	-2.28641	-2.37787	-2.46933	-2.56078	-2.65224	-2.7437	-2.83515	-2.92661	-3.01806	-3.10952	-3.20098	-3.29243	-3.38389	-3.47535	-3.5668	-3.65826	-3.74972	-3.84117	-3.93263	-4.02409	-4.11554	-4.207	-4.29846	-4.38991	-4.48137
0	-0.0915542	-0.183108	-0.274663	-0.366217	-0.457771	-0.549325	-0.640879	-0.732434	-0.823988	-0.915542	-1.0071	-1.09865	-1.1902	-1.28176	-1.37331	-1.46487	-1.55642	-1.64798	-1.73953	-1.83108	-1.92264	-2.01419	-2.10575	-2.1973	-2.28885	-2.38041	-2.47196	-2.56352	-2.65507	-2.74663	-2.83818	-2.92973	-3.02129	-3.11284	-3.2044	-3.29595	-3.38751	-3.47906	-3.57061	-3.66217	-3.75372	-3.84528	-3.93683	-4.02838	-4.11994	-4.21149	-4.30305	-4.3946	-4.48616
0	-0.091624	-0.183248	-0.274872	-0.366496	-0.45812	-0.549744	-0.641368	-0.732992	-0.824616	-0.91624	-1.00786	-1.09949	-1.19111	-1.28274	-1.37436	-1.46598	-1.55761	-1.64923	-1.74086	-1.83248	-1.9241	-2.01573	-2.10735	-2.19898	-2.2906	-2.38222	-2.47385	-2.56547	-2.6571	-2.74872	-2.84034	-2.93197	-3.02359	-3.11522	-3.20684	-3.29846	-3.39009	-3.48171	-3.57334	-3.66496	-3.75658	-3.84821	-3.93983	-4.03146	-4.12308	-4.2147	-4.30633	-4.39795	-4.48958
0	-0.0916659	-0.183332	-0.274998	-0.366664	-0.458329	-0.549995	-0.641661	-0.733327	-0.824993	-0.916659	-1.00832	-1.09999	-1.19166	-1.28332	-1.37499	-1.46665	-1.55832	-1.64999	-1.74165	-1.83332	-1.92498	-2.01665	-2.10832	-2.19998	-2.29165	-2.38331	-2.47498	-2.56664	-2.65831	-2.74998	-2.84164	-2.93331	-3.02497	-3.11664	-3.20831	-3.29997	-3.39164	-3.4833	-3.57497	-3.66664	-3.7583	-3.84997	-3.94163	-4.0333	-4.12496	-4.21663	-4.3083	-4.39996	-4.49163
0	-0.0916798	-0.18336	-0.27504	-0.366719	-0.458399	-0.550079	-0.641759	-0.733439	-0.825119	-0.916798	-1.00848	-1.10016	-1.19184	-1.28352	-1.3752	-1.46688	-1.55856	-1.65024	-1.74192	-1.8336	-1.92528	-2.01696	-2.10864	-2.20032	-2.292	-2.38368	-2.47536	-2.56704	-2.65872	-2.7504	-2.84207	-2.93375	-3.02543	-3.11711	-3.20879	-3.30047	-3.39215	-3.48383	-3.57551	-3.66719	-3.75887	-3.85055	-3.94223	-4.03391	-4.12559	-4.21727	-4.30895	-4.40063	-4.49231
0	-0.0916659	-0.183332	-0.274998	-0.366664	-0.458329	-0.549995	-0.641661	-0.733327	-0.824993	-0.916659	-1.00832	-1.09999	-1.19166	-1.28332	-1.37499	-1.46665	-1.55832	-1.64999	-1.74165	-1.83332	-1.92498	-2.01665	-2.10832	-2.19998	-2.29165	-2.38331	-2.47498	-2.56664	-2.65831	-2.74998	-2.84164	-2.93331	-3.02497	-3.11664	-3.20831	-3.29997	-3.39164	-3.4833	-3.57497	-3.66664	-3.7583	-3.84997	-3.94163	-4.0333	-4.12496	-4.21663	-4.3083	-4.39996	-4.49163
0	-0.091624	-0.183248	-0.274872	-0.366496	-0.45812	-0.549744	-0.641368	-0.732992	-0.824616	-0.91624	-1.00786	-1.09949	-1.19111	-1.28274	-1.37436	-1.46598	-1.55761	-1.64923	-1.74086	-1.83248	-1.9241	-2.01573	-2.10735	-2.19898	-2.2906	-2.38222	-2.47385	-2.56547	-2.6571	-2.74872	-2.84034	-2.93197	-3.02359	-3.11522	-3.20684	-3.29846	-3.39009	-3.48171	-3.57334	-3.66496	-3.75658	-3.84821	-3.93983	-4.03146	-4.12308	-4.2147	-4.30633	-4.39795	-4.48958
0	-0.0915542	-0.183108	-0.274663	-0.366217	-0.457771	-0.549325	-0.640879	-0.732434	-0.823988	-0.915542	-1.0071	-1.09865	-1.1902	-1.28176	-1.37331	-1.46487	-1.55642	-1.64798	-1.73953	-1.83108	-1.92264	-2.01419	-2.10575	-2.1973	-2.28885	-2.38041	-2.47196	-2.56352	-2.65507	-2.74663	-2.83818	-2.92973	-3.02129	-3.11284	-3.2044	-3.29595	-3.38751	-3.47906	-3.57061	-3.66217	-3.75372	-3.84528	-3.93683	-4.02838	-4.11994	-4.21149	-4.30305	-4.3946	-4.48616
0	-0.0914565	-0.182913	-0.27437	-0.365826	-0.457283	-0.548739	-0.640196	-0.731652	-0.823109	-0.914565	-1.00602	-1.09748	-1.18893	-1.28039	-1.37185	-1.4633	-1.55476	-1.64622	-1.73767	-1.82913	-1.92059	-2.01204	-2.1035	-2.19496	-2.28641	-2.37787	-2.46933	-2.56078	-2.65224	-2.7437	-2.83515	-2.92661	-3.01806	-3.10952	-3.20098	-3.29243	-3.38389	-3.47535	-3.5668	-3.65826	-3.74972	-3.84117	-3.93263	-4.02409	-4.11554	-4.207	-4.29846	-4.38991	-4.48137
0	-0.091331	-0.182662	-0.273993	-0.365324	-0.456655	-0.547986	-0.639317	-0.730648	-0.821979	-0.91331	-1.00464	-1.09597	-1.1873	-1.27863	-1.36996	-1.4613	-1.55263	-1.64396	-1.73529	-1.82662	-1.91795	-2.00928	-2.10061	-2.19194	-2.28327	-2.37461	-2.46594	-2.55727	-2.6486	-2.73993	-2.83126	-2.92259	-3.01392	-3.10525	-3.19658	-3.28791	-3.37925	-3.47058	-3.56191	-3.65324	-3.74457	-3.8359	-3.92723	-4.01856	-4.10989	-4.20122	-4.29256	-4.38389	-4.47522
0	-0.0911776	-0.182355	-0.273533	-0.36471	-0.455888	-0.547066	-0.638243	-0.729421	-0.820598	-0.911776	-1.00295	-1.09413	-1.18531	-1.27649	-1.36766	-1.45884	-1.55002	-1.6412	-1.73237	-1.82355	-1.91473	-2.00591	-2.09708	-2.18826	-2.27944	-2.37062	-2.4618	-2.55297	-2.64415	-2.73533	-2.82651	-2.91768	-3.00886	-3.10004	-3.19122	-3.28239	-3.37357	-3.46475	-3.55593	-3.6471	-3.73828	-3.82946	-3.92064	-4.01181	-4.10299	-4.19417	-4.28535	-4.37653	-4.4677
0	-0.0909965	-0.181993	-0.272989	-0.363986	-0.454982	-0.545979	-0.636975	-0.727972	-0.818968	-0.909965	-1.00096	-1.09196	-1.18295	-1.27395	-1.36495	-1.45594	-1.54694	-1.63794	-1.72893	-1.81993	-1.91093	-2.00192	-2.09292	-2.18392	-2.27491	-2.36591	-2.4569	-2.5479	-2.6389	-2.72989	-2.82089	-2.91189	-3.00288	-3.09388	-3.18488	-3.27587	-3.36687	-3.45787	-3.54886	-3.63986	-3.73086	-3.82185	-3.91285	-4.00384	-4.09484	-4.18584	-4.27683	-4.36783	-4.45883
0	-0.0907876	-0.181575	-0.272363	-0.36315	-0.453938	-0.544726	-0.635513	-0.726301	-0.817089	-0.907876	-0.998664	-1.08945	-1.18024	-1.27103	-1.36181	-1.4526	-1.54339	-1.63418	-1.72496	-1.81575	-1.90654	-1.99733	-2.08812	-2.1789	-2.26969	-2.36048	-2.45127	-2.54205	-2.63284	-2.72363	-2.81442	-2.9052	-2.99599	-3.08678	-3.17757	-3.26835	-3.35914	-3.44993	-3.54072	-3.6315	-3.72229	-3.81308	-3.90387	-3.99466	-4.08544	-4.17623	-4.26702	-4.35781	-4.44859
0	-0.0905511	-0.181102	-0.271653	-0.362204	-0.452756	-0.543307	-0.633858	-0.724409	-0.81496	-0.905511	-0.996062	-1.08661	-1.17716	-1.26772	-1.35827	-1.44882	-1.53937	-1.62992	-1.72047	-1.81102	-1.90157	-1.99212	-2.08268	-2.17323	-2.26378	-2.35433	-2.44488	-2.53543	-2.62598	-2.71653	-2.80708	-2.89764	-2.98819	-3.07874	-3.16929	-3.25984	-3.35039	-3.44094	-3.53149	-3.62204	-3.7126	-3.80315	-3.8937	-3.98425	-4.0748	-4.16535	-4.2559	-4.34645	-4.437
0	-0.090287	-0.180574	-0.270861	-0.361148	-0.451435	-0.541722	-0.632009	-0.722296	-0.812583	-0.90287	-0.993157	-1.08344	-1.17373	-1.26402	-1.35431	-1.44459	-1.53488	-1.62517	-1.71545	-1.80574	-1.89603	-1.98631	-2.0766	-2.16689	-2.25718	-2.34746	-2.43775	-2.52804	-2.61832	-2.70861	-2.7989	-2.88918	-2.97947	-3.06976	-3.16005	-3.25033	-3.34062	-3.43091	-3.52119	-3.61148	-3.70177	-3.79205	-3.88234	-3.97263	-4.06292	-4.1532	-4.24349	-4.33378	-4.42406
0	-0.0899954	-0.179991	-0.269986	-0.359982	-0.449977	-0.539973	-0.629968	-0.719963	-0.809959	-0.899954	-0.98995	-1.07995	-1.16994	-1.25994	-1.34993	-1.43993	-1.52992	-1.61992	-1.70991	-1.79991	-1.8899	-1.9799	-2.06989	-2.15989	-2.24989	-2.33988	-2.42988	-2.51987	-2.60987	-2.69986	-2.78986	-2.87985	-2.96985	-3.05984	-3.14984	-3.23984	-3.32983	-3.41983	-3.50982	-3.59982	-3.68981	-3.77981	-3.8698	-3.9598	-4.04979	-4.13979	-4.22978	-4.31978	-4.40978
0	-0.0896764	-0.179353	-0.269029	-0.358706	-0.448382	-0.538058	-0.627735	-0.717411	-0.807088	-0.896764	-0.986441	-1.07612	-1.16579	-1.25547	-1.34515	-1.43482	-1.5245	-1.61418	-1.70385	-1.79353	-1.8832	-1.97288	-2.06256	-2.15223	-2.24191	-2.33159	-2.42126	-2.51094	-2.60062	-2.69029	-2.77997	-2.86965	-2.95932	-3.049	-3.13867	-3.22835	-3.31803	-3.4077	-3.49738	-3.58706	-3.67673	-3.76641	-3.85609	-3.94576	-4.03544	-4.12512	-4.21479	-4.30447	-4.39414
0	-0.0893301	-0.17866	-0.26799	-0.35732	-0.44665	-0.535981	-0.625311	-0.714641	-0.803971	-0.893301	-0.982631	-1.07196	-1.16129	-1.25062	-1.33995	-1.42928	-1.51861	-1.60794	-1.69727	-1.7866	-1.87593	-1.96526	-2.05459	-2.14392	-2.23325	-2.32258	-2.41191	-2.50124	-2.59057	-2.6799	-2.76923	-2.85856	-2.94789	-3.03722	-3.12655	-3.21588	-3.30521	-3.39454	-3.48387	-3.5732	-3.66253	-3.75186	-3.84119	-3.93052	-4.01985	-4.10918	-4.19851	-4.28784	-4.37717
0	-0.0889566	-0.177913	-0.26687	-0.355826	-0.444783	-0.533739	-0.622696	-0.711652	-0.800609	-0.889566	-0.978522	-1.06748	-1.15644	-1.24539	-1.33435	-1.4233	-1.51226	-1.60122	-1.69017	-1.77913	-1.86809	-1.95704	-2.046	-2.13496	-2.22391	-2.31287	-2.40183	-2.49078	-2.57974	-2.6687	-2.75765	-2.84661	-2.93557	-3.02452	-3.11348	-3.20244	-3.29139	-3.38035	-3.46931	-3.55826	-3.64722	-3.73618	-3.82513	-3.91409	-4.00304	-4.092	-4.18096	-4.26991	-4.35887
0	-0.0885559	-0.177112	-0.265668	-0.354224	-0.44278	-0.531336	-0.619891	-0.708447	-0.797003	-0.885559	-0.974115	-1.06267	-1.15123	-1.23978	-1.32834	-1.41689	-1.50545	-1.59401	-1.68256	-1.77112	-1.85967	-1.94823	-2.03679	-2.12534	-2.2139	-2.30245	-2.39101	-2.47957	-2.56812	-2.65668	-2.74523	-2.83379	-2.92235	-3.0109	-3.09946	-3.18801	-3.27657	-3.36513	-3.45368	-3.54224	-3.63079	-3.71935	-3.8079	-3.89646	-3.98502	-4.07357	-4.16213	-4.25068	-4.33924
0	-0.0881283	-0.176257	-0.264385	-0.352513	-0.440642	-0.52877	-0.616898	-0.705027	-0.793155	-0.881283	-0.969411	-1.05754	-1.14567	-1.2338	-1.32192	-1.41005	-1.49818	-1.58631	-1.67444	-1.76257	-1.85069	-1.93882	-2.02695	-2.11508	-2.20321	-2.29134	-2.37946	-2.46759	-2.55572	-2.64385	-2.73198	-2.82011	-2.90823	-2.99636	-3.08449	-3.17262	-3.26075	-3.34888	-3.437	-3.52513	-3.61326	-3.70139	-3.78952	-3.87765	-3.96577	-4.0539	-4.14203	-4.23016	-4.31829
0	-0.0876739	-0.175348	-0.263022	-0.350695	-0.438369	-0.526043	-0.613717	-0.701391	-0.789065	-0.876739	-0.964413	-1.05209	-1.13976	-1.22743	-1.31511	-1.40278	-1.49046	-1.57813	-1.6658	-1.75348	-1.84115	-1.92883	-2.0165	-2.10417	-2.19185	-2.27952	-2.36719	-2.45487	-2.54254	-2.63022	-2.71789	-2.80556	-2.89324	-2.98091	-3.06859	-3.15626	-3.24393	-3.33161	-3.41928	-3.50695	-3.59463	-3.6823	-3.76998	-3.85765	-3.94532	-4.033	-4.12067	-4.20835	-4.29602
0	-0.0871927	-0.174385	-0.261578	-0.348771	-0.435964	-0.523156	-0.610349	-0.697542	-0.784734	-0.871927	-0.95912	-1.04631	-1.13351	-1.2207	-1.30789	-1.39508	-1.48228	-1.56947	-1.65666	-1.74385	-1.83105	-1.91824	-2.00543	-2.09262	-2.17982	-2.26701	-2.3542	-2.4414	-2.52859	-2.61578	-2.70297	-2.79017	-2.87736	-2.96455	-3.05174	-3.13894	-3.22613	-3.31332	-3.40052	-3.48771	-3.5749	-3.66209	-3.74929	-3.83648	-3.92367	-4.01086	-4.09806	-4.18525	-4.27244
0	-0.086685	-0.17337	-0.260055	-0.34674	-0.433425	-0.52011	-0.606795	-0.69348	-0.780165	-0.86685	-0.953535	-1.04022	-1.1269	-1.21359	-1.30027	-1.38696	-1.47364	-1.56033	-1.64701	-1.7337	-1.82038	-1.90707	-1.99375	-2.08044	-2.16712	-2.25381	-2.34049	-2.42718	-2.51386	-2.60055	-2.68723	-2.77392	-2.8606	-2.94729	-3.03397	-3.12066	-3.20734	-3.29403	-3.38071	-3.4674	-3.55408	-3.64077	-3.72745	-3.81414	-3.90082	-3.98751	-4.07419	-4.16088	-4.24756
0	-0.0861509	-0.172302	-0.258453	-0.344603	-0.430754	-0.516905	-0.603056	-0.689207	-0.775358	-0.861509	-0.94766	-1.03381	-1.11996	-1.20611	-1.29226	-1.37841	-1.46456	-1.55072	-1.63687	-1.72302	-1.80917	-1.89532	-1.98147	-2.06762	-2.15377	-2.23992	-2.32607	-2.41222	-2.49838	-2.58453	-2.67068	-2.75683	-2.84298	-2.92913	-3.01528	-3.10143	-3.18758	-3.27373	-3.35988	-3.44603	-3.53219	-3.61834	-3.70449	-3.79064	-3.87679	-3.96294	-4.04909	-4.13524	-4.22139
0	-0.0855905	-0.171181	-0.256772	-0.342362	-0.427953	-0.513543	-0.599134	-0.684724	-0.770315	-0.855905	-0.941496	-1.02709	-1.11268	-1.19827	-1.28386	-1.36945	-1.45504	-1.54063	-1.62622	-1.71181	-1.7974	-1.88299	-1.96858	-2.05417	-2.13976	-2.22535	-2.31094	-2.39653	-2.48212	-2.56772	-2.65331	-2.7389	-2.82449	-2.91008	-2.99567	-3.08126	-3.16685	-3.25244	-3.33803	-3.42362	-3.50921	-3.5948	-3.68039	-3.76598	-3.85157	-3.93716	-4.02275	-4.10834	-4.19393
0	-0.0850041	-0.170008	-0.255012	-0.340016	-0.42502	-0.510024	-0.595028	-0.680033	-0.765037	-0.850041	-0.935045	-1.02005	-1.10505	-1.19006	-1.27506	-1.36007	-1.44507	-1.53007	-1.61508	-1.70008	-1.78509	-1.87009	-1.95509	-2.0401	-2.1251	-2.21011	-2.29511	-2.38011	-2.46512	-2.55012	-2.63513	-2.72013	-2.80513	-2.89014	-2.97514	-3.06015	-3.14515	-3.23015	-3.31516	-3.40016	-3.48517	-3.57017	-3.65517	-3.74018	-3.82518	-3.91019	-3.99519	-4.0802	-4.1652
0	-0.0843917	-0.168783	-0.253175	-0.337567	-0.421959	-0.50635	-0.590742	-0.675134	-0.759526	-0.843917	-0.928309	-1.0127	-1.09709	-1.18148	-1.26588	-1.35027	-1.43466	-1.51905	-1.60344	-1.68783	-1.77223	-1.85662	-1.94101	-2.0254	-2.10979	-2.19419	-2.27858	-2.36297	-2.44736	-2.53175	-2.61614	-2.70054	-2.78493	-2.86932	-2.95371	-3.0381	-3.12249	-3.20689	-3.29128	-3.37567	-3.46006	-3.54445	-3.62884	-3.71324	-3.79763	-3.88202	-3.96641	-4.0508	-4.1352
0	-0.0837537	-0.167507	-0.251261	-0.335015	-0.418768	-0.502522	-0.586276	-0.67003	-0.753783	-0.837537	-0.921291	-1.00504	-1.0888	-1.17255	-1.25631	-1.34006	-1.42381	-1.50757	-1.59132	-1.67507	-1.75883	-1.84258	-1.92634	-2.01009	-2.09384	-2.1776	-2.26135	-2.3451	-2.42886	-2.51261	-2.59636	-2.68012	-2.76387	-2.84763	-2.93138	-3.01513	-3.09889	-3.18264	-3.26639	-3.35015	-3.4339	-3.51766	-3.60141	-3.68516	-3.76892	-3.85267	-3.93642	-4.02018	-4.10393
0	-0.0830902	-0.16618	-0.24927	-0.332361	-0.415451	-0.498541	-0.581631	-0.664721	-0.747811	-0.830902	-0.913992	-0.997082	-1.08017	-1.16326	-1.24635	-1.32944	-1.41253	-1.49562	-1.57871	-1.6618	-1.74489	-1.82798	-1.91107	-1.99416	-2.07725	-2.16034	-2.24343	-2.32652	-2.40961	-2.4927	-2.57579	-2.65888	-2.74197	-2.82507	-2.90816	-2.99125	-3.07434	-3.15743	-3.24052	-3.32361	-3.4067	-3.48979	-3.57288	-3.65597	-3.73906	-3.82215	-3.90524	-3.98833	-4.07142
0	-0.0824013	-0.164803	-0.247204	-0.329605	-0.412006	-0.494408	-0.576809	-0.65921	-0.741612	-0.824013	-0.906414	-0.988816	-1.07122	-1.15362	-1.23602	-1.31842	-1.40082	-1.48322	-1.56562	-1.64803	-1.73043	-1.81283	-1.89523	-1.97763	-2.06003	-2.14243	-2.22483	-2.30724	-2.38964	-2.47204	-2.55444	-2.63684	-2.71924	-2.80164	-2.88405	-2.96645	-3.04885	-3.13125	-3.21365	-3.29605	-3.37845	-3.46085	-3.54326	-3.62566	-3.70806	-3.79046	-3.87286	-3.95526	-4.03766
0	-0.0816873	-0.163375	-0.245062	-0.326749	-0.408437	-0.490124	-0.571811	-0.653499	-0.735186	-0.816873	-0.898561	-0.980248	-1.06194	-1.14362	-1.22531	-1.307	-1.38868	-1.47037	-1.55206	-1.63375	-1.71543	-1.79712	-1.87881	-1.9605	-2.04218	-2.12387	-2.20556	-2.28725	-2.36893	-2.45062	-2.53231	-2.61399	-2.69568	-2.77737	-2.85906	-2.94074	-3.02243	-3.10412	-3.18581	-3.26749	-3.34918	-3.43087	-3.51256	-3.59424	-3.67593	-3.75762	-3.8393	-3.92099	-4.00268
0	-0.0809485	-0.161897	-0.242845	-0.323794	-0.404742	-0.485691	-0.566639	-0.647588	-0.728536	-0.809485	-0.890433	-0.971382	-1.05233	-1.13328	-1.21423	-1.29518	-1.37612	-1.45707	-1.53802	-1.61897	-1.69992	-1.78087	-1.86182	-1.94276	-2.02371	-2.10466	-2.18561	-2.26656	-2.34751	-2.42845	-2.5094	-2.59035	-2.6713	-2.75225	-2.8332	-2.91415	-2.99509	-3.07604	-3.15699	-3.23794	-3.31889	-3.39984	-3.48079	-3.56173	-3.64268	-3.72363	-3.80458	-3.88553	-3.96648
0	-0.080185	-0.16037	-0.240555	-0.32074	-0.400925	-0.48111	-0.561295	-0.64148	-0.721665	-0.80185	-0.882035	-0.96222	-1.0424	-1.12259	-1.20277	-1.28296	-1.36314	-1.44333	-1.52351	-1.6037	-1.68388	-1.76407	-1.84425	-1.92444	-2.00462	-2.08481	-2.16499	-2.24518	-2.32536	-2.40555	-2.48573	-2.56592	-2.6461	-2.72629	-2.80647	-2.88666	-2.96684	-3.04703	-3.12721	-3.2074	-3.28758	-3.36777	-3.44795	-3.52814	-3.60832	-3.68851	-3.76869	-3.84888	-3.92906
0	-0.0793971	-0.158794	-0.238191	-0.317588	-0.396985	-0.476382	-0.555779	-0.635177	-0.714574	-0.793971	-0.873368	-0.952765	-1.03216	-1.11156	-1.19096	-1.27035	-1.34975	-1.42915	-1.50854	-1.58794	-1.66734	-1.74674	-1.82613	-1.90553	-1.98493	-2.06432	-2.14372	-2.22312	-2.30252	-2.38191	-2.46131	-2.54071	-2.6201	-2.6995	-2.7789	-2.85829	-2.93769	-3.01709	-3.09649	-3.17588	-3.25528	-3.33468	-3.41407	-3.49347	-3.57287	-3.65227	-3.73166	-3.81106	-3.89046
0	-0.078585	-0.15717	-0.235755	-0.31434	-0.392925	-0.47151	-0.550095	-0.62868	-0.707265	-0.78585	-0.864435	-0.94302	-1.0216	-1.10019	-1.17877	-1.25736	-1.33594	-1.41453	-1.49311	-1.5717	-1.65028	-1.72887	-1.80745	-1.88604	-1.96462	-2.04321	-2.12179	-2.20038	-2.27896	-2.35755	-2.43613	-2.51472	-2.5933	-2.67189	-2.75047	-2.82906	-2.90764	-2.98623	-3.06481	-3.1434	-3.22198	-3.30057	-3.37915	-3.45774	-3.53632	-3.61491	-3.69349	-3.77208	-3.85066
0	-0.0777489	-0.155498	-0.233247	-0.310996	-0.388745	-0.466493	-0.544242	-0.621991	-0.69974	-0.777489	-0.855238	-0.932987	-1.01074	-1.08848	-1.16623	-1.24398	-1.32173	-1.39948	-1.47723	-1.55498	-1.63273	-1.71048	-1.78822	-1.86597	-1.94372	-2.02147	-2.09922	-2.17697	-2.25472	-2.33247	-2.41022	-2.48797	-2.56571	-2.64346	-2.72121	-2.79896	-2.87671	-2.95446	-3.03221	-3.10996	-3.18771	-3.26545	-3.3432	-3.42095	-3.4987	-3.57645	-3.6542	-3.73195	-3.8097
0	-0.0768892	-0.153778	-0.230668	-0.307557	-0.384446	-0.461335	-0.538224	-0.615113	-0.692003	-0.768892	-0.845781	-0.92267	-0.999559	-1.07645	-1.15334	-1.23023	-1.30712	-1.38401	-1.46089	-1.53778	-1.61467	-1.69156	-1.76845	-1.84534	-1.92223	-1.99912	-2.07601	-2.1529	-2.22979	-2.30668	-2.38356	-2.46045	-2.53734	-2.61423	-2.69112	-2.76801	-2.8449	-2.92179	-2.99868	-3.07557	-3.15246	-3.22935	-3.30623	-3.38312	-3.46001	-3.5369	-3.61379	-3.69068	-3.76757
0	-0.076006	-0.152012	-0.228018	-0.304024	-0.38003	-0.456036	-0.532042	-0.608048	-0.684054	-0.76006	-0.836066	-0.912072	-0.988078	-1.06408	-1.14009	-1.2161	-1.2921	-1.36811	-1.44411	-1.52012	-1.59613	-1.67213	-1.74814	-1.82414	-1.90015	-1.97616	-2.05216	-2.12817	-2.20417	-2.28018	-2.35619	-2.43219	-2.5082	-2.58421	-2.66021	-2.73622	-2.81222	-2.88823	-2.96424	-3.04024	-3.11625	-3.19225	-3.26826	-3.34427	-3.42027	-3.49628	-3.57228	-3.64829	-3.7243
0	-0.0750997	-0.150199	-0.225299	-0.300399	-0.375499	-0.450598	-0.525698	-0.600798	-0.675898	-0.750997	-0.826097	-0.901197	-0.976296	-1.0514	-1.1265	-1.2016	-1.2767	-1.3518	-1.42689	-1.50199	-1.57709	-1.65219	-1.72729	-1.80239	-1.87749	-1.95259	-2.02769	-2.10279	-2.17789	-2.25299	-2.32809	-2.40319	-2.47829	-2.55339	-2.62849	-2.70359	-2.77869	-2.85379	-2.92889	-3.00399	-3.07909	-3.15419	-3.22929	-3.30439	-3.37949	-3.45459	-3.52969	-3.60479	-3.67989
0	-0.0741705	-0.148341	-0.222512	-0.296682	-0.370853	-0.445023	-0.519194	-0.593364	-0.667535	-0.741705	-0.815876	-0.890047	-0.964217	-1.03839	-1.11256	-1.18673	-1.2609	-1.33507	-1.40924	-1.48341	-1.55758	-1.63175	-1.70592	-1.78009	-1.85426	-1.92843	-2.0026	-2.07678	-2.15095	-2.22512	-2.29929	-2.37346	-2.44763	-2.5218	-2.59597	-2.67014	-2.74431	-2.81848	-2.89265	-2.96682	-3.04099	-3.11516	-3.18933	-3.2635	-3.33767	-3.41185	-3.48602	-3.56019	-3.63436
0	-0.0732188	-0.146438	-0.219656	-0.292875	-0.366094	-0.439313	-0.512531	-0.58575	-0.658969	-0.732188	-0.805407	-0.878625	-0.951844	-1.02506	-1.09828	-1.1715	-1.24472	-1.31794	-1.39116	-1.46438	-1.53759	-1.61081	-1.68403	-1.75725	-1.83047	-1.90369	-1.97691	-2.05013	-2.12334	-2.19656	-2.26978	-2.343	-2.41622	-2.48944	-2.56266	-2.63588	-2.70909	-2.78231	-2.85553	-2.92875	-3.00197	-3.07519	-3.14841	-3.22163	-3.29484	-3.36806	-3.44128	-3.5145	-3.58772
0	-0.0722447	-0.144489	-0.216734	-0.288979	-0.361223	-0.433468	-0.505713	-0.577958	-0.650202	-0.722447	-0.794692	-0.866936	-0.939181	-1.01143	-1.08367	-1.15592	-1.22816	-1.3004	-1.37265	-1.44489	-1.51714	-1.58938	-1.66163	-1.73387	-1.80612	-1.87836	-1.95061	-2.02285	-2.0951	-2.16734	-2.23959	-2.31183	-2.38408	-2.45632	-2.52856	-2.60081	-2.67305	-2.7453	-2.81754	-2.88979	-2.96203	-3.03428	-3.10652	-3.17877	-3.25101	-3.32326	-3.3955	-3.46775	-3.53999
0	-0.0712486	-0.142497	-0.213746	-0.284994	-0.356243	-0.427492	-0.49874	-0.569989	-0.641238	-0.712486	-0.783735	-0.854983	-0.926232	-0.997481	-1.06873	-1.13998	-1.21123	-1.28248	-1.35372	-1.42497	-1.49622	-1.56747	-1.63872	-1.70997	-1.78122	-1.85246	-1.92371	-1.99496	-2.06621	-2.13746	-2.20871	-2.27996	-2.3512	-2.42245	-2.4937	-2.56495	-2.6362	-2.70745	-2.7787	-2.84994	-2.92119	-2.99244	-3.06369	-3.13494	-3.20619	-3.27744	-3.34868	-3.41993	-3.49118
0	-0.0702308	-0.140462	-0.210692	-0.280923	-0.351154	-0.421385	-0.491616	-0.561847	-0.632077	-0.702308	-0.772539	-0.84277	-0.913001	-0.983232	-1.05346	-1.12369	-1.19392	-1.26415	-1.33439	-1.40462	-1.47485	-1.54508	-1.61531	-1.68554	-1.75577	-1.826	-1.89623	-1.96646	-2.03669	-2.10692	-2.17716	-2.24739	-2.31762	-2.38785	-2.45808	-2.52831	-2.59854	-2.66877	-2.739	-2.80923	-2.87946	-2.94969	-3.01993	-3.09016	-3.16039	-3.23062	-3.30085	-3.37108	-3.44131
0	-0.0691917	-0.138383	-0.207575	-0.276767	-0.345958	-0.41515	-0.484342	-0.553533	-0.622725	-0.691917	-0.761108	-0.8303	-0.899491	-0.968683	-1.03787	-1.10707	-1.17626	-1.24545	-1.31464	-1.38383	-1.45302	-1.52222	-1.59141	-1.6606	-1.72979	-1.79898	-1.86817	-1.93737	-2.00656	-2.07575	-2.14494	-2.21413	-2.28332	-2.35252	-2.42171	-2.4909	-2.56009	-2.62928	-2.69847	-2.76767	-2.83686	-2.90605	-2.97524	-3.04443	-3.11362	-3.18282	-3.25201	-3.3212	-3.39039
0	-0.0681314	-0.136263	-0.204394	-0.272526	-0.340657	-0.408788	-0.47692	-0.545051	-0.613183	-0.681314	-0.749445	-0.817577	-0.885708	-0.95384	-1.02197	-1.0901	-1.15823	-1.22637	-1.2945	-1.36263	-1.43076	-1.49889	-1.56702	-1.63515	-1.70328	-1.77142	-1.83955	-1.90768	-1.97581	-2.04394	-2.11207	-2.1802	-2.24834	-2.31647	-2.3846	-2.45273	-2.52086	-2.58899	-2.65712	-2.72526	-2.79339	-2.86152	-2.92965	-2.99778	-3.06591	-3.13404	-3.20218	-3.27031	-3.33844
0	-0.0670504	-0.134101	-0.201151	-0.268202	-0.335252	-0.402302	-0.469353	-0.536403	-0.603454	-0.670504	-0.737554	-0.804605	-0.871655	-0.938705	-1.00576	-1.07281	-1.13986	-1.20691	-1.27396	-1.34101	-1.40806	-1.47511	-1.54216	-1.60921	-1.67626	-1.74331	-1.81036	-1.87741	-1.94446	-2.01151	-2.07856	-2.14561	-2.21266	-2.27971	-2.34676	-2.41381	-2.48086	-2.54791	-2.61497	-2.68202	-2.74907	-2.81612	-2.88317	-2.95022	-3.01727	-3.08432	-3.15137	-3.21842	-3.28547
0	-0.065949	-0.131898	-0.197847	-0.263796	-0.329745	-0.395694	-0.461643	-0.527592	-0.593541	-0.65949	-0.725439	-0.791387	-0.857336	-0.923285	-0.989234	-1.05518	-1.12113	-1.18708	-1.25303	-1.31898	-1.38493	-1.45088	-1.51683	-1.58277	-1.64872	-1.71467	-1.78062	-1.84657	-1.91252	-1.97847	-2.04442	-2.11037	-2.17632	-2.24226	-2.30821	-2.37416	-2.44011	-2.50606	-2.57201	-2.63796	-2.70391	-2.76986	-2.83581	-2.90175	-2.9677	-3.03365	-3.0996	-3.16555	-3.2315
0	-0.0648274	-0.129655	-0.194482	-0.25931	-0.324137	-0.388965	-0.453792	-0.518619	-0.583447	-0.648274	-0.713102	-0.777929	-0.842757	-0.907584	-0.972412	-1.03724	-1.10207	-1.16689	-1.23172	-1.29655	-1.36138	-1.4262	-1.49103	-1.55586	-1.62069	-1.68551	-1.75034	-1.81517	-1.88	-1.94482	-2.00965	-2.07448	-2.13931	-2.20413	-2.26896	-2.33379	-2.39862	-2.46344	-2.52827	-2.5931	-2.65792	-2.72275	-2.78758	-2.85241	-2.91723	-2.98206	-3.04689	-3.11172	-3.17654
0	-0.0636862	-0.127372	-0.191059	-0.254745	-0.318431	-0.382117	-0.445803	-0.509489	-0.573176	-0.636862	-0.700548	-0.764234	-0.82792	-0.891606	-0.955293	-1.01898	-1.08266	-1.14635	-1.21004	-1.27372	-1.33741	-1.4011	-1.46478	-1.52847	-1.59215	-1.65584	-1.71953	-1.78321	-1.8469	-1.91059	-1.97427	-2.03796	-2.10164	-2.16533	-2.22902	-2.2927	-2.35639	-2.42007	-2.48376	-2.54745	-2.61113	-2.67482	-2.73851	-2.80219	-2.86588	-2.92956	-2.99325	-3.05694	-3.12062
0	-0.0625255	-0.125051	-0.187576	-0.250102	-0.312627	-0.375153	-0.437678	-0.500204	-0.562729	-0.625255	-0.68778	-0.750306	-0.812831	-0.875357	-0.937882	-1.00041	-1.06293	-1.12546	-1.18798	-1.25051	-1.31304	-1.37556	-1.43809	-1.50061	-1.56314	-1.62566	-1.68819	-1.75071	-1.81324	-1.87576	-1.93829	-2.00082	-2.06334	-2.12587	-2.18839	-2.25092	-2.31344	-2.37597	-2.43849	-2.50102	-2.56355	-2.62607	-2.6886	-2.75112	-2.81365	-2.87617	-2.9387	-3.00122	-3.06375
0	-0.0613458	-0.122692	-0.184037	-0.245383	-0.306729	-0.368075	-0.429421	-0.490766	-0.552112	-0.613458	-0.674804	-0.736149	-0.797495	-0.858841	-0.920187	-0.981533	-1.04288	-1.10422	-1.16557	-1.22692	-1.28826	-1.34961	-1.41095	-1.4723	-1.53364	-1.59499	-1.65634	-1.71768	-1.77903	-1.84037	-1.90172	-1.96307	-2.02441	-2.08576	-2.1471	-2.20845	-2.26979	-2.33114	-2.39249	-2.45383	-2.51518	-2.57652	-2.63787	-2.69921	-2.76056	-2.82191	-2.88325	-2.9446	-3.00594
0	-0.0601474	-0.120295	-0.180442	-0.24059	-0.300737	-0.360884	-0.421032	-0.481179	-0.541326	-0.601474	-0.661621	-0.721769	-0.781916	-0.842063	-0.902211	-0.962358	-1.02251	-1.08265	-1.1428	-1.20295	-1.2631	-1.32324	-1.38339	-1.44354	-1.50368	-1.56383	-1.62398	-1.68413	-1.74427	-1.80442	-1.86457	-1.92472	-1.98486	-2.04501	-2.10516	-2.16531	-2.22545	-2.2856	-2.34575	-2.4059	-2.46604	-2.52619	-2.58634	-2.64648	-2.70663	-2.76678	-2.82693	-2.88707	-2.94722
0	-0.0589307	-0.117861	-0.176792	-0.235723	-0.294653	-0.353584	-0.412515	-0.471445	-0.530376	-0.589307	-0.648237	-0.707168	-0.766099	-0.825029	-0.88396	-0.942891	-1.00182	-1.06075	-1.11968	-1.17861	-1.23754	-1.29647	-1.35541	-1.41434	-1.47327	-1.5322	-1.59113	-1.65006	-1.70899	-1.76792	-1.82685	-1.88578	-1.94471	-2.00364	-2.06257	-2.1215	-2.18043	-2.23937	-2.2983	-2.35723	-2.41616	-2.47509	-2.53402	-2.59295	-2.65188	-2.71081	-2.76974	-2.82867	-2.8876
0	-0.057696	-0.115392	-0.173088	-0.230784	-0.28848	-0.346176	-0.403872	-0.461568	-0.519264	-0.57696	-0.634656	-0.692352	-0.750048	-0.807744	-0.86544	-0.923136	-0.980832	-1.03853	-1.09622	-1.15392	-1.21162	-1.26931	-1.32701	-1.3847	-1.4424	-1.5001	-1.55779	-1.61549	-1.67318	-1.73088	-1.78858	-1.84627	-1.90397	-1.96166	-2.01936	-2.07706	-2.13475	-2.19245	-2.25014	-2.30784	-2.36554	-2.42323	-2.48093	-2.53862	-2.59632	-2.65402	-2.71171	-2.76941	-2.8271
0	-0.0564437	-0.112887	-0.169331	-0.225775	-0.282219	-0.338662	-0.395106	-0.45155	-0.507994	-0.564437	-0.620881	-0.677325	-0.733769	-0.790212	-0.846656	-0.9031	-0.959544	-1.01599	-1.07243	-1.12887	-1.18532	-1.24176	-1.29821	-1.35465	-1.41109	-1.46754	-1.52398	-1.58042	-1.63687	-1.69331	-1.74976	-1.8062	-1.86264	-1.91909	-1.97553	-2.03197	-2.08842	-2.14486	-2.20131	-2.25775	-2.31419	-2.37064	-2.42708	-2.48352	-2.53997	-2.59641	-2.65286	-2.7093	-2.76574
0	-0.0551743	-0.110349	-0.165523	-0.220697	-0.275872	-0.331046	-0.38622	-0.441394	-0.496569	-0.551743	-0.606917	-0.662092	-0.717266	-0.77244	-0.827615	-0.882789	-0.937963	-0.993137	-1.04831	-1.10349	-1.15866	-1.21383	-1.26901	-1.32418	-1.37936	-1.43453	-1.48971	-1.54488	-1.60005	-1.65523	-1.7104	-1.76558	-1.82075	-1.87593	-1.9311	-1.98627	-2.04145	-2.09662	-2.1518	-2.20697	-2.26215	-2.31732	-2.3725	-2.42767	-2.48284	-2.53802	-2.59319	-2.64837	-2.70354
0	-0.0538881	-0.107776	-0.161664	-0.215552	-0.26944	-0.323328	-0.377216	-0.431104	-0.484993	-0.538881	-0.592769	-0.646657	-0.700545	-0.754433	-0.808321	-0.862209	-0.916097	-0.969985	-1.02387	-1.07776	-1.13165	-1.18554	-1.23943	-1.29331	-1.3472	-1.40109	-1.45498	-1.50887	-1.56275	-1.61664	-1.67053	-1.72442	-1.77831	-1.83219	-1.88608	-1.93997	-1.99386	-2.04775	-2.10163	-2.15552	-2.20941	-2.2633	-2.31719	-2.37107	-2.42496	-2.47885	-2.53274	-2.58663	-2.64051
0	-0.0525854	-0.105171	-0.157756	-0.210342	-0.262927	-0.315512	-0.368098	-0.420683	-0.473269	-0.525854	-0.578439	-0.631025	-0.68361	-0.736196	-0.788781	-0.841366	-0.893952	-0.946537	-0.999123	-1.05171	-1.10429	-1.15688	-1.20946	-1.26205	-1.31463	-1.36722	-1.41981	-1.47239	-1.52498	-1.57756	-1.63015	-1.68273	-1.73532	-1.7879	-1.84049	-1.89307	-1.94566	-1.99825	-2.05083	-2.10342	-2.156	-2.20859	-2.26117	-2.31376	-2.36634	-2.41893	-2.47151	-2.5241	-2.57668
0	-0.0512667	-0.102533	-0.1538	-0.205067	-0.256334	-0.3076	-0.358867	-0.410134	-0.4614	-0.512667	-0.563934	-0.615201	-0.666467	-0.717734	-0.769001	-0.820267	-0.871534	-0.922801	-0.974068	-1.02533	-1.0766	-1.12787	-1.17913	-1.2304	-1.28167	-1.33293	-1.3842	-1.43547	-1.48673	-1.538	-1.58927	-1.64053	-1.6918	-1.74307	-1.79434	-1.8456	-1.89687	-1.94814	-1.9994	-2.05067	-2.10194	-2.1532	-2.20447	-2.25574	-2.307	-2.35827	-2.40954	-2.4608	-2.51207
0	-0.0499324	-0.0998648	-0.149797	-0.19973	-0.249662	-0.299595	-0.349527	-0.399459	-0.449392	-0.499324	-0.549257	-0.599189	-0.649121	-0.699054	-0.748986	-0.798919	-0.848851	-0.898784	-0.948716	-0.998648	-1.04858	-1.09851	-1.14845	-1.19838	-1.24831	-1.29824	-1.34818	-1.39811	-1.44804	-1.49797	-1.5479	-1.59784	-1.64777	-1.6977	-1.74763	-1.79757	-1.8475	-1.89743	-1.94736	-1.9973	-2.04723	-2.09716	-2.14709	-2.19703	-2.24696	-2.29689	-2.34682	-2.39676	-2.44669
0	-0.0485829	-0.0971658	-0.145749	-0.194332	-0.242915	-0.291497	-0.34008	-0.388663	-0.437246	-0.485829	-0.534412	-0.582995	-0.631578	-0.680161	-0.728744	-0.777327	-0.82591	-0.874492	-0.923075	-0.971658	-1.02024	-1.06882	-1.11741	-1.16599	-1.21457	-1.26316	-1.31174	-1.36032	-1.4089	-1.45749	-1.50607	-1.55465	-1.60324	-1.65182	-1.7004	-1.74898	-1.79757	-1.84615	-1.89473	-1.94332	-1.9919	-2.04048	-2.08907	-2.13765	-2.18623	-2.23481	-2.2834	-2.33198	-2.38056
0	-0.0472186	-0.0944372	-0.141656	-0.188874	-0.236093	-0.283312	-0.33053	-0.377749	-0.424967	-0.472186	-0.519405	-0.566623	-0.613842	-0.661061	-0.708279	-0.755498	-0.802716	-0.849935	-0.897154	-0.944372	-0.991591	-1.03881	-1.08603	-1.13325	-1.18047	-1.22768	-1.2749	-1.32212	-1.36934	-1.41656	-1.46378	-1.511	-1.55821	-1.60543	-1.65265	-1.69987	-1.74709	-1.79431	-1.84153	-1.88874	-1.93596	-1.98318	-2.0304	-2.07762	-2.12484	-2.17206	-2.21927	-2.26649	-2.31371
0	-0.0458399	-0.0916798	-0.13752	-0.18336	-0.2292	-0.27504	-0.320879	-0.366719	-0.412559	-0.458399	-0.504239	-0.550079	-0.595919	-0.641759	-0.687599	-0.733439	-0.779279	-0.825119	-0.870958	-0.916798	-0.962638	-1.00848	-1.05432	-1.10016	-1.146	-1.19184	-1.23768	-1.28352	-1.32936	-1.3752	-1.42104	-1.46688	-1.51272	-1.55856	-1.6044	-1.65024	-1.69608	-1.74192	-1.78776	-1.8336	-1.87944	-1.92528	-1.97112	-2.01696	-2.0628	-2.10864	-2.15448	-2.20032	-2.24616
0	-0.0444473	-0.0888945	-0.133342	-0.177789	-0.222236	-0.266684	-0.311131	-0.355578	-0.400025	-0.444473	-0.48892	-0.533367	-0.577814	-0.622262	-0.666709	-0.711156	-0.755604	-0.800051	-0.844498	-0.888945	-0.933393	-0.97784	-1.02229	-1.06673	-1.11118	-1.15563	-1.20008	-1.24452	-1.28897	-1.33342	-1.37787	-1.42231	-1.46676	-1.51121	-1.55565	-1.6001	-1.64455	-1.689	-1.73344	-1.77789	-1.82234	-1.86679	-1.91123	-1.95568	-2.00013	-2.04457	-2.08902	-2.13347	-2.17792
0	-0.0430411	-0.0860822	-0.129123	-0.172164	-0.215205	-0.258246	-0.301288	-0.344329	-0.38737	-0.430411	-0.473452	-0.516493	-0.559534	-0.602575	-0.645616	-0.688657	-0.731698	-0.774739	-0.81778	-0.860822	-0.903863	-0.946904	-0.989945	-1.03299	-1.07603	-1.11907	-1.16211	-1.20515	-1.24819	-1.29123	-1.33427	-1.37731	-1.42036	-1.4634	-1.50644	-1.54948	-1.59252	-1.63556	-1.6786	-1.72164	-1.76468	-1.80773	-1.85077	-1.89381	-1.93685	-1.97989	-2.02293	-2.06597	-2.10901
0	-0.0416218	-0.0832436	-0.124865	-0.166487	-0.208109	-0.249731	-0.291352	-0.332974	-0.374596	-0.416218	-0.45784	-0.499461	-0.541083	-0.582705	-0.624327	-0.665948	-0.70757	-0.749192	-0.790814	-0.832436	-0.874057	-0.915679	-0.957301	-0.998923	-1.04054	-1.08217	-1.12379	-1.16541	-1.20703	-1.24865	-1.29028	-1.3319	-1.37352	-1.41514	-1.45676	-1.49838	-1.54001	-1.58163	-1.62325	-1.66487	-1.70649	-1.74811	-1.78974	-1.83136	-1.87298	-1.9146	-1.95622	-1.99785	-2.03947
0	-0.0401898	-0.0803796	-0.120569	-0.160759	-0.200949	-0.241139	-0.281329	-0.321518	-0.361708	-0.401898	-0.442088	-0.482278	-0.522467	-0.562657	-0.602847	-0.643037	-0.683227	-0.723416	-0.763606	-0.803796	-0.843986	-0.884176	-0.924365	-0.964555	-1.00474	-1.04493	-1.08512	-1.12531	-1.1655	-1.20569	-1.24588	-1.28607	-1.32626	-1.36645	-1.40664	-1.44683	-1.48702	-1.52721	-1.5674	-1.60759	-1.64778	-1.68797	-1.72816	-1.76835	-1.80854	-1.84873	-1.88892	-1.92911	-1.9693
0	-0.0387456	-0.0774911	-0.116237	-0.154982	-0.193728	-0.232473	-0.271219	-0.309965	-0.34871	-0.387456	-0.426201	-0.464947	-0.503692	-0.542438	-0.581184	-0.619929	-0.658675	-0.69742	-0.736166	-0.774911	-0.813657	-0.852403	-0.891148	-0.929894	-0.968639	-1.00738	-1.04613	-1.08488	-1.12362	-1.16237	-1.20111	-1.23986	-1.2786	-1.31735	-1.3561	-1.39484	-1.43359	-1.47233	-1.51108	-1.54982	-1.58857	-1.62731	-1.66606	-1.70481	-1.74355	-1.7823	-1.82104	-1.85979	-1.89853
0	-0.0372895	-0.0745791	-0.111869	-0.149158	-0.186448	-0.223737	-0.261027	-0.298316	-0.335606	-0.372895	-0.410185	-0.447475	-0.484764	-0.522054	-0.559343	-0.596633	-0.633922	-0.671212	-0.708501	-0.745791	-0.783081	-0.82037	-0.85766	-0.894949	-0.932239	-0.969528	-1.00682	-1.04411	-1.0814	-1.11869	-1.15598	-1.19327	-1.23056	-1.26784	-1.30513	-1.34242	-1.37971	-1.417	-1.45429	-1.49158	-1.52887	-1.56616	-1.60345	-1.64074	-1.67803	-1.71532	-1.75261	-1.7899	-1.82719
0	-0.0358222	-0.0716443	-0.107467	-0.143289	-0.179111	-0.214933	-0.250755	-0.286577	-0.3224	-0.358222	-0.394044	-0.429866	-0.465688	-0.50151	-0.537333	-0.573155	-0.608977	-0.644799	-0.680621	-0.716443	-0.752266	-0.788088	-0.82391	-0.859732	-0.895554	-0.931376	-0.967199	-1.00302	-1.03884	-1.07467	-1.11049	-1.14631	-1.18213	-1.21795	-1.25378	-1.2896	-1.32542	-1.36124	-1.39706	-1.43289	-1.46871	-1.50453	-1.54035	-1.57618	-1.612	-1.64782	-1.68364	-1.71946	-1.75529
0	-0.0343439	-0.0686877	-0.103032	-0.137375	-0.171719	-0.206063	-0.240407	-0.274751	-0.309095	-0.343439	-0.377783	-0.412126	-0.44647	-0.480814	-0.515158	-0.549502	-0.583846	-0.61819	-0.652534	-0.686877	-0.721221	-0.755565	-0.789909	-0.824253	-0.858597	-0.892941	-0.927285	-0.961628	-0.995972	-1.03032	-1.06466	-1.099	-1.13335	-1.16769	-1.20204	-1.23638	-1.27072	-1.30507	-1.33941	-1.37375	-1.4081	-1.44244	-1.47679	-1.51113	-1.54547	-1.57982	-1.61416	-1.64851	-1.68285
0	-0.0328551	-0.0657102	-0.0985653	-0.13142	-0.164276	-0.197131	-0.229986	-0.262841	-0.295696	-0.328551	-0.361406	-0.394261	-0.427117	-0.459972	-0.492827	-0.525682	-0.558537	-0.591392	-0.624247	-0.657102	-0.689957	-0.722813	-0.755668	-0.788523	-0.821378	-0.854233	-0.887088	-0.919943	-0.952798	-0.985653	-1.01851	-1.05136	-1.08422	-1.11707	-1.14993	-1.18278	-1.21564	-1.24849	-1.28135	-1.3142	-1.34706	-1.37991	-1.41277	-1.44563	-1.47848	-1.51134	-1.54419	-1.57705	-1.6099
0	-0.0313564	-0.0627127	-0.0940691	-0.125425	-0.156782	-0.188138	-0.219494	-0.250851	-0.282207	-0.313564	-0.34492	-0.376276	-0.407633	-0.438989	-0.470345	-0.501702	-0.533058	-0.564414	-0.595771	-0.627127	-0.658483	-0.68984	-0.721196	-0.752552	-0.783909	-0.815265	-0.846621	-0.877978	-0.909334	-0.940691	-0.972047	-1.0034	-1.03476	-1.06612	-1.09747	-1.12883	-1.16019	-1.19154	-1.2229	-1.25425	-1.28561	-1.31697	-1.34832	-1.37968	-1.41104	-1.44239	-1.47375	-1.5051	-1.53646
0	-0.029848	-0.0596961	-0.0895441	-0.119392	-0.14924	-0.179088	-0.208936	-0.238784	-0.268632	-0.29848	-0.328328	-0.358176	-0.388024	-0.417873	-0.447721	-0.477569	-0.507417	-0.537265	-0.567113	-0.596961	-0.626809	-0.656657	-0.686505	-0.716353	-0.746201	-0.776049	-0.805897	-0.835745	-0.865593	-0.895441	-0.925289	-0.955137	-0.984985	-1.01483	-1.04468	-1.07453	-1.10438	-1.13423	-1.16407	-1.19392	-1.22377	-1.25362	-1.28347	-1.31331	-1.34316	-1.37301	-1.40286	-1.43271	-1.46255
0	-0.0283306	-0.0566613	-0.0849919	-0.113323	-0.141653	-0.169984	-0.198314	-0.226645	-0.254976	-0.283306	-0.311637	-0.339968	-0.368298	-0.396629	-0.424959	-0.45329	-0.481621	-0.509951	-0.538282	-0.566613	-0.594943	-0.623274	-0.651604	-0.679935	-0.708266	-0.736596	-0.764927	-0.793258	-0.821588	-0.849919	-0.878249	-0.90658	-0.934911	-0.963241	-0.991572	-1.0199	-1.04823	-1.07656	-1.10489	-1.13323	-1.16156	-1.18989	-1.21822	-1.24655	-1.27488	-1.30321	-1.33154	-1.35987	-1.3882
0	-0.0268046	-0.0536092	-0.0804138	-0.107218	-0.134023	-0.160828	-0.187632	-0.214437	-0.241241	-0.268046	-0.29485	-0.321655	-0.34846	-0.375264	-0.402069	-0.428873	-0.455678	-0.482483	-0.509287	-0.536092	-0.562896	-0.589701	-0.616506	-0.64331	-0.670115	-0.696919	-0.723724	-0.750529	-0.777333	-0.804138	-0.830942	-0.857747	-0.884551	-0.911356	-0.938161	-0.964965	-0.99177	-1.01857	-1.04538	-1.07218	-1.09899	-1.12579	-1.1526	-1.1794	-1.20621	-1.23301	-1.25982	-1.28662	-1.31342
0	-0.0252704	-0.0505408	-0.0758112	-0.101082	-0.126352	-0.151622	-0.176893	-0.202163	-0.227433	-0.252704	-0.277974	-0.303245	-0.328515	-0.353785	-0.379056	-0.404326	-0.429597	-0.454867	-0.480137	-0.505408	-0.530678	-0.555949	-0.581219	-0.606489	-0.63176	-0.65703	-0.6823	-0.707571	-0.732841	-0.758112	-0.783382	-0.808652	-0.833923	-0.859193	-0.884464	-0.909734	-0.935004	-0.960275	-0.985545	-1.01082	-1.03609	-1.06136	-1.08663	-1.1119	-1.13717	-1.16244	-1.18771	-1.21298	-1.23825
0	-0.0237285	-0.047457	-0.0711855	-0.094914	-0.118642	-0.142371	-0.166099	-0.189828	-0.213556	-0.237285	-0.261013	-0.284742	-0.30847	-0.332199	-0.355927	-0.379656	-0.403384	-0.427113	-0.450841	-0.47457	-0.498298	-0.522027	-0.545755	-0.569484	-0.593212	-0.616941	-0.640669	-0.664398	-0.688126	-0.711855	-0.735583	-0.759312	-0.78304	-0.806769	-0.830497	-0.854226	-0.877954	-0.901683	-0.925411	-0.94914	-0.972868	-0.996597	-1.02032	-1.04405	-1.06778	-1.09151	-1.11524	-1.13897	-1.1627
0	-0.0221794	-0.0443587	-0.0665381	-0.0887174	-0.110897	-0.133076	-0.155256	-0.177435	-0.199614	-0.221794	-0.243973	-0.266152	-0.288332	-0.310511	-0.33269	-0.35487	-0.377049	-0.399228	-0.421408	-0.443587	-0.465767	-0.487946	-0.510125	-0.532305	-0.554484	-0.576663	-0.598843	-0.621022	-0.643201	-0.665381	-0.68756	-0.70974	-0.731919	-0.754098	-0.776278	-0.798457	-0.820636	-0.842816	-0.864995	-0.887174	-0.909354	-0.931533	-0.953712	-0.975892	-0.998071	-1.02025	-1.04243	-1.06461	-1.08679
0	-0.0206235	-0.041247	-0.0618704	-0.0824939	-0.103117	-0.123741	-0.144364	-0.164988	-0.185611	-0.206235	-0.226858	-0.247482	-0.268105	-0.288729	-0.309352	-0.329976	-0.350599	-0.371223	-0.391846	-0.41247	-0.433093	-0.453716	-0.47434	-0.494963	-0.515587	-0.53621	-0.556834	-0.577457	-0.598081	-0.618704	-0.639328	-0.659951	-0.680575	-0.701198	-0.721822	-0.742445	-0.763069	-0.783692	-0.804316	-0.824939	-0.845563	-0.866186	-0.886809	-0.907433	-0.928056	-0.94868	-0.969303	-0.989927	-1.01055
0	-0.0190613	-0.0381226	-0.0571839	-0.0762452	-0.0953066	-0.114368	-0.133429	-0.15249	-0.171552	-0.190613	-0.209674	-0.228736	-0.247797	-0.266858	-0.28592	-0.304981	-0.324042	-0.343104	-0.362165	-0.381226	-0.400288	-0.419349	-0.43841	-0.457471	-0.476533	-0.495594	-0.514655	-0.533717	-0.552778	-0.571839	-0.590901	-0.609962	-0.629023	-0.648085	-0.667146	-0.686207	-0.705268	-0.72433	-0.743391	-0.762452	-0.781514	-0.800575	-0.819636	-0.838698	-0.857759	-0.87682	-0.895882	-0.914943	-0.934004
0	-0.0174933	-0.0349867	-0.05248	-0.0699734	-0.0874667	-0.10496	-0.122453	-0.139947	-0.15744	-0.174933	-0.192427	-0.20992	-0.227413	-0.244907	-0.2624	-0.279893	-0.297387	-0.31488	-0.332373	-0.349867	-0.36736	-0.384853	-0.402347	-0.41984	-0.437333	-0.454827	-0.47232	-0.489813	-0.507307	-0.5248	-0.542293	-0.559787	-0.57728	-0.594773	-0.612267	-0.62976	-0.647254	-0.664747	-0.68224	-0.699734	-0.717227	-0.73472	-0.752214	-0.769707	-0.7872	-0.804694	-0.822187	-0.83968	-0.857174
0	-0.01592	-0.0318401	-0.0477601	-0.0636801	-0.0796002	-0.0955202	-0.11144	-0.12736	-0.14328	-0.1592	-0.17512	-0.19104	-0.20696	-0.222881	-0.238801	-0.254721	-0.270641	-0.286561	-0.302481	-0.318401	-0.334321	-0.350241	-0.366161	-0.382081	-0.398001	-0.413921	-0.429841	-0.445761	-0.461681	-0.477601	-0.493521	-0.509441	-0.525361	-0.541281	-0.557201	-0.573121	-0.589041	-0.604961	-0.620881	-0.636801	-0.652722	-0.668642	-0.684562	-0.700482	-0.716402	-0.732322	-0.748242	-0.764162	-0.780082
0	-0.0143419	-0.0286838	-0.0430257	-0.0573675	-0.0717094	-0.0860513	-0.100393	-0.114735	-0.129077	-0.143419	-0.157761	-0.172103	-0.186445	-0.200786	-0.215128	-0.22947	-0.243812	-0.258154	-0.272496	-0.286838	-0.30118	-0.315522	-0.329863	-0.344205	-0.358547	-0.372889	-0.387231	-0.401573	-0.415915	-0.430257	-0.444598	-0.45894	-0.473282	-0.487624	-0.501966	-0.516308	-0.53065	-0.544992	-0.559334	-0.573675	-0.588017	-0.602359	-0.616701	-0.631043	-0.645385	-0.659727	-0.674069	-0.688411	-0.702752
0	-0.0127594	-0.0255187	-0.0382781	-0.0510375	-0.0637968	-0.0765562	-0.0893156	-0.102075	-0.114834	-0.127594	-0.140353	-0.153112	-0.165872	-0.178631	-0.191391	-0.20415	-0.216909	-0.229669	-0.242428	-0.255187	-0.267947	-0.280706	-0.293465	-0.306225	-0.318984	-0.331744	-0.344503	-0.357262	-0.370022	-0.382781	-0.39554	-0.4083	-0.421059	-0.433818	-0.446578	-0.459337	-0.472097	-0.484856	-0.497615	-0.510375	-0.523134	-0.535893	-0.548653	-0.561412	-0.574172	-0.586931	-0.59969	-0.61245	-0.625209
0	-0.011173	-0.0223459	-0.0335189	-0.0446918	-0.0558648	-0.0670378	-0.0782107	-0.0893837	-0.100557	-0.11173	-0.122903	-0.134076	-0.145249	-0.156421	-0.167594	-0.178767	-0.18994	-0.201113	-0.212286	-0.223459	-0.234632	-0.245805	-0.256978	-0.268151	-0.279324	-0.290497	-0.30167	-0.312843	-0.324016	-0.335189	-0.346362	-0.357535	-0.368708	-0.379881	-0.391054	-0.402227	-0.4134	-0.424573	-0.435746	-0.446918	-0.458091	-0.469264	-0.480437	-0.49161	-0.502783	-0.513956	-0.525129	-0.536302	-0.547475
0	-0.00958315	-0.0191663	-0.0287495	-0.0383326	-0.0479158	-0.0574989	-0.0670821	-0.0766652	-0.0862484	-0.0958315	-0.105415	-0.114998	-0.124581	-0.134164	-0.143747	-0.15333	-0.162914	-0.172497	-0.18208	-0.191663	-0.201246	-0.210829	-0.220413	-0.229996	-0.239579	-0.249162	-0.258745	-0.268328	-0.277911	-0.287495	-0.297078	-0.306661	-0.316244	-0.325827	-0.33541	-0.344993	-0.354577	-0.36416	-0.373743	-0.383326	-0.392909	-0.402492	-0.412076	-0.421659	-0.431242	-0.440825	-0.450408	-0.459991	-0.469574
0	-0.00799042	-0.0159808	-0.0239713	-0.0319617	-0.0399521	-0.0479425	-0.055933	-0.0639234	-0.0719138	-0.0799042	-0.0878947	-0.0958851	-0.103876	-0.111866	-0.119856	-0.127847	-0.135837	-0.143828	-0.151818	-0.159808	-0.167799	-0.175789	-0.18378	-0.19177	-0.199761	-0.207751	-0.215741	-0.223732	-0.231722	-0.239713	-0.247703	-0.255694	-0.263684	-0.271674	-0.279665	-0.287655	-0.295646	-0.303636	-0.311627	-0.319617	-0.327607	-0.335598	-0.343588	-0.351579	-0.359569	-0.36756	-0.37555	-0.38354	-0.391531
0	-0.00639526	-0.0127905	-0.0191858	-0.025581	-0.0319763	-0.0383716	-0.0447668	-0.0511621	-0.0575574	-0.0639526	-0.0703479	-0.0767431	-0.0831384	-0.0895337	-0.0959289	-0.102324	-0.108719	-0.115115	-0.12151	-0.127905	-0.134301	-0.140696	-0.147091	-0.153486	-0.159882	-0.166277	-0.172672	-0.179067	-0.185463	-0.191858	-0.198253	-0.204648	-0.211044	-0.217439	-0.223834	-0.230229	-0.236625	-0.24302	-0.249415	-0.25581	-0.262206	-0.268601	-0.274996	-0.281392	-0.287787	-0.294182	-0.300577	-0.306973	-0.313368
0	-0.00479815	-0.0095963	-0.0143945	-0.0191926	-0.0239908	-0.0287889	-0.0335871	-0.0383852	-0.0431834	-0.0479815	-0.0527797	-0.0575778	-0.062376	-0.0671741	-0.0719723	-0.0767704	-0.0815686	-0.0863667	-0.0911649	-0.095963	-0.100761	-0.105559	-0.110357	-0.115156	-0.119954	-0.124752	-0.12955	-0.134348	-0.139146	-0.143945	-0.148743	-0.153541	-0.158339	-0.163137	-0.167935	-0.172733	-0.177532	-0.18233	-0.187128	-0.191926	-0.196724	-0.201522	-0.206321	-0.211119	-0.215917	-0.220715	-0.225513	-0.230311	-0.235109
0	-0.00319958	-0.00639916	-0.00959874	-0.0127983	-0.0159979	-0.0191975	-0.0223971	-0.0255966	-0.0287962	-0.0319958	-0.0351954	-0.038395	-0.0415945	-0.0447941	-0.0479937	-0.0511933	-0.0543929	-0.0575924	-0.060792	-0.0639916	-0.0671912	-0.0703908	-0.0735903	-0.0767899	-0.0799895	-0.0831891	-0.0863887	-0.0895882	-0.0927878	-0.0959874	-0.099187	-0.102387	-0.105586	-0.108786	-0.111985	-0.115185	-0.118384	-0.121584	-0.124784	-0.127983	-0.131183	-0.134382	-0.137582	-0.140782	-0.143981	-0.147181	-0.15038	-0.15358	-0.156779
0	-0.00160003	-0.00320007	-0.0048001	-0.00640014	-0.00800017	-0.0096002	-0.0112002	-0.0128003	-0.0144003	-0.0160003	-0.0176004	-0.0192004	-0.0208004	-0.0224005	-0.0240005	-0.0256005	-0.0272006	-0.0288006	-0.0304006	-0.0320007	-0.0336007	-0.0352007	-0.0368008	-0.0384008	-0.0400008	-0.0416009	-0.0432009	-0.0448009	-0.046401	-0.048001	-0.049601	-0.0512011	-0.0528011	-0.0544011	-0.0560012	-0.0576012	-0.0592013	-0.0608013	-0.0624013	-0.0640014	-0.0656014	-0.0672014	-0.0688015	-0.0704015	-0.0720015	-0.0736016	-0.0752016	-0.0768016	-0.0784017
0	0	0	0	0	0	0	0	0	0	0	0	0	0	0	0	0	0	0	0	0	0	0	0	0	0	0	0	0	0	0	0	0	0	0	0	0	0	0	0	0	0	0	0	0	0	0	0	0	0
[truncated: 196 more columns]

## Sheet: Zf
0.112166	0.111653	0.11012	0.107566	0.103988	0.0993865	0.0937598	0.0871064	0.0794243	0.0707113	0.0609651	0.0501828	0.0383614	0.0254975	0.0115874	-0.00337301	-0.019388	-0.0364622	-0.0546008	-0.073809	-0.0940926	-0.115458	-0.137911	-0.161459	-0.186108	-0.211868	-0.238745	-0.266749	-0.295888	-0.326172	-0.35761	-0.390213	-0.423992	-0.458958	-0.495124	-0.532502	-0.571105	-0.610947	-0.652042	-0.694407	-0.738056	-0.783006	-0.829275	-0.876882	-0.925738	-0.976796	-1.03029	-1.08501	-1.13983	-1.19363
0.112166	0.111653	0.11012	0.107566	0.103988	0.0993865	0.0937598	0.0871064	0.0794243	0.0707113	0.0609651	0.0501828	0.0383614	0.0254975	0.0115874	-0.00337301	-0.019388	-0.0364622	-0.0546008	-0.073809	-0.0940926	-0.115458	-0.137911	-0.161459	-0.186108	-0.211868	-0.238745	-0.266749	-0.295888	-0.326172	-0.35761	-0.390213	-0.423992	-0.458958	-0.495124	-0.532502	-0.571105	-0.610947	-0.652042	-0.694407	-0.738056	-0.783006	-0.829275	-0.876882	-0.925738	-0.976796	-1.03029	-1.08501	-1.13983	-1.19363
0.112166	0.111653	0.11012	0.107566	0.103988	0.0993865	0.0937598	0.0871064	0.0794243	0.0707113	0.0609651	0.0501828	0.0383614	0.0254975	0.0115874	-0.00337301	-0.019388	-0.0364622	-0.0546008	-0.073809	-0.0940926	-0.115458	-0.137911	-0.161459	-0.186108	-0.211868	-0.238745	-0.266749	-0.295888	-0.326172	-0.35761	-0.390213	-0.423992	-0.458958	-0.495124	-0.532502	-0.571105	-0.610947	-0.652042	-0.694407	-0.738056	-0.783006	-0.829275	-0.876882	-0.925738	-0.976796	-1.03029	-1.08501	-1.13983	-1.19363
0.112166	0.111653	0.11012	0.107566	0.103988	0.0993865	0.0937598	0.0871064	0.0794243	0.0707113	0.0609651	0.0501828	0.0383614	0.0254975	0.0115874	-0.00337301	-0.019388	-0.0364622	-0.0546008	-0.073809	-0.0940926	-0.115458	-0.137911	-0.161459	-0.186108	-0.211868	-0.238745	-0.266749	-0.295888	-0.326172	-0.35761	-0.390213	-0.423992	-0.458958	-0.495124	-0.532502	-0.571105	-0.610947	-0.652042	-0.694407	-0.738056	-0.783006	-0.829275	-0.876882	-0.925738	-0.976796	-1.03029	-1.08501	-1.13983	-1.19363
0.112166	0.111653	0.11012	0.107566	0.103988	0.0993865	0.0937598	0.0871064	0.0794243	0.0707113	0.0609651	0.0501828	0.0383614	0.0254975	0.0115874	-0.00337301	-0.019388	-0.0364622	-0.0546008	-0.073809	-0.0940926	-0.115458	-0.137911	-0.161459	-0.186108	-0.211868	-0.238745	-0.266749	-0.295888	-0.326172	-0.35761	-0.390213	-0.423992	-0.458958	-0.495124	-0.532502	-0.571105	-0.610947	-0.652042	-0.694407	-0.738056	-0.783006	-0.829275	-0.876882	-0.925738	-0.976796	-1.03029	-1.08501	-1.13983	-1.19363
0.112166	0.111653	0.11012	0.107566	0.103988	0.0993865	0.0937598	0.0871064	0.0794243	0.0707113	0.0609651	0.0501828	0.0383614	0.0254975	0.0115874	-0.00337301	-0.019388	-0.0364622	-0.0546008	-0.073809	-0.0940926	-0.115458	-0.137911	-0.161459	-0.186108	-0.211868	-0.238745	-0.266749	-0.295888	-0.326172	-0.35761	-0.390213	-0.423992	-0.458958	-0.495124	-0.532502	-0.571105	-0.610947	-0.652042	-0.694407	-0.738056	-0.783006	-0.829275	-0.876882	-0.925738	-0.976796	-1.03029	-1.08501	-1.13983	-1.19363
0.112166	0.111653	0.11012	0.107566	0.103988	0.0993865	0.0937598	0.0871064	0.0794243	0.0707113	0.0609651	0.0501828	0.0383614	0.0254975	0.0115874	-0.00337301	-0.019388	-0.0364622	-0.0546008	-0.073809	-0.0940926	-0.115458	-0.137911	-0.161459	-0.186108	-0.211868	-0.238745	-0.266749	-0.295888	-0.326172	-0.35761	-0.390213	-0.423992	-0.458958	-0.495124	-0.532502	-0.571105	-0.610947	-0.652042	-0.694407	-0.738056	-0.783006	-0.829275	-0.876882	-0.925738	-0.976796	-1.03029	-1.08501	-1.13983	-1.19363
0.112166	0.111653	0.11012	0.107566	0.103988	0.0993865	0.0937598	0.0871064	0.0794243	0.0707113	0.0609651	0.0501828	0.0383614	0.0254975	0.0115874	-0.00337301	-0.019388	-0.0364622	-0.0546008	-0.073809	-0.0940926	-0.115458	-0.137911	-0.161459	-0.186108	-0.211868	-0.238745	-0.266749	-0.295888	-0.326172	-0.35761	-0.390213	-0.423992	-0.458958	-0.495124	-0.532502	-0.571105	-0.610947	-0.652042	-0.694407	-0.738056	-0.783006	-0.829275	-0.876882	-0.925738	-0.976796	-1.03029	-1.08501	-1.13983	-1.19363
0.112166	0.111653	0.11012	0.107566	0.103988	0.0993865	0.0937598	0.0871064	0.0794243	0.0707113	0.0609651	0.0501828	0.0383614	0.0254975	0.0115874	-0.00337301	-0.019388	-0.0364622	-0.0546008	-0.073809	-0.0940926	-0.115458	-0.137911	-0.161459	-0.186108	-0.211868	-0.238745	-0.266749	-0.295888	-0.326172	-0.35761	-0.390213	-0.423992	-0.458958	-0.495124	-0.532502	-0.571105	-0.610947	-0.652042	-0.694407	-0.738056	-0.783006	-0.829275	-0.876882	-0.925738	-0.976796	-1.03029	-1.08501	-1.13983	-1.19363
0.112166	0.111653	0.11012	0.107566	0.103988	0.0993865	0.0937598	0.0871064	0.0794243	0.0707113	0.0609651	0.0501828	0.0383614	0.0254975	0.0115874	-0.00337301	-0.019388	-0.0364622	-0.0546008	-0.073809	-0.0940926	-0.115458	-0.137911	-0.161459	-0.186108	-0.211868	-0.238745	-0.266749	-0.295888	-0.326172	-0.35761	-0.390213	-0.423992	-0.458958	-0.495124	-0.532502	-0.571105	-0.610947	-0.652042	-0.694407	-0.738056	-0.783006	-0.829275	-0.876882	-0.925738	-0.976796	-1.03029	-1.08501	-1.13983	-1.19363
0.112166	0.111653	0.11012	0.107566	0.103988	0.0993865	0.0937598	0.0871064	0.0794243	0.0707113	0.0609651	0.0501828	0.0383614	0.0254975	0.0115874	-0.00337301	-0.019388	-0.0364622	-0.0546008	-0.073809	-0.0940926	-0.115458	-0.137911	-0.161459	-0.186108	-0.211868	-0.238745	-0.266749	-0.295888	-0.326172	-0.35761	-0.390213	-0.423992	-0.458958	-0.495124	-0.532502	-0.571105	-0.610947	-0.652042	-0.694407	-0.738056	-0.783006	-0.829275	-0.876882	-0.925738	-0.976796	-1.03029	-1.08501	-1.13983	-1.19363
0.112166	0.111653	0.11012	0.107566	0.103988	0.0993865	0.0937598	0.0871064	0.0794243	0.0707113	0.0609651	0.0501828	0.0383614	0.0254975	0.0115874	-0.00337301	-0.019388	-0.0364622	-0.0546008	-0.073809	-0.0940926	-0.115458	-0.137911	-0.161459	-0.186108	-0.211868	-0.238745	-0.266749	-0.295888	-0.326172	-0.35761	-0.390213	-0.423992	-0.458958	-0.495124	-0.532502	-0.571105	-0.610947	-0.652042	-0.694407	-0.738056	-0.783006	-0.829275	-0.876882	-0.925738	-0.976796	-1.03029	-1.08501	-1.13983	-1.19363
0.112166	0.111653	0.11012	0.107566	0.103988	0.0993865	0.0937598	0.0871064	0.0794243	0.0707113	0.0609651	0.0501828	0.0383614	0.0254975	0.0115874	-0.00337301	-0.019388	-0.0364622	-0.0546008	-0.073809	-0.0940926	-0.115458	-0.137911	-0.161459	-0.186108	-0.211868	-0.238745	-0.266749	-0.295888	-0.326172	-0.35761	-0.390213	-0.423992	-0.458958	-0.495124	-0.532502	-0.571105	-0.610947	-0.652042	-0.694407	-0.738056	-0.783006	-0.829275	-0.876882	-0.925738	-0.976796	-1.03029	-1.08501	-1.13983	-1.19363
0.112166	0.111653	0.11012	0.107566	0.103988	0.0993865	0.0937598	0.0871064	0.0794243	0.0707113	0.0609651	0.0501828	0.0383614	0.0254975	0.0115874	-0.00337301	-0.019388	-0.0364622	-0.0546008	-0.073809	-0.0940926	-0.115458	-0.137911	-0.161459	-0.186108	-0.211868	-0.238745	-0.266749	-0.295888	-0.326172	-0.35761	-0.390213	-0.423992	-0.458958	-0.495124	-0.532502	-0.571105	-0.610947	-0.652042	-0.694407	-0.738056	-0.783006	-0.829275	-0.876882	-0.925738	-0.976796	-1.03029	-1.08501	-1.13983	-1.19363
0.112166	0.111653	0.11012	0.107566	0.103988	0.0993865	0.0937598	0.0871064	0.0794243	0.0707113	0.0609651	0.0501828	0.0383614	0.0254975	0.0115874	-0.00337301	-0.019388	-0.0364622	-0.0546008	-0.073809	-0.0940926	-0.115458	-0.137911	-0.161459	-0.186108	-0.211868	-0.238745	-0.266749	-0.295888	-0.326172	-0.35761	-0.390213	-0.423992	-0.458958	-0.495124	-0.532502	-0.571105	-0.610947	-0.652042	-0.694407	-0.738056	-0.783006	-0.829275	-0.876882	-0.925738	-0.976796	-1.03029	-1.08501	-1.13983	-1.19363
0.112166	0.111653	0.11012	0.107566	0.103988	0.0993865	0.0937598	0.0871064	0.0794243	0.0707113	0.0609651	0.0501828	0.0383614	0.0254975	0.0115874	-0.00337301	-0.019388	-0.0364622	-0.0546008	-0.073809	-0.0940926	-0.115458	-0.137911	-0.161459	-0.186108	-0.211868	-0.238745	-0.266749	-0.295888	-0.326172	-0.35761	-0.390213	-0.423992	-0.458958	-0.495124	-0.532502	-0.571105	-0.610947	-0.652042	-0.694407	-0.738056	-0.783006	-0.829275	-0.876882	-0.925738	-0.976796	-1.03029	-1.08501	-1.13983	-1.19363
0.112166	0.111653	0.11012	0.107566	0.103988	0.0993865	0.0937598	0.0871064	0.0794243	0.0707113	0.0609651	0.0501828	0.0383614	0.0254975	0.0115874	-0.00337301	-0.019388	-0.0364622	-0.0546008	-0.073809	-0.0940926	-0.115458	-0.137911	-0.161459	-0.186108	-0.211868	-0.238745	-0.266749	-0.295888	-0.326172	-0.35761	-0.390213	-0.423992	-0.458958	-0.495124	-0.532502	-0.571105	-0.610947	-0.652042	-0.694407	-0.738056	-0.783006	-0.829275	-0.876882	-0.925738	-0.976796	-1.03029	-1.08501	-1.13983	-1.19363
0.112166	0.111653	0.11012	0.107566	0.103988	0.0993865	0.0937598	0.0871064	0.0794243	0.0707113	0.0609651	0.0501828	0.0383614	0.0254975	0.0115874	-0.00337301	-0.019388	-0.0364622	-0.0546008	-0.073809	-0.0940926	-0.115458	-0.137911	-0.161459	-0.186108	-0.211868	-0.238745	-0.266749	-0.295888	-0.326172	-0.35761	-0.390213	-0.423992	-0.458958	-0.495124	-0.532502	-0.571105	-0.610947	-0.652042	-0.694407	-0.738056	-0.783006	-0.829275	-0.876882	-0.925738	-0.976796	-1.03029	-1.08501	-1.13983	-1.19363
0.112166	0.111653	0.11012	0.107566	0.103988	0.0993865	0.0937598	0.0871064	0.0794243	0.0707113	0.0609651	0.0501828	0.0383614	0.0254975	0.0115874	-0.00337301	-0.019388	-0.0364622	-0.0546008	-0.073809	-0.0940926	-0.115458	-0.137911	-0.161459	-0.186108	-0.211868	-0.238745	-0.266749	-0.295888	-0.326172	-0.35761	-0.390213	-0.423992	-0.458958	-0.495124	-0.532502	-0.571105	-0.610947	-0.652042	-0.694407	-0.738056	-0.783006	-0.829275	-0.876882	-0.925738	-0.976796	-1.03029	-1.08501	-1.13983	-1.19363
0.112166	0.111653	0.11012	0.107566	0.103988	0.0993865	0.0937598	0.0871064	0.0794243	0.0707113	0.0609651	0.0501828	0.0383614	0.0254975	0.0115874	-0.00337301	-0.019388	-0.0364622	-0.0546008	-0.073809	-0.0940926	-0.115458	-0.137911	-0.161459	-0.186108	-0.211868	-0.238745	-0.266749	-0.295888	-0.326172	-0.35761	-0.390213	-0.423992	-0.458958	-0.495124	-0.532502	-0.571105	-0.610947	-0.652042	-0.694407	-0.738056	-0.783006	-0.829275	-0.876882	-0.925738	-0.976796	-1.03029	-1.08501	-1.13983	-1.19363
0.112166	0.111653	0.11012	0.107566	0.103988	0.0993865	0.0937598	0.0871064	0.0794243	0.0707113	0.0609651	0.0501828	0.0383614	0.0254975	0.0115874	-0.00337301	-0.019388	-0.0364622	-0.0546008	-0.073809	-0.0940926	-0.115458	-0.137911	-0.161459	-0.186108	-0.211868	-0.238745	-0.266749	-0.295888	-0.326172	-0.35761	-0.390213	-0.423992	-0.458958	-0.495124	-0.532502	-0.571105	-0.610947	-0.652042	-0.694407	-0.738056	-0.783006	-0.829275	-0.876882	-0.925738	-0.976796	-1.03029	-1.08501	-1.13983	-1.19363
0.112166	0.111653	0.11012	0.107566	0.103988	0.0993865	0.0937598	0.0871064	0.0794243	0.0707113	0.0609651	0.0501828	0.0383614	0.0254975	0.0115874	-0.00337301	-0.019388	-0.0364622	-0.0546008	-0.073809	-0.0940926	-0.115458	-0.137911	-0.161459	-0.186108	-0.211868	-0.238745	-0.266749	-0.295888	-0.326172	-0.35761	-0.390213	-0.423992	-0.458958	-0.495124	-0.532502	-0.571105	-0.610947	-0.652042	-0.694407	-0.738056	-0.783006	-0.829275	-0.876882	-0.925738	-0.976796	-1.03029	-1.08501	-1.13983	-1.19363
0.112166	0.111653	0.11012	0.107566	0.103988	0.0993865	0.0937598	0.0871064	0.0794243	0.0707113	0.0609651	0.0501828	0.0383614	0.0254975	0.0115874	-0.00337301	-0.019388	-0.0364622	-0.0546008	-0.073809	-0.0940926	-0.115458	-0.137911	-0.161459	-0.186108	-0.211868	-0.238745	-0.266749	-0.295888	-0.326172	-0.35761	-0.390213	-0.423992	-0.458958	-0.495124	-0.532502	-0.571105	-0.610947	-0.652042	-0.694407	-0.738056	-0.783006	-0.829275	-0.876882	-0.925738	-0.976796	-1.03029	-1.08501	-1.13983	-1.19363
0.112166	0.111653	0.11012	0.107566	0.103988	0.0993865	0.0937598	0.0871064	0.0794243	0.0707113	0.0609651	0.0501828	0.0383614	0.0254975	0.0115874	-0.00337301	-0.019388	-0.0364622	-0.0546008	-0.073809	-0.0940926	-0.115458	-0.137911	-0.161459	-0.186108	-0.211868	-0.238745	-0.266749	-0.295888	-0.326172	-0.35761	-0.390213	-0.423992	-0.458958	-0.495124	-0.532502	-0.571105	-0.610947	-0.652042	-0.694407	-0.738056	-0.783006	-0.829275	-0.876882	-0.925738	-0.976796	-1.03029	-1.08501	-1.13983	-1.19363
0.112166	0.111653	0.11012	0.107566	0.103988	0.0993865	0.0937598	0.0871064	0.0794243	0.0707113	0.0609651	0.0501828	0.0383614	0.0254975	0.0115874	-0.00337301	-0.019388	-0.0364622	-0.0546008	-0.073809	-0.0940926	-0.115458	-0.137911	-0.161459	-0.186108	-0.211868	-0.238745	-0.266749	-0.295888	-0.326172	-0.35761	-0.390213	-0.423992	-0.458958	-0.495124	-0.532502	-0.571105	-0.610947	-0.652042	-0.694407	-0.738056	-0.783006	-0.829275	-0.876882	-0.925738	-0.976796	-1.03029	-1.08501	-1.13983	-1.19363
0.112166	0.111653	0.11012	0.107566	0.103988	0.0993865	0.0937598	0.0871064	0.0794243	0.0707113	0.0609651	0.0501828	0.0383614	0.0254975	0.0115874	-0.00337301	-0.019388	-0.0364622	-0.0546008	-0.073809	-0.0940926	-0.115458	-0.137911	-0.161459	-0.186108	-0.211868	-0.238745	-0.266749	-0.295888	-0.326172	-0.35761	-0.390213	-0.423992	-0.458958	-0.495124	-0.532502	-0.571105	-0.610947	-0.652042	-0.694407	-0.738056	-0.783006	-0.829275	-0.876882	-0.925738	-0.976796	-1.03029	-1.08501	-1.13983	-1.19363
0.112166	0.111653	0.11012	0.107566	0.103988	0.0993865	0.0937598	0.0871064	0.0794243	0.0707113	0.0609651	0.0501828	0.0383614	0.0254975	0.0115874	-0.00337301	-0.019388	-0.0364622	-0.0546008	-0.073809	-0.0940926	-0.115458	-0.137911	-0.161459	-0.186108	-0.211868	-0.238745	-0.266749	-0.295888	-0.326172	-0.35761	-0.390213	-0.423992	-0.458958	-0.495124	-0.532502	-0.571105	-0.610947	-0.652042	-0.694407	-0.738056	-0.783006	-0.829275	-0.876882	-0.925738	-0.976796	-1.03029	-1.08501	-1.13983	-1.19363
0.112166	0.111653	0.11012	0.107566	0.103988	0.0993865	0.0937598	0.0871064	0.0794243	0.0707113	0.0609651	0.0501828	0.0383614	0.0254975	0.0115874	-0.00337301	-0.019388	-0.0364622	-0.0546008	-0.073809	-0.0940926	-0.115458	-0.137911	-0.161459	-0.186108	-0.211868	-0.238745	-0.266749	-0.295888	-0.326172	-0.35761	-0.390213	-0.423992	-0.458958	-0.495124	-0.532502	-0.571105	-0.610947	-0.652042	-0.694407	-0.738056	-0.783006	-0.829275	-0.876882	-0.925738	-0.976796	-1.03029	-1.08501	-1.13983	-1.19363
0.112166	0.111653	0.11012	0.107566	0.103988	0.0993865	0.0937598	0.0871064	0.0794243	0.0707113	0.0609651	0.0501828	0.0383614	0.0254975	0.0115874	-0.00337301	-0.019388	-0.0364622	-0.0546008	-0.073809	-0.0940926	-0.115458	-0.137911	-0.161459	-0.186108	-0.211868	-0.238745	-0.266749	-0.295888	-0.326172	-0.35761	-0.390213	-0.423992	-0.458958	-0.495124	-0.532502	-0.571105	-0.610947	-0.652042	-0.694407	-0.738056	-0.783006	-0.829275	-0.876882	-0.925738	-0.976796	-1.03029	-1.08501	-1.13983	-1.19363
0.112166	0.111653	0.11012	0.107566	0.103988	0.0993865	0.0937598	0.0871064	0.0794243	0.0707113	0.0609651	0.0501828	0.0383614	0.0254975	0.0115874	-0.00337301	-0.019388	-0.0364622	-0.0546008	-0.073809	-0.0940926	-0.115458	-0.137911	-0.161459	-0.186108	-0.211868	-0.238745	-0.266749	-0.295888	-0.326172	-0.35761	-0.390213	-0.423992	-0.458958	-0.495124	-0.532502	-0.571105	-0.610947	-0.652042	-0.694407	-0.738056	-0.783006	-0.829275	-0.876882	-0.925738	-0.976796	-1.03029	-1.08501	-1.13983	-1.19363
0.112166	0.111653	0.11012	0.107566	0.103988	0.0993865	0.0937598	0.0871064	0.0794243	0.0707113	0.0609651	0.0501828	0.0383614	0.0254975	0.0115874	-0.00337301	-0.019388	-0.0364622	-0.0546008	-0.073809	-0.0940926	-0.115458	-0.137911	-0.161459	-0.186108	-0.211868	-0.238745	-0.266749	-0.295888	-0.326172	-0.35761	-0.390213	-0.423992	-0.458958	-0.495124	-0.532502	-0.571105	-0.610947	-0.652042	-0.694407	-0.738056	-0.783006	-0.829275	-0.876882	-0.925738	-0.976796	-1.03029	-1.08501	-1.13983	-1.19363
0.112166	0.111653	0.11012	0.107566	0.103988	0.0993865	0.0937598	0.0871064	0.0794243	0.0707113	0.0609651	0.0501828	0.0383614	0.0254975	0.0115874	-0.00337301	-0.019388	-0.0364622	-0.0546008	-0.073809	-0.0940926	-0.115458	-0.137911	-0.161459	-0.186108	-0.211868	-0.238745	-0.266749	-0.295888	-0.326172	-0.35761	-0.390213	-0.423992	-0.458958	-0.495124	-0.532502	-0.571105	-0.610947	-0.652042	-0.694407	-0.738056	-0.783006	-0.829275	-0.876882	-0.925738	-0.976796	-1.03029	-1.08501	-1.13983	-1.19363
0.112166	0.111653	0.11012	0.107566	0.103988	0.0993865	0.0937598	0.0871064	0.0794243	0.0707113	0.0609651	0.0501828	0.0383614	0.0254975	0.0115874	-0.00337301	-0.019388	-0.0364622	-0.0546008	-0.073809	-0.0940926	-0.115458	-0.137911	-0.161459	-0.186108	-0.211868	-0.238745	-0.266749	-0.295888	-0.326172	-0.35761	-0.390213	-0.423992	-0.458958	-0.495124	-0.532502	-0.571105	-0.610947	-0.652042	-0.694407	-0.738056	-0.783006	-0.829275	-0.876882	-0.925738	-0.976796	-1.03029	-1.08501	-1.13983	-1.19363
0.112166	0.111653	0.11012	0.107566	0.103988	0.0993865	0.0937598	0.0871064	0.0794243	0.0707113	0.0609651	0.0501828	0.0383614	0.0254975	0.0115874	-0.00337301	-0.019388	-0.0364622	-0.0546008	-0.073809	-0.0940926	-0.115458	-0.137911	-0.161459	-0.186108	-0.211868	-0.238745	-0.266749	-0.295888	-0.326172	-0.35761	-0.390213	-0.423992	-0.458958	-0.495124	-0.532502	-0.571105	-0.610947	-0.652042	-0.694407	-0.738056	-0.783006	-0.829275	-0.876882	-0.925738	-0.976796	-1.03029	-1.08501	-1.13983	-1.19363
0.112166	0.111653	0.11012	0.107566	0.103988	0.0993865	0.0937598	0.0871064	0.0794243	0.0707113	0.0609651	0.0501828	0.0383614	0.0254975	0.0115874	-0.00337301	-0.019388	-0.0364622	-0.0546008	-0.073809	-0.0940926	-0.115458	-0.137911	-0.161459	-0.186108	-0.211868	-0.238745	-0.266749	-0.295888	-0.326172	-0.35761	-0.390213	-0.423992	-0.458958	-0.495124	-0.532502	-0.571105	-0.610947	-0.652042	-0.694407	-0.738056	-0.783006	-0.829275	-0.876882	-0.925738	-0.976796	-1.03029	-1.08501	-1.13983	-1.19363
0.112166	0.111653	0.11012	0.107566	0.103988	0.0993865	0.0937598	0.0871064	0.0794243	0.0707113	0.0609651	0.0501828	0.0383614	0.0254975	0.0115874	-0.00337301	-0.019388	-0.0364622	-0.0546008	-0.073809	-0.0940926	-0.115458	-0.137911	-0.161459	-0.186108	-0.211868	-0.238745	-0.266749	-0.295888	-0.326172	-0.35761	-0.390213	-0.423992	-0.458958	-0.495124	-0.532502	-0.571105	-0.610947	-0.652042	-0.694407	-0.738056	-0.783006	-0.829275	-0.876882	-0.925738	-0.976796	-1.03029	-1.08501	-1.13983	-1.19363
0.112166	0.111653	0.11012	0.107566	0.103988	0.0993865	0.0937598	0.0871064	0.0794243	0.0707113	0.0609651	0.0501828	0.0383614	0.0254975	0.0115874	-0.00337301	-0.019388	-0.0364622	-0.0546008	-0.073809	-0.0940926	-0.115458	-0.137911	-0.161459	-0.186108	-0.211868	-0.238745	-0.266749	-0.295888	-0.326172	-0.35761	-0.390213	-0.423992	-0.458958	-0.495124	-0.532502	-0.571105	-0.610947	-0.652042	-0.694407	-0.738056	-0.783006	-0.829275	-0.876882	-0.925738	-0.976796	-1.03029	-1.08501	-1.13983	-1.19363
0.112166	0.111653	0.11012	0.107566	0.103988	0.0993865	0.0937598	0.0871064	0.0794243	0.0707113	0.0609651	0.0501828	0.0383614	0.0254975	0.0115874	-0.00337301	-0.019388	-0.0364622	-0.0546008	-0.073809	-0.0940926	-0.115458	-0.137911	-0.161459	-0.186108	-0.211868	-0.238745	-0.266749	-0.295888	-0.326172	-0.35761	-0.390213	-0.423992	-0.458958	-0.495124	-0.532502	-0.571105	-0.610947	-0.652042	-0.694407	-0.738056	-0.783006	-0.829275	-0.876882	-0.925738	-0.976796	-1.03029	-1.08501	-1.13983	-1.19363
0.112166	0.111653	0.11012	0.107566	0.103988	0.0993865	0.0937598	0.0871064	0.0794243	0.0707113	0.0609651	0.0501828	0.0383614	0.0254975	0.0115874	-0.00337301	-0.019388	-0.0364622	-0.0546008	-0.073809	-0.0940926	-0.115458	-0.137911	-0.161459	-0.186108	-0.211868	-0.238745	-0.266749	-0.295888	-0.326172	-0.35761	-0.390213	-0.423992	-0.458958	-0.495124	-0.532502	-0.571105	-0.610947	-0.652042	-0.694407	-0.738056	-0.783006	-0.829275	-0.876882	-0.925738	-0.976796	-1.03029	-1.08501	-1.13983	-1.19363
0.112166	0.111653	0.11012	0.107566	0.103988	0.0993865	0.0937598	0.0871064	0.0794243	0.0707113	0.0609651	0.0501828	0.0383614	0.0254975	0.0115874	-0.00337301	-0.019388	-0.0364622	-0.0546008	-0.073809	-0.0940926	-0.115458	-0.137911	-0.161459	-0.186108	-0.211868	-0.238745	-0.266749	-0.295888	-0.326172	-0.35761	-0.390213	-0.423992	-0.458958	-0.495124	-0.532502	-0.571105	-0.610947	-0.652042	-0.694407	-0.738056	-0.783006	-0.829275	-0.876882	-0.925738	-0.976796	-1.03029	-1.08501	-1.13983	-1.19363
0.112166	0.111653	0.11012	0.107566	0.103988	0.0993865	0.0937598	0.0871064	0.0794243	0.0707113	0.0609651	0.0501828	0.0383614	0.0254975	0.0115874	-0.00337301	-0.019388	-0.0364622	-0.0546008	-0.073809	-0.0940926	-0.115458	-0.137911	-0.161459	-0.186108	-0.211868	-0.238745	-0.266749	-0.295888	-0.326172	-0.35761	-0.390213	-0.423992	-0.458958	-0.495124	-0.532502	-0.571105	-0.610947	-0.652042	-0.694407	-0.738056	-0.783006	-0.829275	-0.876882	-0.925738	-0.976796	-1.03029	-1.08501	-1.13983	-1.19363
0.112166	0.111653	0.11012	0.107566	0.103988	0.0993865	0.0937598	0.0871064	0.0794243	0.0707113	0.0609651	0.0501828	0.0383614	0.0254975	0.0115874	-0.00337301	-0.019388	-0.0364622	-0.0546008	-0.073809	-0.0940926	-0.115458	-0.137911	-0.161459	-0.186108	-0.211868	-0.238745	-0.266749	-0.295888	-0.326172	-0.35761	-0.390213	-0.423992	-0.458958	-0.495124	-0.532502	-0.571105	-0.610947	-0.652042	-0.694407	-0.738056	-0.783006	-0.829275	-0.876882	-0.925738	-0.976796	-1.03029	-1.08501	-1.13983	-1.19363
0.112166	0.111653	0.11012	0.107566	0.103988	0.0993865	0.0937598	0.0871064	0.0794243	0.0707113	0.0609651	0.0501828	0.0383614	0.0254975	0.0115874	-0.00337301	-0.019388	-0.0364622	-0.0546008	-0.073809	-0.0940926	-0.115458	-0.137911	-0.161459	-0.186108	-0.211868	-0.238745	-0.266749	-0.295888	-0.326172	-0.35761	-0.390213	-0.423992	-0.458958	-0.495124	-0.532502	-0.571105	-0.610947	-0.652042	-0.694407	-0.738056	-0.783006	-0.829275	-0.876882	-0.925738	-0.976796	-1.03029	-1.08501	-1.13983	-1.19363
0.112166	0.111653	0.11012	0.107566	0.103988	0.0993865	0.0937598	0.0871064	0.0794243	0.0707113	0.0609651	0.0501828	0.0383614	0.0254975	0.0115874	-0.00337301	-0.019388	-0.0364622	-0.0546008	-0.073809	-0.0940926	-0.115458	-0.137911	-0.161459	-0.186108	-0.211868	-0.238745	-0.266749	-0.295888	-0.326172	-0.35761	-0.390213	-0.423992	-0.458958	-0.495124	-0.532502	-0.571105	-0.610947	-0.652042	-0.694407	-0.738056	-0.783006	-0.829275	-0.876882	-0.925738	-0.976796	-1.03029	-1.08501	-1.13983	-1.19363
0.112166	0.111653	0.11012	0.107566	0.103988	0.0993865	0.0937598	0.0871064	0.0794243	0.0707113	0.0609651	0.0501828	0.0383614	0.0254975	0.0115874	-0.00337301	-0.019388	-0.0364622	-0.0546008	-0.073809	-0.0940926	-0.115458	-0.137911	-0.161459	-0.186108	-0.211868	-0.238745	-0.266749	-0.295888	-0.326172	-0.35761	-0.390213	-0.423992	-0.458958	-0.495124	-0.532502	-0.571105	-0.610947	-0.652042	-0.694407	-0.738056	-0.783006	-0.829275	-0.876882	-0.925738	-0.976796	-1.03029	-1.08501	-1.13983	-1.19363
0.112166	0.111653	0.11012	0.107566	0.103988	0.0993865	0.0937598	0.0871064	0.0794243	0.0707113	0.0609651	0.0501828	0.0383614	0.0254975	0.0115874	-0.00337301	-0.019388	-0.0364622	-0.0546008	-0.073809	-0.0940926	-0.115458	-0.137911	-0.161459	-0.186108	-0.211868	-0.238745	-0.266749	-0.295888	-0.326172	-0.35761	-0.390213	-0.423992	-0.458958	-0.495124	-0.532502	-0.571105	-0.610947	-0.652042	-0.694407	-0.738056	-0.783006	-0.829275	-0.876882	-0.925738	-0.976796	-1.03029	-1.08501	-1.13983	-1.19363
0.112166	0.111653	0.11012	0.107566	0.103988	0.0993865	0.0937598	0.0871064	0.0794243	0.0707113	0.0609651	0.0501828	0.0383614	0.0254975	0.0115874	-0.00337301	-0.019388	-0.0364622	-0.0546008	-0.073809	-0.0940926	-0.115458	-0.137911	-0.161459	-0.186108	-0.211868	-0.238745	-0.266749	-0.295888	-0.326172	-0.35761	-0.390213	-0.423992	-0.458958	-0.495124	-0.532502	-0.571105	-0.610947	-0.652042	-0.694407	-0.738056	-0.783006	-0.829275	-0.876882	-0.925738	-0.976796	-1.03029	-1.08501	-1.13983	-1.19363
0.112166	0.111653	0.11012	0.107566	0.103988	0.0993865	0.0937598	0.0871064	0.0794243	0.0707113	0.0609651	0.0501828	0.0383614	0.0254975	0.0115874	-0.00337301	-0.019388	-0.0364622	-0.0546008	-0.073809	-0.0940926	-0.115458	-0.137911	-0.161459	-0.186108	-0.211868	-0.238745	-0.266749	-0.295888	-0.326172	-0.35761	-0.390213	-0.423992	-0.458958	-0.495124	-0.532502	-0.571105	-0.610947	-0.652042	-0.694407	-0.738056	-0.783006	-0.829275	-0.876882	-0.925738	-0.976796	-1.03029	-1.08501	-1.13983	-1.19363
0.112166	0.111653	0.11012	0.107566	0.103988	0.0993865	0.0937598	0.0871064	0.0794243	0.0707113	0.0609651	0.0501828	0.0383614	0.0254975	0.0115874	-0.00337301	-0.019388	-0.0364622	-0.0546008	-0.073809	-0.0940926	-0.115458	-0.137911	-0.161459	-0.186108	-0.211868	-0.238745	-0.266749	-0.295888	-0.326172	-0.35761	-0.390213	-0.423992	-0.458958	-0.495124	-0.532502	-0.571105	-0.610947	-0.652042	-0.694407	-0.738056	-0.783006	-0.829275	-0.876882	-0.925738	-0.976796	-1.03029	-1.08501	-1.13983	-1.19363
0.112166	0.111653	0.11012	0.107566	0.103988	0.0993865	0.0937598	0.0871064	0.0794243	0.0707113	0.0609651	0.0501828	0.0383614	0.0254975	0.0115874	-0.00337301	-0.019388	-0.0364622	-0.0546008	-0.073809	-0.0940926	-0.115458	-0.137911	-0.161459	-0.186108	-0.211868	-0.238745	-0.266749	-0.295888	-0.326172	-0.35761	-0.390213	-0.423992	-0.458958	-0.495124	-0.532502	-0.571105	-0.610947	-0.652042	-0.694407	-0.738056	-0.783006	-0.829275	-0.876882	-0.925738	-0.976796	-1.03029	-1.08501	-1.13983	-1.19363
0.112166	0.111653	0.11012	0.107566	0.103988	0.0993865	0.0937598	0.0871064	0.0794243	0.0707113	0.0609651	0.0501828	0.0383614	0.0254975	0.0115874	-0.00337301	-0.019388	-0.0364622	-0.0546008	-0.073809	-0.0940926	-0.115458	-0.137911	-0.161459	-0.186108	-0.211868	-0.238745	-0.266749	-0.295888	-0.326172	-0.35761	-0.390213	-0.423992	-0.458958	-0.495124	-0.532502	-0.571105	-0.610947	-0.652042	-0.694407	-0.738056	-0.783006	-0.829275	-0.876882	-0.925738	-0.976796	-1.03029	-1.08501	-1.13983	-1.19363
0.112166	0.111653	0.11012	0.107566	0.103988	0.0993865	0.0937598	0.0871064	0.0794243	0.0707113	0.0609651	0.0501828	0.0383614	0.0254975	0.0115874	-0.00337301	-0.019388	-0.0364622	-0.0546008	-0.073809	-0.0940926	-0.115458	-0.137911	-0.161459	-0.186108	-0.211868	-0.238745	-0.266749	-0.295888	-0.326172	-0.35761	-0.390213	-0.423992	-0.458958	-0.495124	-0.532502	-0.571105	-0.610947	-0.652042	-0.694407	-0.738056	-0.783006	-0.829275	-0.876882	-0.925738	-0.976796	-1.03029	-1.08501	-1.13983	-1.19363
0.112166	0.111653	0.11012	0.107566	0.103988	0.0993865	0.0937598	0.0871064	0.0794243	0.0707113	0.0609651	0.0501828	0.0383614	0.0254975	0.0115874	-0.00337301	-0.019388	-0.0364622	-0.0546008	-0.073809	-0.0940926	-0.115458	-0.137911	-0.161459	-0.186108	-0.211868	-0.238745	-0.266749	-0.295888	-0.326172	-0.35761	-0.390213	-0.423992	-0.458958	-0.495124	-0.532502	-0.571105	-0.610947	-0.652042	-0.694407	-0.738056	-0.783006	-0.829275	-0.876882	-0.925738	-0.976796	-1.03029	-1.08501	-1.13983	-1.19363
0.112166	0.111653	0.11012	0.107566	0.103988	0.0993865	0.0937598	0.0871064	0.0794243	0.0707113	0.0609651	0.0501828	0.0383614	0.0254975	0.0115874	-0.00337301	-0.019388	-0.0364622	-0.0546008	-0.073809	-0.0940926	-0.115458	-0.137911	-0.161459	-0.186108	-0.211868	-0.238745	-0.266749	-0.295888	-0.326172	-0.35761	-0.390213	-0.423992	-0.458958	-0.495124	-0.532502	-0.571105	-0.610947	-0.652042	-0.694407	-0.738056	-0.783006	-0.829275	-0.876882	-0.925738	-0.976796	-1.03029	-1.08501	-1.13983	-1.19363
0.112166	0.111653	0.11012	0.107566	0.103988	0.0993865	0.0937598	0.0871064	0.0794243	0.0707113	0.0609651	0.0501828	0.0383614	0.0254975	0.0115874	-0.00337301	-0.019388	-0.0364622	-0.0546008	-0.073809	-0.0940926	-0.115458	-0.137911	-0.161459	-0.186108	-0.211868	-0.238745	-0.266749	-0.295888	-0.326172	-0.35761	-0.390213	-0.423992	-0.458958	-0.495124	-0.532502	-0.571105	-0.610947	-0.652042	-0.694407	-0.738056	-0.783006	-0.829275	-0.876882	-0.925738	-0.976796	-1.03029	-1.08501	-1.13983	-1.19363
0.112166	0.111653	0.11012	0.107566	0.103988	0.0993865	0.0937598	0.0871064	0.0794243	0.0707113	0.0609651	0.0501828	0.0383614	0.0254975	0.0115874	-0.00337301	-0.019388	-0.0364622	-0.0546008	-0.073809	-0.0940926	-0.115458	-0.137911	-0.161459	-0.186108	-0.211868	-0.238745	-0.266749	-0.295888	-0.326172	-0.35761	-0.390213	-0.423992	-0.458958	-0.495124	-0.532502	-0.571105	-0.610947	-0.652042	-0.694407	-0.738056	-0.783006	-0.829275	-0.876882	-0.925738	-0.976796	-1.03029	-1.08501	-1.13983	-1.19363
0.112166	0.111653	0.11012	0.107566	0.103988	0.0993865	0.0937598	0.0871064	0.0794243	0.0707113	0.0609651	0.0501828	0.0383614	0.0254975	0.0115874	-0.00337301	-0.019388	-0.0364622	-0.0546008	-0.073809	-0.0940926	-0.115458	-0.137911	-0.161459	-0.186108	-0.211868	-0.238745	-0.266749	-0.295888	-0.326172	-0.35761	-0.390213	-0.423992	-0.458958	-0.495124	-0.532502	-0.571105	-0.610947	-0.652042	-0.694407	-0.738056	-0.783006	-0.829275	-0.876882	-0.925738	-0.976796	-1.03029	-1.08501	-1.13983	-1.19363
0.112166	0.111653	0.11012	0.107566	0.103988	0.0993865	0.0937598	0.0871064	0.0794243	0.0707113	0.0609651	0.0501828	0.0383614	0.0254975	0.0115874	-0.00337301	-0.019388	-0.0364622	-0.0546008	-0.073809	-0.0940926	-0.115458	-0.137911	-0.161459	-0.186108	-0.211868	-0.238745	-0.266749	-0.295888	-0.326172	-0.35761	-0.390213	-0.423992	-0.458958	-0.495124	-0.532502	-0.571105	-0.610947	-0.652042	-0.694407	-0.738056	-0.783006	-0.829275	-0.876882	-0.925738	-0.976796	-1.03029	-1.08501	-1.13983	-1.19363
0.112166	0.111653	0.11012	0.107566	0.103988	0.0993865	0.0937598	0.0871064	0.0794243	0.0707113	0.0609651	0.0501828	0.0383614	0.0254975	0.0115874	-0.00337301	-0.019388	-0.0364622	-0.0546008	-0.073809	-0.0940926	-0.115458	-0.137911	-0.161459	-0.186108	-0.211868	-0.238745	-0.266749	-0.295888	-0.326172	-0.35761	-0.390213	-0.423992	-0.458958	-0.495124	-0.532502	-0.571105	-0.610947	-0.652042	-0.694407	-0.738056	-0.783006	-0.829275	-0.876882	-0.925738	-0.976796	-1.03029	-1.08501	-1.13983	-1.19363
0.112166	0.111653	0.11012	0.107566	0.103988	0.0993865	0.0937598	0.0871064	0.0794243	0.0707113	0.0609651	0.0501828	0.0383614	0.0254975	0.0115874	-0.00337301	-0.019388	-0.0364622	-0.0546008	-0.073809	-0.0940926	-0.115458	-0.137911	-0.161459	-0.186108	-0.211868	-0.238745	-0.266749	-0.295888	-0.326172	-0.35761	-0.390213	-0.423992	-0.458958	-0.495124	-0.532502	-0.571105	-0.610947	-0.652042	-0.694407	-0.738056	-0.783006	-0.829275	-0.876882	-0.925738	-0.976796	-1.03029	-1.08501	-1.13983	-1.19363
0.112166	0.111653	0.11012	0.107566	0.103988	0.0993865	0.0937598	0.0871064	0.0794243	0.0707113	0.0609651	0.0501828	0.0383614	0.0254975	0.0115874	-0.00337301	-0.019388	-0.0364622	-0.0546008	-0.073809	-0.0940926	-0.115458	-0.137911	-0.161459	-0.186108	-0.211868	-0.238745	-0.266749	-0.295888	-0.326172	-0.35761	-0.390213	-0.423992	-0.458958	-0.495124	-0.532502	-0.571105	-0.610947	-0.652042	-0.694407	-0.738056	-0.783006	-0.829275	-0.876882	-0.925738	-0.976796	-1.03029	-1.08501	-1.13983	-1.19363
0.112166	0.111653	0.11012	0.107566	0.103988	0.0993865	0.0937598	0.0871064	0.0794243	0.0707113	0.0609651	0.0501828	0.0383614	0.0254975	0.0115874	-0.00337301	-0.019388	-0.0364622	-0.0546008	-0.073809	-0.0940926	-0.115458	-0.137911	-0.161459	-0.186108	-0.211868	-0.238745	-0.266749	-0.295888	-0.326172	-0.35761	-0.390213	-0.423992	-0.458958	-0.495124	-0.532502	-0.571105	-0.610947	-0.652042	-0.694407	-0.738056	-0.783006	-0.829275	-0.876882	-0.925738	-0.976796	-1.03029	-1.08501	-1.13983	-1.19363
0.112166	0.111653	0.11012	0.107566	0.103988	0.0993865	0.0937598	0.0871064	0.0794243	0.0707113	0.0609651	0.0501828	0.0383614	0.0254975	0.0115874	-0.00337301	-0.019388	-0.0364622	-0.0546008	-0.073809	-0.0940926	-0.115458	-0.137911	-0.161459	-0.186108	-0.211868	-0.238745	-0.266749	-0.295888	-0.326172	-0.35761	-0.390213	-0.423992	-0.458958	-0.495124	-0.532502	-0.571105	-0.610947	-0.652042	-0.694407	-0.738056	-0.783006	-0.829275	-0.876882	-0.925738	-0.976796	-1.03029	-1.08501	-1.13983	-1.19363
0.112166	0.111653	0.11012	0.107566	0.103988	0.0993865	0.0937598	0.0871064	0.0794243	0.0707113	0.0609651	0.0501828	0.0383614	0.0254975	0.0115874	-0.00337301	-0.019388	-0.0364622	-0.0546008	-0.073809	-0.0940926	-0.115458	-0.137911	-0.161459	-0.186108	-0.211868	-0.238745	-0.266749	-0.295888	-0.326172	-0.35761	-0.390213	-0.423992	-0.458958	-0.495124	-0.532502	-0.571105	-0.610947	-0.652042	-0.694407	-0.738056	-0.783006	-0.829275	-0.876882	-0.925738	-0.976796	-1.03029	-1.08501	-1.13983	-1.19363
0.112166	0.111653	0.11012	0.107566	0.103988	0.0993865	0.0937598	0.0871064	0.0794243	0.0707113	0.0609651	0.0501828	0.0383614	0.0254975	0.0115874	-0.00337301	-0.019388	-0.0364622	-0.0546008	-0.073809	-0.0940926	-0.115458	-0.137911	-0.161459	-0.186108	-0.211868	-0.238745	-0.266749	-0.295888	-0.326172	-0.35761	-0.390213	-0.423992	-0.458958	-0.495124	-0.532502	-0.571105	-0.610947	-0.652042	-0.694407	-0.738056	-0.783006	-0.829275	-0.876882	-0.925738	-0.976796	-1.03029	-1.08501	-1.13983	-1.19363
0.112166	0.111653	0.11012	0.107566	0.103988	0.0993865	0.0937598	0.0871064	0.0794243	0.0707113	0.0609651	0.0501828	0.0383614	0.0254975	0.0115874	-0.00337301	-0.019388	-0.0364622	-0.0546008	-0.073809	-0.0940926	-0.115458	-0.137911	-0.161459	-0.186108	-0.211868	-0.238745	-0.266749	-0.295888	-0.326172	-0.35761	-0.390213	-0.423992	-0.458958	-0.495124	-0.532502	-0.571105	-0.610947	-0.652042	-0.694407	-0.738056	-0.783006	-0.829275	-0.876882	-0.925738	-0.976796	-1.03029	-1.08501	-1.13983	-1.19363
0.112166	0.111653	0.11012	0.107566	0.103988	0.0993865	0.0937598	0.0871064	0.0794243	0.0707113	0.0609651	0.0501828	0.0383614	0.0254975	0.0115874	-0.00337301	-0.019388	-0.0364622	-0.0546008	-0.073809	-0.0940926	-0.115458	-0.137911	-0.161459	-0.186108	-0.211868	-0.238745	-0.266749	-0.295888	-0.326172	-0.35761	-0.390213	-0.423992	-0.458958	-0.495124	-0.532502	-0.571105	-0.610947	-0.652042	-0.694407	-0.738056	-0.783006	-0.829275	-0.876882	-0.925738	-0.976796	-1.03029	-1.08501	-1.13983	-1.19363
0.112166	0.111653	0.11012	0.107566	0.103988	0.0993865	0.0937598	0.0871064	0.0794243	0.0707113	0.0609651	0.0501828	0.0383614	0.0254975	0.0115874	-0.00337301	-0.019388	-0.0364622	-0.0546008	-0.073809	-0.0940926	-0.115458	-0.137911	-0.161459	-0.186108	-0.211868	-0.238745	-0.266749	-0.295888	-0.326172	-0.35761	-0.390213	-0.423992	-0.458958	-0.495124	-0.532502	-0.571105	-0.610947	-0.652042	-0.694407	-0.738056	-0.783006	-0.829275	-0.876882	-0.925738	-0.976796	-1.03029	-1.08501	-1.13983	-1.19363
0.112166	0.111653	0.11012	0.107566	0.103988	0.0993865	0.0937598	0.0871064	0.0794243	0.0707113	0.0609651	0.0501828	0.0383614	0.0254975	0.0115874	-0.00337301	-0.019388	-0.0364622	-0.0546008	-0.073809	-0.0940926	-0.115458	-0.137911	-0.161459	-0.186108	-0.211868	-0.238745	-0.266749	-0.295888	-0.326172	-0.35761	-0.390213	-0.423992	-0.458958	-0.495124	-0.532502	-0.571105	-0.610947	-0.652042	-0.694407	-0.738056	-0.783006	-0.829275	-0.876882	-0.925738	-0.976796	-1.03029	-1.08501	-1.13983	-1.19363
0.112166	0.111653	0.11012	0.107566	0.103988	0.0993865	0.0937598	0.0871064	0.0794243	0.0707113	0.0609651	0.0501828	0.0383614	0.0254975	0.0115874	-0.00337301	-0.019388	-0.0364622	-0.0546008	-0.073809	-0.0940926	-0.115458	-0.137911	-0.161459	-0.186108	-0.211868	-0.238745	-0.266749	-0.295888	-0.326172	-0.35761	-0.390213	-0.423992	-0.458958	-0.495124	-0.532502	-0.571105	-0.610947	-0.652042	-0.694407	-0.738056	-0.783006	-0.829275	-0.876882	-0.925738	-0.976796	-1.03029	-1.08501	-1.13983	-1.19363
0.112166	0.111653	0.11012	0.107566	0.103988	0.0993865	0.0937598	0.0871064	0.0794243	0.0707113	0.0609651	0.0501828	0.0383614	0.0254975	0.0115874	-0.00337301	-0.019388	-0.0364622	-0.0546008	-0.073809	-0.0940926	-0.115458	-0.137911	-0.161459	-0.186108	-0.211868	-0.238745	-0.266749	-0.295888	-0.326172	-0.35761	-0.390213	-0.423992	-0.458958	-0.495124	-0.532502	-0.571105	-0.610947	-0.652042	-0.694407	-0.738056	-0.783006	-0.829275	-0.876882	-0.925738	-0.976796	-1.03029	-1.08501	-1.13983	-1.19363
0.112166	0.111653	0.11012	0.107566	0.103988	0.0993865	0.0937598	0.0871064	0.0794243	0.0707113	0.0609651	0.0501828	0.0383614	0.0254975	0.0115874	-0.00337301	-0.019388	-0.0364622	-0.0546008	-0.073809	-0.0940926	-0.115458	-0.137911	-0.161459	-0.186108	-0.211868	-0.238745	-0.266749	-0.295888	-0.326172	-0.35761	-0.390213	-0.423992	-0.458958	-0.495124	-0.532502	-0.571105	-0.610947	-0.652042	-0.694407	-0.738056	-0.783006	-0.829275	-0.876882	-0.925738	-0.976796	-1.03029	-1.08501	-1.13983	-1.19363
0.112166	0.111653	0.11012	0.107566	0.103988	0.0993865	0.0937598	0.0871064	0.0794243	0.0707113	0.0609651	0.0501828	0.0383614	0.0254975	0.0115874	-0.00337301	-0.019388	-0.0364622	-0.0546008	-0.073809	-0.0940926	-0.115458	-0.137911	-0.161459	-0.186108	-0.211868	-0.238745	-0.266749	-0.295888	-0.326172	-0.35761	-0.390213	-0.423992	-0.458958	-0.495124	-0.532502	-0.571105	-0.610947	-0.652042	-0.694407	-0.738056	-0.783006	-0.829275	-0.876882	-0.925738	-0.976796	-1.03029	-1.08501	-1.13983	-1.19363
0.112166	0.111653	0.11012	0.107566	0.103988	0.0993865	0.0937598	0.0871064	0.0794243	0.0707113	0.0609651	0.0501828	0.0383614	0.0254975	0.0115874	-0.00337301	-0.019388	-0.0364622	-0.0546008	-0.073809	-0.0940926	-0.115458	-0.137911	-0.161459	-0.186108	-0.211868	-0.238745	-0.266749	-0.295888	-0.326172	-0.35761	-0.390213	-0.423992	-0.458958	-0.495124	-0.532502	-0.571105	-0.610947	-0.652042	-0.694407	-0.738056	-0.783006	-0.829275	-0.876882	-0.925738	-0.976796	-1.03029	-1.08501	-1.13983	-1.19363
0.112166	0.111653	0.11012	0.107566	0.103988	0.0993865	0.0937598	0.0871064	0.0794243	0.0707113	0.0609651	0.0501828	0.0383614	0.0254975	0.0115874	-0.00337301	-0.019388	-0.0364622	-0.0546008	-0.073809	-0.0940926	-0.115458	-0.137911	-0.161459	-0.186108	-0.211868	-0.238745	-0.266749	-0.295888	-0.326172	-0.35761	-0.390213	-0.423992	-0.458958	-0.495124	-0.532502	-0.571105	-0.610947	-0.652042	-0.694407	-0.738056	-0.783006	-0.829275	-0.876882	-0.925738	-0.976796	-1.03029	-1.08501	-1.13983	-1.19363
0.112166	0.111653	0.11012	0.107566	0.103988	0.0993865	0.0937598	0.0871064	0.0794243	0.0707113	0.0609651	0.0501828	0.0383614	0.0254975	0.0115874	-0.00337301	-0.019388	-0.0364622	-0.0546008	-0.073809	-0.0940926	-0.115458	-0.137911	-0.161459	-0.186108	-0.211868	-0.238745	-0.266749	-0.295888	-0.326172	-0.35761	-0.390213	-0.423992	-0.458958	-0.495124	-0.532502	-0.571105	-0.610947	-0.652042	-0.694407	-0.738056	-0.783006	-0.829275	-0.876882	-0.925738	-0.976796	-1.03029	-1.08501	-1.13983	-1.19363
0.112166	0.111653	0.11012	0.107566	0.103988	0.0993865	0.0937598	0.0871064	0.0794243	0.0707113	0.0609651	0.0501828	0.0383614	0.0254975	0.0115874	-0.00337301	-0.019388	-0.0364622	-0.0546008	-0.073809	-0.0940926	-0.115458	-0.137911	-0.161459	-0.186108	-0.211868	-0.238745	-0.266749	-0.295888	-0.326172	-0.35761	-0.390213	-0.423992	-0.458958	-0.495124	-0.532502	-0.571105	-0.610947	-0.652042	-0.694407	-0.738056	-0.783006	-0.829275	-0.876882	-0.925738	-0.976796	-1.03029	-1.08501	-1.13983	-1.19363
0.112166	0.111653	0.11012	0.107566	0.103988	0.0993865	0.0937598	0.0871064	0.0794243	0.0707113	0.0609651	0.0501828	0.0383614	0.0254975	0.0115874	-0.00337301	-0.019388	-0.0364622	-0.0546008	-0.073809	-0.0940926	-0.115458	-0.137911	-0.161459	-0.186108	-0.211868	-0.238745	-0.266749	-0.295888	-0.326172	-0.35761	-0.390213	-0.423992	-0.458958	-0.495124	-0.532502	-0.571105	-0.610947	-0.652042	-0.694407	-0.738056	-0.783006	-0.829275	-0.876882	-0.925738	-0.976796	-1.03029	-1.08501	-1.13983	-1.19363
0.112166	0.111653	0.11012	0.107566	0.103988	0.0993865	0.0937598	0.0871064	0.0794243	0.0707113	0.0609651	0.0501828	0.0383614	0.0254975	0.0115874	-0.00337301	-0.019388	-0.0364622	-0.0546008	-0.073809	-0.0940926	-0.115458	-0.137911	-0.161459	-0.186108	-0.211868	-0.238745	-0.266749	-0.295888	-0.326172	-0.35761	-0.390213	-0.423992	-0.458958	-0.495124	-0.532502	-0.571105	-0.610947	-0.652042	-0.694407	-0.738056	-0.783006	-0.829275	-0.876882	-0.925738	-0.976796	-1.03029	-1.08501	-1.13983	-1.19363
0.112166	0.111653	0.11012	0.107566	0.103988	0.0993865	0.0937598	0.0871064	0.0794243	0.0707113	0.0609651	0.0501828	0.0383614	0.0254975	0.0115874	-0.00337301	-0.019388	-0.0364622	-0.0546008	-0.073809	-0.0940926	-0.115458	-0.137911	-0.161459	-0.186108	-0.211868	-0.238745	-0.266749	-0.295888	-0.326172	-0.35761	-0.390213	-0.423992	-0.458958	-0.495124	-0.532502	-0.571105	-0.610947	-0.652042	-0.694407	-0.738056	-0.783006	-0.829275	-0.876882	-0.925738	-0.976796	-1.03029	-1.08501	-1.13983	-1.19363
0.112166	0.111653	0.11012	0.107566	0.103988	0.0993865	0.0937598	0.0871064	0.0794243	0.0707113	0.0609651	0.0501828	0.0383614	0.0254975	0.0115874	-0.00337301	-0.019388	-0.0364622	-0.0546008	-0.073809	-0.0940926	-0.115458	-0.137911	-0.161459	-0.186108	-0.211868	-0.238745	-0.266749	-0.295888	-0.326172	-0.35761	-0.390213	-0.423992	-0.458958	-0.495124	-0.532502	-0.571105	-0.610947	-0.652042	-0.694407	-0.738056	-0.783006	-0.829275	-0.876882	-0.925738	-0.976796	-1.03029	-1.08501	-1.13983	-1.19363
0.112166	0.111653	0.11012	0.107566	0.103988	0.0993865	0.0937598	0.0871064	0.0794243	0.0707113	0.0609651	0.0501828	0.0383614	0.0254975	0.0115874	-0.00337301	-0.019388	-0.0364622	-0.0546008	-0.073809	-0.0940926	-0.115458	-0.137911	-0.161459	-0.186108	-0.211868	-0.238745	-0.266749	-0.295888	-0.326172	-0.35761	-0.390213	-0.423992	-0.458958	-0.495124	-0.532502	-0.571105	-0.610947	-0.652042	-0.694407	-0.738056	-0.783006	-0.829275	-0.876882	-0.925738	-0.976796	-1.03029	-1.08501	-1.13983	-1.19363
0.112166	0.111653	0.11012	0.107566	0.103988	0.0993865	0.0937598	0.0871064	0.0794243	0.0707113	0.0609651	0.0501828	0.0383614	0.0254975	0.0115874	-0.00337301	-0.019388	-0.0364622	-0.0546008	-0.073809	-0.0940926	-0.115458	-0.137911	-0.161459	-0.186108	-0.211868	-0.238745	-0.266749	-0.295888	-0.326172	-0.35761	-0.390213	-0.423992	-0.458958	-0.495124	-0.532502	-0.571105	-0.610947	-0.652042	-0.694407	-0.738056	-0.783006	-0.829275	-0.876882	-0.925738	-0.976796	-1.03029	-1.08501	-1.13983	-1.19363
0.112166	0.111653	0.11012	0.107566	0.103988	0.0993865	0.0937598	0.0871064	0.0794243	0.0707113	0.0609651	0.0501828	0.0383614	0.0254975	0.0115874	-0.00337301	-0.019388	-0.0364622	-0.0546008	-0.073809	-0.0940926	-0.115458	-0.137911	-0.161459	-0.186108	-0.211868	-0.238745	-0.266749	-0.295888	-0.326172	-0.35761	-0.390213	-0.423992	-0.458958	-0.495124	-0.532502	-0.571105	-0.610947	-0.652042	-0.694407	-0.738056	-0.783006	-0.829275	-0.876882	-0.925738	-0.976796	-1.03029	-1.08501	-1.13983	-1.19363
0.112166	0.111653	0.11012	0.107566	0.103988	0.0993865	0.0937598	0.0871064	0.0794243	0.0707113	0.0609651	0.0501828	0.0383614	0.0254975	0.0115874	-0.00337301	-0.019388	-0.0364622	-0.0546008	-0.073809	-0.0940926	-0.115458	-0.137911	-0.161459	-0.186108	-0.211868	-0.238745	-0.266749	-0.295888	-0.326172	-0.35761	-0.390213	-0.423992	-0.458958	-0.495124	-0.532502	-0.571105	-0.610947	-0.652042	-0.694407	-0.738056	-0.783006	-0.829275	-0.876882	-0.925738	-0.976796	-1.03029	-1.08501	-1.13983	-1.19363
0.112166	0.111653	0.11012	0.107566	0.103988	0.0993865	0.0937598	0.0871064	0.0794243	0.0707113	0.0609651	0.0501828	0.0383614	0.0254975	0.0115874	-0.00337301	-0.019388	-0.0364622	-0.0546008	-0.073809	-0.0940926	-0.115458	-0.137911	-0.161459	-0.186108	-0.211868	-0.238745	-0.266749	-0.295888	-0.326172	-0.35761	-0.390213	-0.423992	-0.458958	-0.495124	-0.532502	-0.571105	-0.610947	-0.652042	-0.694407	-0.738056	-0.783006	-0.829275	-0.876882	-0.925738	-0.976796	-1.03029	-1.08501	-1.13983	-1.19363
0.112166	0.111653	0.11012	0.107566	0.103988	0.0993865	0.0937598	0.0871064	0.0794243	0.0707113	0.0609651	0.0501828	0.0383614	0.0254975	0.0115874	-0.00337301	-0.019388	-0.0364622	-0.0546008	-0.073809	-0.0940926	-0.115458	-0.137911	-0.161459	-0.186108	-0.211868	-0.238745	-0.266749	-0.295888	-0.326172	-0.35761	-0.390213	-0.423992	-0.458958	-0.495124	-0.532502	-0.571105	-0.610947	-0.652042	-0.694407	-0.738056	-0.783006	-0.829275	-0.876882	-0.925738	-0.976796	-1.03029	-1.08501	-1.13983	-1.19363
0.112166	0.111653	0.11012	0.107566	0.103988	0.0993865	0.0937598	0.0871064	0.0794243	0.0707113	0.0609651	0.0501828	0.0383614	0.0254975	0.0115874	-0.00337301	-0.019388	-0.0364622	-0.0546008	-0.073809	-0.0940926	-0.115458	-0.137911	-0.161459	-0.186108	-0.211868	-0.238745	-0.266749	-0.295888	-0.326172	-0.35761	-0.390213	-0.423992	-0.458958	-0.495124	-0.532502	-0.571105	-0.610947	-0.652042	-0.694407	-0.738056	-0.783006	-0.829275	-0.876882	-0.925738	-0.976796	-1.03029	-1.08501	-1.13983	-1.19363
0.112166	0.111653	0.11012	0.107566	0.103988	0.0993865	0.0937598	0.0871064	0.0794243	0.0707113	0.0609651	0.0501828	0.0383614	0.0254975	0.0115874	-0.00337301	-0.019388	-0.0364622	-0.0546008	-0.073809	-0.0940926	-0.115458	-0.137911	-0.161459	-0.186108	-0.211868	-0.238745	-0.266749	-0.295888	-0.326172	-0.35761	-0.390213	-0.423992	-0.458958	-0.495124	-0.532502	-0.571105	-0.610947	-0.652042	-0.694407	-0.738056	-0.783006	-0.829275	-0.876882	-0.925738	-0.976796	-1.03029	-1.08501	-1.13983	-1.19363
0.112166	0.111653	0.11012	0.107566	0.103988	0.0993865	0.0937598	0.0871064	0.0794243	0.0707113	0.0609651	0.0501828	0.0383614	0.0254975	0.0115874	-0.00337301	-0.019388	-0.0364622	-0.0546008	-0.073809	-0.0940926	-0.115458	-0.137911	-0.161459	-0.186108	-0.211868	-0.238745	-0.266749	-0.295888	-0.326172	-0.35761	-0.390213	-0.423992	-0.458958	-0.495124	-0.532502	-0.571105	-0.610947	-0.652042	-0.694407	-0.738056	-0.783006	-0.829275	-0.876882	-0.925738	-0.976796	-1.03029	-1.08501	-1.13983	-1.19363
0.112166	0.111653	0.11012	0.107566	0.103988	0.0993865	0.0937598	0.0871064	0.0794243	0.0707113	0.0609651	0.0501828	0.0383614	0.0254975	0.0115874	-0.00337301	-0.019388	-0.0364622	-0.0546008	-0.073809	-0.0940926	-0.115458	-0.137911	-0.161459	-0.186108	-0.211868	-0.238745	-0.266749	-0.295888	-0.326172	-0.35761	-0.390213	-0.423992	-0.458958	-0.495124	-0.532502	-0.571105	-0.610947	-0.652042	-0.694407	-0.738056	-0.783006	-0.829275	-0.876882	-0.925738	-0.976796	-1.03029	-1.08501	-1.13983	-1.19363
0.112166	0.111653	0.11012	0.107566	0.103988	0.0993865	0.0937598	0.0871064	0.0794243	0.0707113	0.0609651	0.0501828	0.0383614	0.0254975	0.0115874	-0.00337301	-0.019388	-0.0364622	-0.0546008	-0.073809	-0.0940926	-0.115458	-0.137911	-0.161459	-0.186108	-0.211868	-0.238745	-0.266749	-0.295888	-0.326172	-0.35761	-0.390213	-0.423992	-0.458958	-0.495124	-0.532502	-0.571105	-0.610947	-0.652042	-0.694407	-0.738056	-0.783006	-0.829275	-0.876882	-0.925738	-0.976796	-1.03029	-1.08501	-1.13983	-1.19363
0.112166	0.111653	0.11012	0.107566	0.103988	0.0993865	0.0937598	0.0871064	0.0794243	0.0707113	0.0609651	0.0501828	0.0383614	0.0254975	0.0115874	-0.00337301	-0.019388	-0.0364622	-0.0546008	-0.073809	-0.0940926	-0.115458	-0.137911	-0.161459	-0.186108	-0.211868	-0.238745	-0.266749	-0.295888	-0.326172	-0.35761	-0.390213	-0.423992	-0.458958	-0.495124	-0.532502	-0.571105	-0.610947	-0.652042	-0.694407	-0.738056	-0.783006	-0.829275	-0.876882	-0.925738	-0.976796	-1.03029	-1.08501	-1.13983	-1.19363
0.112166	0.111653	0.11012	0.107566	0.103988	0.0993865	0.0937598	0.0871064	0.0794243	0.0707113	0.0609651	0.0501828	0.0383614	0.0254975	0.0115874	-0.00337301	-0.019388	-0.0364622	-0.0546008	-0.073809	-0.0940926	-0.115458	-0.137911	-0.161459	-0.186108	-0.211868	-0.238745	-0.266749	-0.295888	-0.326172	-0.35761	-0.390213	-0.423992	-0.458958	-0.495124	-0.532502	-0.571105	-0.610947	-0.652042	-0.694407	-0.738056	-0.783006	-0.829275	-0.876882	-0.925738	-0.976796	-1.03029	-1.08501	-1.13983	-1.19363
0.112166	0.111653	0.11012	0.107566	0.103988	0.0993865	0.0937598	0.0871064	0.0794243	0.0707113	0.0609651	0.0501828	0.0383614	0.0254975	0.0115874	-0.00337301	-0.019388	-0.0364622	-0.0546008	-0.073809	-0.0940926	-0.115458	-0.137911	-0.161459	-0.186108	-0.211868	-0.238745	-0.266749	-0.295888	-0.326172	-0.35761	-0.390213	-0.423992	-0.458958	-0.495124	-0.532502	-0.571105	-0.610947	-0.652042	-0.694407	-0.738056	-0.783006	-0.829275	-0.876882	-0.925738	-0.976796	-1.03029	-1.08501	-1.13983	-1.19363
0.112166	0.111653	0.11012	0.107566	0.103988	0.0993865	0.0937598	0.0871064	0.0794243	0.0707113	0.0609651	0.0501828	0.0383614	0.0254975	0.0115874	-0.00337301	-0.019388	-0.0364622	-0.0546008	-0.073809	-0.0940926	-0.115458	-0.137911	-0.161459	-0.186108	-0.211868	-0.238745	-0.266749	-0.295888	-0.326172	-0.35761	-0.390213	-0.423992	-0.458958	-0.495124	-0.532502	-0.571105	-0.610947	-0.652042	-0.694407	-0.738056	-0.783006	-0.829275	-0.876882	-0.925738	-0.976796	-1.03029	-1.08501	-1.13983	-1.19363
0.112166	0.111653	0.11012	0.107566	0.103988	0.0993865	0.0937598	0.0871064	0.0794243	0.0707113	0.0609651	0.0501828	0.0383614	0.0254975	0.0115874	-0.00337301	-0.019388	-0.0364622	-0.0546008	-0.073809	-0.0940926	-0.115458	-0.137911	-0.161459	-0.186108	-0.211868	-0.238745	-0.266749	-0.295888	-0.326172	-0.35761	-0.390213	-0.423992	-0.458958	-0.495124	-0.532502	-0.571105	-0.610947	-0.652042	-0.694407	-0.738056	-0.783006	-0.829275	-0.876882	-0.925738	-0.976796	-1.03029	-1.08501	-1.13983	-1.19363
0.112166	0.111653	0.11012	0.107566	0.103988	0.0993865	0.0937598	0.0871064	0.0794243	0.0707113	0.0609651	0.0501828	0.0383614	0.0254975	0.0115874	-0.00337301	-0.019388	-0.0364622	-0.0546008	-0.073809	-0.0940926	-0.115458	-0.137911	-0.161459	-0.186108	-0.211868	-0.238745	-0.266749	-0.295888	-0.326172	-0.35761	-0.390213	-0.423992	-0.458958	-0.495124	-0.532502	-0.571105	-0.610947	-0.652042	-0.694407	-0.738056	-0.783006	-0.829275	-0.876882	-0.925738	-0.976796	-1.03029	-1.08501	-1.13983	-1.19363
0.112166	0.111653	0.11012	0.107566	0.103988	0.0993865	0.0937598	0.0871064	0.0794243	0.0707113	0.0609651	0.0501828	0.0383614	0.0254975	0.0115874	-0.00337301	-0.019388	-0.0364622	-0.0546008	-0.073809	-0.0940926	-0.115458	-0.137911	-0.161459	-0.186108	-0.211868	-0.238745	-0.266749	-0.295888	-0.326172	-0.35761	-0.390213	-0.423992	-0.458958	-0.495124	-0.532502	-0.571105	-0.610947	-0.652042	-0.694407	-0.738056	-0.783006	-0.829275	-0.876882	-0.925738	-0.976796	-1.03029	-1.08501	-1.13983	-1.19363
0.112166	0.111653	0.11012	0.107566	0.103988	0.0993865	0.0937598	0.0871064	0.0794243	0.0707113	0.0609651	0.0501828	0.0383614	0.0254975	0.0115874	-0.00337301	-0.019388	-0.0364622	-0.0546008	-0.073809	-0.0940926	-0.115458	-0.137911	-0.161459	-0.186108	-0.211868	-0.238745	-0.266749	-0.295888	-0.326172	-0.35761	-0.390213	-0.423992	-0.458958	-0.495124	-0.532502	-0.571105	-0.610947	-0.652042	-0.694407	-0.738056	-0.783006	-0.829275	-0.876882	-0.925738	-0.976796	-1.03029	-1.08501	-1.13983	-1.19363
0.112166	0.111653	0.11012	0.107566	0.103988	0.0993865	0.0937598	0.0871064	0.0794243	0.0707113	0.0609651	0.0501828	0.0383614	0.0254975	0.0115874	-0.00337301	-0.019388	-0.0364622	-0.0546008	-0.073809	-0.0940926	-0.115458	-0.137911	-0.161459	-0.186108	-0.211868	-0.238745	-0.266749	-0.295888	-0.326172	-0.35761	-0.390213	-0.423992	-0.458958	-0.495124	-0.532502	-0.571105	-0.610947	-0.652042	-0.694407	-0.738056	-0.783006	-0.829275	-0.876882	-0.925738	-0.976796	-1.03029	-1.08501	-1.13983	-1.19363
0.112166	0.111653	0.11012	0.107566	0.103988	0.0993865	0.0937598	0.0871064	0.0794243	0.0707113	0.0609651	0.0501828	0.0383614	0.0254975	0.0115874	-0.00337301	-0.019388	-0.0364622	-0.0546008	-0.073809	-0.0940926	-0.115458	-0.137911	-0.161459	-0.186108	-0.211868	-0.238745	-0.266749	-0.295888	-0.326172	-0.35761	-0.390213	-0.423992	-0.458958	-0.495124	-0.532502	-0.571105	-0.610947	-0.652042	-0.694407	-0.738056	-0.783006	-0.829275	-0.876882	-0.925738	-0.976796	-1.03029	-1.08501	-1.13983	-1.19363
0.112166	0.111653	0.11012	0.107566	0.103988	0.0993865	0.0937598	0.0871064	0.0794243	0.0707113	0.0609651	0.0501828	0.0383614	0.0254975	0.0115874	-0.00337301	-0.019388	-0.0364622	-0.0546008	-0.073809	-0.0940926	-0.115458	-0.137911	-0.161459	-0.186108	-0.211868	-0.238745	-0.266749	-0.295888	-0.326172	-0.35761	-0.390213	-0.423992	-0.458958	-0.495124	-0.532502	-0.571105	-0.610947	-0.652042	-0.694407	-0.738056	-0.783006	-0.829275	-0.876882	-0.925738	-0.976796	-1.03029	-1.08501	-1.13983	-1.19363
0.112166	0.111653	0.11012	0.107566	0.103988	0.0993865	0.0937598	0.0871064	0.0794243	0.0707113	0.0609651	0.0501828	0.0383614	0.0254975	0.0115874	-0.00337301	-0.019388	-0.0364622	-0.0546008	-0.073809	-0.0940926	-0.115458	-0.137911	-0.161459	-0.186108	-0.211868	-0.238745	-0.266749	-0.295888	-0.326172	-0.35761	-0.390213	-0.423992	-0.458958	-0.495124	-0.532502	-0.571105	-0.610947	-0.652042	-0.694407	-0.738056	-0.783006	-0.829275	-0.876882	-0.925738	-0.976796	-1.03029	-1.08501	-1.13983	-1.19363
0.112166	0.111653	0.11012	0.107566	0.103988	0.0993865	0.0937598	0.0871064	0.0794243	0.0707113	0.0609651	0.0501828	0.0383614	0.0254975	0.0115874	-0.00337301	-0.019388	-0.0364622	-0.0546008	-0.073809	-0.0940926	-0.115458	-0.137911	-0.161459	-0.186108	-0.211868	-0.238745	-0.266749	-0.295888	-0.326172	-0.35761	-0.390213	-0.423992	-0.458958	-0.495124	-0.532502	-0.571105	-0.610947	-0.652042	-0.694407	-0.738056	-0.783006	-0.829275	-0.876882	-0.925738	-0.976796	-1.03029	-1.08501	-1.13983	-1.19363
0.112166	0.111653	0.11012	0.107566	0.103988	0.0993865	0.0937598	0.0871064	0.0794243	0.0707113	0.0609651	0.0501828	0.0383614	0.0254975	0.0115874	-0.00337301	-0.019388	-0.0364622	-0.0546008	-0.073809	-0.0940926	-0.115458	-0.137911	-0.161459	-0.186108	-0.211868	-0.238745	-0.266749	-0.295888	-0.326172	-0.35761	-0.390213	-0.423992	-0.458958	-0.495124	-0.532502	-0.571105	-0.610947	-0.652042	-0.694407	-0.738056	-0.783006	-0.829275	-0.876882	-0.925738	-0.976796	-1.03029	-1.08501	-1.13983	-1.19363
0.112166	0.111653	0.11012	0.107566	0.103988	0.0993865	0.0937598	0.0871064	0.0794243	0.0707113	0.0609651	0.0501828	0.0383614	0.0254975	0.0115874	-0.00337301	-0.019388	-0.0364622	-0.0546008	-0.073809	-0.0940926	-0.115458	-0.137911	-0.161459	-0.186108	-0.211868	-0.238745	-0.266749	-0.295888	-0.326172	-0.35761	-0.390213	-0.423992	-0.458958	-0.495124	-0.532502	-0.571105	-0.610947	-0.652042	-0.694407	-0.738056	-0.783006	-0.829275	-0.876882	-0.925738	-0.976796	-1.03029	-1.08501	-1.13983	-1.19363
0.112166	0.111653	0.11012	0.107566	0.103988	0.0993865	0.0937598	0.0871064	0.0794243	0.0707113	0.0609651	0.0501828	0.0383614	0.0254975	0.0115874	-0.00337301	-0.019388	-0.0364622	-0.0546008	-0.073809	-0.0940926	-0.115458	-0.137911	-0.161459	-0.186108	-0.211868	-0.238745	-0.266749	-0.295888	-0.326172	-0.35761	-0.390213	-0.423992	-0.458958	-0.495124	-0.532502	-0.571105	-0.610947	-0.652042	-0.694407	-0.738056	-0.783006	-0.829275	-0.876882	-0.925738	-0.976796	-1.03029	-1.08501	-1.13983	-1.19363
0.112166	0.111653	0.11012	0.107566	0.103988	0.0993865	0.0937598	0.0871064	0.0794243	0.0707113	0.0609651	0.0501828	0.0383614	0.0254975	0.0115874	-0.00337301	-0.019388	-0.0364622	-0.0546008	-0.073809	-0.0940926	-0.115458	-0.137911	-0.161459	-0.186108	-0.211868	-0.238745	-0.266749	-0.295888	-0.326172	-0.35761	-0.390213	-0.423992	-0.458958	-0.495124	-0.532502	-0.571105	-0.610947	-0.652042	-0.694407	-0.738056	-0.783006	-0.829275	-0.876882	-0.925738	-0.976796	-1.03029	-1.08501	-1.13983	-1.19363
0.112166	0.111653	0.11012	0.107566	0.103988	0.0993865	0.0937598	0.0871064	0.0794243	0.0707113	0.0609651	0.0501828	0.0383614	0.0254975	0.0115874	-0.00337301	-0.019388	-0.0364622	-0.0546008	-0.073809	-0.0940926	-0.115458	-0.137911	-0.161459	-0.186108	-0.211868	-0.238745	-0.266749	-0.295888	-0.326172	-0.35761	-0.390213	-0.423992	-0.458958	-0.495124	-0.532502	-0.571105	-0.610947	-0.652042	-0.694407	-0.738056	-0.783006	-0.829275	-0.876882	-0.925738	-0.976796	-1.03029	-1.08501	-1.13983	-1.19363
0.112166	0.111653	0.11012	0.107566	0.103988	0.0993865	0.0937598	0.0871064	0.0794243	0.0707113	0.0609651	0.0501828	0.0383614	0.0254975	0.0115874	-0.00337301	-0.019388	-0.0364622	-0.0546008	-0.073809	-0.0940926	-0.115458	-0.137911	-0.161459	-0.186108	-0.211868	-0.238745	-0.266749	-0.295888	-0.326172	-0.35761	-0.390213	-0.423992	-0.458958	-0.495124	-0.532502	-0.571105	-0.610947	-0.652042	-0.694407	-0.738056	-0.783006	-0.829275	-0.876882	-0.925738	-0.976796	-1.03029	-1.08501	-1.13983	-1.19363
0.112166	0.111653	0.11012	0.107566	0.103988	0.0993865	0.0937598	0.0871064	0.0794243	0.0707113	0.0609651	0.0501828	0.0383614	0.0254975	0.0115874	-0.00337301	-0.019388	-0.0364622	-0.0546008	-0.073809	-0.0940926	-0.115458	-0.137911	-0.161459	-0.186108	-0.211868	-0.238745	-0.266749	-0.295888	-0.326172	-0.35761	-0.390213	-0.423992	-0.458958	-0.495124	-0.532502	-0.571105	-0.610947	-0.652042	-0.694407	-0.738056	-0.783006	-0.829275	-0.876882	-0.925738	-0.976796	-1.03029	-1.08501	-1.13983	-1.19363
0.112166	0.111653	0.11012	0.107566	0.103988	0.0993865	0.0937598	0.0871064	0.0794243	0.0707113	0.0609651	0.0501828	0.0383614	0.0254975	0.0115874	-0.00337301	-0.019388	-0.0364622	-0.0546008	-0.073809	-0.0940926	-0.115458	-0.137911	-0.161459	-0.186108	-0.211868	-0.238745	-0.266749	-0.295888	-0.326172	-0.35761	-0.390213	-0.423992	-0.458958	-0.495124	-0.532502	-0.571105	-0.610947	-0.652042	-0.694407	-0.738056	-0.783006	-0.829275	-0.876882	-0.925738	-0.976796	-1.03029	-1.08501	-1.13983	-1.19363
0.112166	0.111653	0.11012	0.107566	0.103988	0.0993865	0.0937598	0.0871064	0.0794243	0.0707113	0.0609651	0.0501828	0.0383614	0.0254975	0.0115874	-0.00337301	-0.019388	-0.0364622	-0.0546008	-0.073809	-0.0940926	-0.115458	-0.137911	-0.161459	-0.186108	-0.211868	-0.238745	-0.266749	-0.295888	-0.326172	-0.35761	-0.390213	-0.423992	-0.458958	-0.495124	-0.532502	-0.571105	-0.610947	-0.652042	-0.694407	-0.738056	-0.783006	-0.829275	-0.876882	-0.925738	-0.976796	-1.03029	-1.08501	-1.13983	-1.19363
0.112166	0.111653	0.11012	0.107566	0.103988	0.0993865	0.0937598	0.0871064	0.0794243	0.0707113	0.0609651	0.0501828	0.0383614	0.0254975	0.0115874	-0.00337301	-0.019388	-0.0364622	-0.0546008	-0.073809	-0.0940926	-0.115458	-0.137911	-0.161459	-0.186108	-0.211868	-0.238745	-0.266749	-0.295888	-0.326172	-0.35761	-0.390213	-0.423992	-0.458958	-0.495124	-0.532502	-0.571105	-0.610947	-0.652042	-0.694407	-0.738056	-0.783006	-0.829275	-0.876882	-0.925738	-0.976796	-1.03029	-1.08501	-1.13983	-1.19363
0.112166	0.111653	0.11012	0.107566	0.103988	0.0993865	0.0937598	0.0871064	0.0794243	0.0707113	0.0609651	0.0501828	0.0383614	0.0254975	0.0115874	-0.00337301	-0.019388	-0.0364622	-0.0546008	-0.073809	-0.0940926	-0.115458	-0.137911	-0.161459	-0.186108	-0.211868	-0.238745	-0.266749	-0.295888	-0.326172	-0.35761	-0.390213	-0.423992	-0.458958	-0.495124	-0.532502	-0.571105	-0.610947	-0.652042	-0.694407	-0.738056	-0.783006	-0.829275	-0.876882	-0.925738	-0.976796	-1.03029	-1.08501	-1.13983	-1.19363
0.112166	0.111653	0.11012	0.107566	0.103988	0.0993865	0.0937598	0.0871064	0.0794243	0.0707113	0.0609651	0.0501828	0.0383614	0.0254975	0.0115874	-0.00337301	-0.019388	-0.0364622	-0.0546008	-0.073809	-0.0940926	-0.115458	-0.137911	-0.161459	-0.186108	-0.211868	-0.238745	-0.266749	-0.295888	-0.326172	-0.35761	-0.390213	-0.423992	-0.458958	-0.495124	-0.532502	-0.571105	-0.610947	-0.652042	-0.694407	-0.738056	-0.783006	-0.829275	-0.876882	-0.925738	-0.976796	-1.03029	-1.08501	-1.13983	-1.19363
0.112166	0.111653	0.11012	0.107566	0.103988	0.0993865	0.0937598	0.0871064	0.0794243	0.0707113	0.0609651	0.0501828	0.0383614	0.0254975	0.0115874	-0.00337301	-0.019388	-0.0364622	-0.0546008	-0.073809	-0.0940926	-0.115458	-0.137911	-0.161459	-0.186108	-0.211868	-0.238745	-0.266749	-0.295888	-0.326172	-0.35761	-0.390213	-0.423992	-0.458958	-0.495124	-0.532502	-0.571105	-0.610947	-0.652042	-0.694407	-0.738056	-0.783006	-0.829275	-0.876882	-0.925738	-0.976796	-1.03029	-1.08501	-1.13983	-1.19363
0.112166	0.111653	0.11012	0.107566	0.103988	0.0993865	0.0937598	0.0871064	0.0794243	0.0707113	0.0609651	0.0501828	0.0383614	0.0254975	0.0115874	-0.00337301	-0.019388	-0.0364622	-0.0546008	-0.073809	-0.0940926	-0.115458	-0.137911	-0.161459	-0.186108	-0.211868	-0.238745	-0.266749	-0.295888	-0.326172	-0.35761	-0.390213	-0.423992	-0.458958	-0.495124	-0.532502	-0.571105	-0.610947	-0.652042	-0.694407	-0.738056	-0.783006	-0.829275	-0.876882	-0.925738	-0.976796	-1.03029	-1.08501	-1.13983	-1.19363
0.112166	0.111653	0.11012	0.107566	0.103988	0.0993865	0.0937598	0.0871064	0.0794243	0.0707113	0.0609651	0.0501828	0.0383614	0.0254975	0.0115874	-0.00337301	-0.019388	-0.0364622	-0.0546008	-0.073809	-0.0940926	-0.115458	-0.137911	-0.161459	-0.186108	-0.211868	-0.238745	-0.266749	-0.295888	-0.326172	-0.35761	-0.390213	-0.423992	-0.458958	-0.495124	-0.532502	-0.571105	-0.610947	-0.652042	-0.694407	-0.738056	-0.783006	-0.829275	-0.876882	-0.925738	-0.976796	-1.03029	-1.08501	-1.13983	-1.19363
0.112166	0.111653	0.11012	0.107566	0.103988	0.0993865	0.0937598	0.0871064	0.0794243	0.0707113	0.0609651	0.0501828	0.0383614	0.0254975	0.0115874	-0.00337301	-0.019388	-0.0364622	-0.0546008	-0.073809	-0.0940926	-0.115458	-0.137911	-0.161459	-0.186108	-0.211868	-0.238745	-0.266749	-0.295888	-0.326172	-0.35761	-0.390213	-0.423992	-0.458958	-0.495124	-0.532502	-0.571105	-0.610947	-0.652042	-0.694407	-0.738056	-0.783006	-0.829275	-0.876882	-0.925738	-0.976796	-1.03029	-1.08501	-1.13983	-1.19363
0.112166	0.111653	0.11012	0.107566	0.103988	0.0993865	0.0937598	0.0871064	0.0794243	0.0707113	0.0609651	0.0501828	0.0383614	0.0254975	0.0115874	-0.00337301	-0.019388	-0.0364622	-0.0546008	-0.073809	-0.0940926	-0.115458	-0.137911	-0.161459	-0.186108	-0.211868	-0.238745	-0.266749	-0.295888	-0.326172	-0.35761	-0.390213	-0.423992	-0.458958	-0.495124	-0.532502	-0.571105	-0.610947	-0.652042	-0.694407	-0.738056	-0.783006	-0.829275	-0.876882	-0.925738	-0.976796	-1.03029	-1.08501	-1.13983	-1.19363
0.112166	0.111653	0.11012	0.107566	0.103988	0.0993865	0.0937598	0.0871064	0.0794243	0.0707113	0.0609651	0.0501828	0.0383614	0.0254975	0.0115874	-0.00337301	-0.019388	-0.0364622	-0.0546008	-0.073809	-0.0940926	-0.115458	-0.137911	-0.161459	-0.186108	-0.211868	-0.238745	-0.266749	-0.295888	-0.326172	-0.35761	-0.390213	-0.423992	-0.458958	-0.495124	-0.532502	-0.571105	-0.610947	-0.652042	-0.694407	-0.738056	-0.783006	-0.829275	-0.876882	-0.925738	-0.976796	-1.03029	-1.08501	-1.13983	-1.19363
0.112166	0.111653	0.11012	0.107566	0.103988	0.0993865	0.0937598	0.0871064	0.0794243	0.0707113	0.0609651	0.0501828	0.0383614	0.0254975	0.0115874	-0.00337301	-0.019388	-0.0364622	-0.0546008	-0.073809	-0.0940926	-0.115458	-0.137911	-0.161459	-0.186108	-0.211868	-0.238745	-0.266749	-0.295888	-0.326172	-0.35761	-0.390213	-0.423992	-0.458958	-0.495124	-0.532502	-0.571105	-0.610947	-0.652042	-0.694407	-0.738056	-0.783006	-0.829275	-0.876882	-0.925738	-0.976796	-1.03029	-1.08501	-1.13983	-1.19363
0.112166	0.111653	0.11012	0.107566	0.103988	0.0993865	0.0937598	0.0871064	0.0794243	0.0707113	0.0609651	0.0501828	0.0383614	0.0254975	0.0115874	-0.00337301	-0.019388	-0.0364622	-0.0546008	-0.073809	-0.0940926	-0.115458	-0.137911	-0.161459	-0.186108	-0.211868	-0.238745	-0.266749	-0.295888	-0.326172	-0.35761	-0.390213	-0.423992	-0.458958	-0.495124	-0.532502	-0.571105	-0.610947	-0.652042	-0.694407	-0.738056	-0.783006	-0.829275	-0.876882	-0.925738	-0.976796	-1.03029	-1.08501	-1.13983	-1.19363
0.112166	0.111653	0.11012	0.107566	0.103988	0.0993865	0.0937598	0.0871064	0.0794243	0.0707113	0.0609651	0.0501828	0.0383614	0.0254975	0.0115874	-0.00337301	-0.019388	-0.0364622	-0.0546008	-0.073809	-0.0940926	-0.115458	-0.137911	-0.161459	-0.186108	-0.211868	-0.238745	-0.266749	-0.295888	-0.326172	-0.35761	-0.390213	-0.423992	-0.458958	-0.495124	-0.532502	-0.571105	-0.610947	-0.652042	-0.694407	-0.738056	-0.783006	-0.829275	-0.876882	-0.925738	-0.976796	-1.03029	-1.08501	-1.13983	-1.19363
0.112166	0.111653	0.11012	0.107566	0.103988	0.0993865	0.0937598	0.0871064	0.0794243	0.0707113	0.0609651	0.0501828	0.0383614	0.0254975	0.0115874	-0.00337301	-0.019388	-0.0364622	-0.0546008	-0.073809	-0.0940926	-0.115458	-0.137911	-0.161459	-0.186108	-0.211868	-0.238745	-0.266749	-0.295888	-0.326172	-0.35761	-0.390213	-0.423992	-0.458958	-0.495124	-0.532502	-0.571105	-0.610947	-0.652042	-0.694407	-0.738056	-0.783006	-0.829275	-0.876882	-0.925738	-0.976796	-1.03029	-1.08501	-1.13983	-1.19363
0.112166	0.111653	0.11012	0.107566	0.103988	0.0993865	0.0937598	0.0871064	0.0794243	0.0707113	0.0609651	0.0501828	0.0383614	0.0254975	0.0115874	-0.00337301	-0.019388	-0.0364622	-0.0546008	-0.073809	-0.0940926	-0.115458	-0.137911	-0.161459	-0.186108	-0.211868	-0.238745	-0.266749	-0.295888	-0.326172	-0.35761	-0.390213	-0.423992	-0.458958	-0.495124	-0.532502	-0.571105	-0.610947	-0.652042	-0.694407	-0.738056	-0.783006	-0.829275	-0.876882	-0.925738	-0.976796	-1.03029	-1.08501	-1.13983	-1.19363
0.112166	0.111653	0.11012	0.107566	0.103988	0.0993865	0.0937598	0.0871064	0.0794243	0.0707113	0.0609651	0.0501828	0.0383614	0.0254975	0.0115874	-0.00337301	-0.019388	-0.0364622	-0.0546008	-0.073809	-0.0940926	-0.115458	-0.137911	-0.161459	-0.186108	-0.211868	-0.238745	-0.266749	-0.295888	-0.326172	-0.35761	-0.390213	-0.423992	-0.458958	-0.495124	-0.532502	-0.571105	-0.610947	-0.652042	-0.694407	-0.738056	-0.783006	-0.829275	-0.876882	-0.925738	-0.976796	-1.03029	-1.08501	-1.13983	-1.19363
0.112166	0.111653	0.11012	0.107566	0.103988	0.0993865	0.0937598	0.0871064	0.0794243	0.0707113	0.0609651	0.0501828	0.0383614	0.0254975	0.0115874	-0.00337301	-0.019388	-0.0364622	-0.0546008	-0.073809	-0.0940926	-0.115458	-0.137911	-0.161459	-0.186108	-0.211868	-0.238745	-0.266749	-0.295888	-0.326172	-0.35761	-0.390213	-0.423992	-0.458958	-0.495124	-0.532502	-0.571105	-0.610947	-0.652042	-0.694407	-0.738056	-0.783006	-0.829275	-0.876882	-0.925738	-0.976796	-1.03029	-1.08501	-1.13983	-1.19363
0.112166	0.111653	0.11012	0.107566	0.103988	0.0993865	0.0937598	0.0871064	0.0794243	0.0707113	0.0609651	0.0501828	0.0383614	0.0254975	0.0115874	-0.00337301	-0.019388	-0.0364622	-0.0546008	-0.073809	-0.0940926	-0.115458	-0.137911	-0.161459	-0.186108	-0.211868	-0.238745	-0.266749	-0.295888	-0.326172	-0.35761	-0.390213	-0.423992	-0.458958	-0.495124	-0.532502	-0.571105	-0.610947	-0.652042	-0.694407	-0.738056	-0.783006	-0.829275	-0.876882	-0.925738	-0.976796	-1.03029	-1.08501	-1.13983	-1.19363
0.112166	0.111653	0.11012	0.107566	0.103988	0.0993865	0.0937598	0.0871064	0.0794243	0.0707113	0.0609651	0.0501828	0.0383614	0.0254975	0.0115874	-0.00337301	-0.019388	-0.0364622	-0.0546008	-0.073809	-0.0940926	-0.115458	-0.137911	-0.161459	-0.186108	-0.211868	-0.238745	-0.266749	-0.295888	-0.326172	-0.35761	-0.390213	-0.423992	-0.458958	-0.495124	-0.532502	-0.571105	-0.610947	-0.652042	-0.694407	-0.738056	-0.783006	-0.829275	-0.876882	-0.925738	-0.976796	-1.03029	-1.08501	-1.13983	-1.19363
0.112166	0.111653	0.11012	0.107566	0.103988	0.0993865	0.0937598	0.0871064	0.0794243	0.0707113	0.0609651	0.0501828	0.0383614	0.0254975	0.0115874	-0.00337301	-0.019388	-0.0364622	-0.0546008	-0.073809	-0.0940926	-0.115458	-0.137911	-0.161459	-0.186108	-0.211868	-0.238745	-0.266749	-0.295888	-0.326172	-0.35761	-0.390213	-0.423992	-0.458958	-0.495124	-0.532502	-0.571105	-0.610947	-0.652042	-0.694407	-0.738056	-0.783006	-0.829275	-0.876882	-0.925738	-0.976796	-1.03029	-1.08501	-1.13983	-1.19363
0.112166	0.111653	0.11012	0.107566	0.103988	0.0993865	0.0937598	0.0871064	0.0794243	0.0707113	0.0609651	0.0501828	0.0383614	0.0254975	0.0115874	-0.00337301	-0.019388	-0.0364622	-0.0546008	-0.073809	-0.0940926	-0.115458	-0.137911	-0.161459	-0.186108	-0.211868	-0.238745	-0.266749	-0.295888	-0.326172	-0.35761	-0.390213	-0.423992	-0.458958	-0.495124	-0.532502	-0.571105	-0.610947	-0.652042	-0.694407	-0.738056	-0.783006	-0.829275	-0.876882	-0.925738	-0.976796	-1.03029	-1.08501	-1.13983	-1.19363
0.112166	0.111653	0.11012	0.107566	0.103988	0.0993865	0.0937598	0.0871064	0.0794243	0.0707113	0.0609651	0.0501828	0.0383614	0.0254975	0.0115874	-0.00337301	-0.019388	-0.0364622	-0.0546008	-0.073809	-0.0940926	-0.115458	-0.137911	-0.161459	-0.186108	-0.211868	-0.238745	-0.266749	-0.295888	-0.326172	-0.35761	-0.390213	-0.423992	-0.458958	-0.495124	-0.532502	-0.571105	-0.610947	-0.652042	-0.694407	-0.738056	-0.783006	-0.829275	-0.876882	-0.925738	-0.976796	-1.03029	-1.08501	-1.13983	-1.19363
0.112166	0.111653	0.11012	0.107566	0.103988	0.0993865	0.0937598	0.0871064	0.0794243	0.0707113	0.0609651	0.0501828	0.0383614	0.0254975	0.0115874	-0.00337301	-0.019388	-0.0364622	-0.0546008	-0.073809	-0.0940926	-0.115458	-0.137911	-0.161459	-0.186108	-0.211868	-0.238745	-0.266749	-0.295888	-0.326172	-0.35761	-0.390213	-0.423992	-0.458958	-0.495124	-0.532502	-0.571105	-0.610947	-0.652042	-0.694407	-0.738056	-0.783006	-0.829275	-0.876882	-0.925738	-0.976796	-1.03029	-1.08501	-1.13983	-1.19363
0.112166	0.111653	0.11012	0.107566	0.103988	0.0993865	0.0937598	0.0871064	0.0794243	0.0707113	0.0609651	0.0501828	0.0383614	0.0254975	0.0115874	-0.00337301	-0.019388	-0.0364622	-0.0546008	-0.073809	-0.0940926	-0.115458	-0.137911	-0.161459	-0.186108	-0.211868	-0.238745	-0.266749	-0.295888	-0.326172	-0.35761	-0.390213	-0.423992	-0.458958	-0.495124	-0.532502	-0.571105	-0.610947	-0.652042	-0.694407	-0.738056	-0.783006	-0.829275	-0.876882	-0.925738	-0.976796	-1.03029	-1.08501	-1.13983	-1.19363
0.112166	0.111653	0.11012	0.107566	0.103988	0.0993865	0.0937598	0.0871064	0.0794243	0.0707113	0.0609651	0.0501828	0.0383614	0.0254975	0.0115874	-0.00337301	-0.019388	-0.0364622	-0.0546008	-0.073809	-0.0940926	-0.115458	-0.137911	-0.161459	-0.186108	-0.211868	-0.238745	-0.266749	-0.295888	-0.326172	-0.35761	-0.390213	-0.423992	-0.458958	-0.495124	-0.532502	-0.571105	-0.610947	-0.652042	-0.694407	-0.738056	-0.783006	-0.829275	-0.876882	-0.925738	-0.976796	-1.03029	-1.08501	-1.13983	-1.19363
0.112166	0.111653	0.11012	0.107566	0.103988	0.0993865	0.0937598	0.0871064	0.0794243	0.0707113	0.0609651	0.0501828	0.0383614	0.0254975	0.0115874	-0.00337301	-0.019388	-0.0364622	-0.0546008	-0.073809	-0.0940926	-0.115458	-0.137911	-0.161459	-0.186108	-0.211868	-0.238745	-0.266749	-0.295888	-0.326172	-0.35761	-0.390213	-0.423992	-0.458958	-0.495124	-0.532502	-0.571105	-0.610947	-0.652042	-0.694407	-0.738056	-0.783006	-0.829275	-0.876882	-0.925738	-0.976796	-1.03029	-1.08501	-1.13983	-1.19363
0.112166	0.111653	0.11012	0.107566	0.103988	0.0993865	0.0937598	0.0871064	0.0794243	0.0707113	0.0609651	0.0501828	0.0383614	0.0254975	0.0115874	-0.00337301	-0.019388	-0.0364622	-0.0546008	-0.073809	-0.0940926	-0.115458	-0.137911	-0.161459	-0.186108	-0.211868	-0.238745	-0.266749	-0.295888	-0.326172	-0.35761	-0.390213	-0.423992	-0.458958	-0.495124	-0.532502	-0.571105	-0.610947	-0.652042	-0.694407	-0.738056	-0.783006	-0.829275	-0.876882	-0.925738	-0.976796	-1.03029	-1.08501	-1.13983	-1.19363
0.112166	0.111653	0.11012	0.107566	0.103988	0.0993865	0.0937598	0.0871064	0.0794243	0.0707113	0.0609651	0.0501828	0.0383614	0.0254975	0.0115874	-0.00337301	-0.019388	-0.0364622	-0.0546008	-0.073809	-0.0940926	-0.115458	-0.137911	-0.161459	-0.186108	-0.211868	-0.238745	-0.266749	-0.295888	-0.326172	-0.35761	-0.390213	-0.423992	-0.458958	-0.495124	-0.532502	-0.571105	-0.610947	-0.652042	-0.694407	-0.738056	-0.783006	-0.829275	-0.876882	-0.925738	-0.976796	-1.03029	-1.08501	-1.13983	-1.19363
0.112166	0.111653	0.11012	0.107566	0.103988	0.0993865	0.0937598	0.0871064	0.0794243	0.0707113	0.0609651	0.0501828	0.0383614	0.0254975	0.0115874	-0.00337301	-0.019388	-0.0364622	-0.0546008	-0.073809	-0.0940926	-0.115458	-0.137911	-0.161459	-0.186108	-0.211868	-0.238745	-0.266749	-0.295888	-0.326172	-0.35761	-0.390213	-0.423992	-0.458958	-0.495124	-0.532502	-0.571105	-0.610947	-0.652042	-0.694407	-0.738056	-0.783006	-0.829275	-0.876882	-0.925738	-0.976796	-1.03029	-1.08501	-1.13983	-1.19363
0.112166	0.111653	0.11012	0.107566	0.103988	0.0993865	0.0937598	0.0871064	0.0794243	0.0707113	0.0609651	0.0501828	0.0383614	0.0254975	0.0115874	-0.00337301	-0.019388	-0.0364622	-0.0546008	-0.073809	-0.0940926	-0.115458	-0.137911	-0.161459	-0.186108	-0.211868	-0.238745	-0.266749	-0.295888	-0.326172	-0.35761	-0.390213	-0.423992	-0.458958	-0.495124	-0.532502	-0.571105	-0.610947	-0.652042	-0.694407	-0.738056	-0.783006	-0.829275	-0.876882	-0.925738	-0.976796	-1.03029	-1.08501	-1.13983	-1.19363
0.112166	0.111653	0.11012	0.107566	0.103988	0.0993865	0.0937598	0.0871064	0.0794243	0.0707113	0.0609651	0.0501828	0.0383614	0.0254975	0.0115874	-0.00337301	-0.019388	-0.0364622	-0.0546008	-0.073809	-0.0940926	-0.115458	-0.137911	-0.161459	-0.186108	-0.211868	-0.238745	-0.266749	-0.295888	-0.326172	-0.35761	-0.390213	-0.423992	-0.458958	-0.495124	-0.532502	-0.571105	-0.610947	-0.652042	-0.694407	-0.738056	-0.783006	-0.829275	-0.876882	-0.925738	-0.976796	-1.03029	-1.08501	-1.13983	-1.19363
0.112166	0.111653	0.11012	0.107566	0.103988	0.0993865	0.0937598	0.0871064	0.0794243	0.0707113	0.0609651	0.0501828	0.0383614	0.0254975	0.0115874	-0.00337301	-0.019388	-0.0364622	-0.0546008	-0.073809	-0.0940926	-0.115458	-0.137911	-0.161459	-0.186108	-0.211868	-0.238745	-0.266749	-0.295888	-0.326172	-0.35761	-0.390213	-0.423992	-0.458958	-0.495124	-0.532502	-0.571105	-0.610947	-0.652042	-0.694407	-0.738056	-0.783006	-0.829275	-0.876882	-0.925738	-0.976796	-1.03029	-1.08501	-1.13983	-1.19363
0.112166	0.111653	0.11012	0.107566	0.103988	0.0993865	0.0937598	0.0871064	0.0794243	0.0707113	0.0609651	0.0501828	0.0383614	0.0254975	0.0115874	-0.00337301	-0.019388	-0.0364622	-0.0546008	-0.073809	-0.0940926	-0.115458	-0.137911	-0.161459	-0.186108	-0.211868	-0.238745	-0.266749	-0.295888	-0.326172	-0.35761	-0.390213	-0.423992	-0.458958	-0.495124	-0.532502	-0.571105	-0.610947	-0.652042	-0.694407	-0.738056	-0.783006	-0.829275	-0.876882	-0.925738	-0.976796	-1.03029	-1.08501	-1.13983	-1.19363
0.112166	0.111653	0.11012	0.107566	0.103988	0.0993865	0.0937598	0.0871064	0.0794243	0.0707113	0.0609651	0.0501828	0.0383614	0.0254975	0.0115874	-0.00337301	-0.019388	-0.0364622	-0.0546008	-0.073809	-0.0940926	-0.115458	-0.137911	-0.161459	-0.186108	-0.211868	-0.238745	-0.266749	-0.295888	-0.326172	-0.35761	-0.390213	-0.423992	-0.458958	-0.495124	-0.532502	-0.571105	-0.610947	-0.652042	-0.694407	-0.738056	-0.783006	-0.829275	-0.876882	-0.925738	-0.976796	-1.03029	-1.08501	-1.13983	-1.19363
0.112166	0.111653	0.11012	0.107566	0.103988	0.0993865	0.0937598	0.0871064	0.0794243	0.0707113	0.0609651	0.0501828	0.0383614	0.0254975	0.0115874	-0.00337301	-0.019388	-0.0364622	-0.0546008	-0.073809	-0.0940926	-0.115458	-0.137911	-0.161459	-0.186108	-0.211868	-0.238745	-0.266749	-0.295888	-0.326172	-0.35761	-0.390213	-0.423992	-0.458958	-0.495124	-0.532502	-0.571105	-0.610947	-0.652042	-0.694407	-0.738056	-0.783006	-0.829275	-0.876882	-0.925738	-0.976796	-1.03029	-1.08501	-1.13983	-1.19363
0.112166	0.111653	0.11012	0.107566	0.103988	0.0993865	0.0937598	0.0871064	0.0794243	0.0707113	0.0609651	0.0501828	0.0383614	0.0254975	0.0115874	-0.00337301	-0.019388	-0.0364622	-0.0546008	-0.073809	-0.0940926	-0.115458	-0.137911	-0.161459	-0.186108	-0.211868	-0.238745	-0.266749	-0.295888	-0.326172	-0.35761	-0.390213	-0.423992	-0.458958	-0.495124	-0.532502	-0.571105	-0.610947	-0.652042	-0.694407	-0.738056	-0.783006	-0.829275	-0.876882	-0.925738	-0.976796	-1.03029	-1.08501	-1.13983	-1.19363
0.112166	0.111653	0.11012	0.107566	0.103988	0.0993865	0.0937598	0.0871064	0.0794243	0.0707113	0.0609651	0.0501828	0.0383614	0.0254975	0.0115874	-0.00337301	-0.019388	-0.0364622	-0.0546008	-0.073809	-0.0940926	-0.115458	-0.137911	-0.161459	-0.186108	-0.211868	-0.238745	-0.266749	-0.295888	-0.326172	-0.35761	-0.390213	-0.423992	-0.458958	-0.495124	-0.532502	-0.571105	-0.610947	-0.652042	-0.694407	-0.738056	-0.783006	-0.829275	-0.876882	-0.925738	-0.976796	-1.03029	-1.08501	-1.13983	-1.19363
0.112166	0.111653	0.11012	0.107566	0.103988	0.0993865	0.0937598	0.0871064	0.0794243	0.0707113	0.0609651	0.0501828	0.0383614	0.0254975	0.0115874	-0.00337301	-0.019388	-0.0364622	-0.0546008	-0.073809	-0.0940926	-0.115458	-0.137911	-0.161459	-0.186108	-0.211868	-0.238745	-0.266749	-0.295888	-0.326172	-0.35761	-0.390213	-0.423992	-0.458958	-0.495124	-0.532502	-0.571105	-0.610947	-0.652042	-0.694407	-0.738056	-0.783006	-0.829275	-0.876882	-0.925738	-0.976796	-1.03029	-1.08501	-1.13983	-1.19363
0.112166	0.111653	0.11012	0.107566	0.103988	0.0993865	0.0937598	0.0871064	0.0794243	0.0707113	0.0609651	0.0501828	0.0383614	0.0254975	0.0115874	-0.00337301	-0.019388	-0.0364622	-0.0546008	-0.073809	-0.0940926	-0.115458	-0.137911	-0.161459	-0.186108	-0.211868	-0.238745	-0.266749	-0.295888	-0.326172	-0.35761	-0.390213	-0.423992	-0.458958	-0.495124	-0.532502	-0.571105	-0.610947	-0.652042	-0.694407	-0.738056	-0.783006	-0.829275	-0.876882	-0.925738	-0.976796	-1.03029	-1.08501	-1.13983	-1.19363
0.112166	0.111653	0.11012	0.107566	0.103988	0.0993865	0.0937598	0.0871064	0.0794243	0.0707113	0.0609651	0.0501828	0.0383614	0.0254975	0.0115874	-0.00337301	-0.019388	-0.0364622	-0.0546008	-0.073809	-0.0940926	-0.115458	-0.137911	-0.161459	-0.186108	-0.211868	-0.238745	-0.266749	-0.295888	-0.326172	-0.35761	-0.390213	-0.423992	-0.458958	-0.495124	-0.532502	-0.571105	-0.610947	-0.652042	-0.694407	-0.738056	-0.783006	-0.829275	-0.876882	-0.925738	-0.976796	-1.03029	-1.08501	-1.13983	-1.19363
0.112166	0.111653	0.11012	0.107566	0.103988	0.0993865	0.0937598	0.0871064	0.0794243	0.0707113	0.0609651	0.0501828	0.0383614	0.0254975	0.0115874	-0.00337301	-0.019388	-0.0364622	-0.0546008	-0.073809	-0.0940926	-0.115458	-0.137911	-0.161459	-0.186108	-0.211868	-0.238745	-0.266749	-0.295888	-0.326172	-0.35761	-0.390213	-0.423992	-0.458958	-0.495124	-0.532502	-0.571105	-0.610947	-0.652042	-0.694407	-0.738056	-0.783006	-0.829275	-0.876882	-0.925738	-0.976796	-1.03029	-1.08501	-1.13983	-1.19363
0.112166	0.111653	0.11012	0.107566	0.103988	0.0993865	0.0937598	0.0871064	0.0794243	0.0707113	0.0609651	0.0501828	0.0383614	0.0254975	0.0115874	-0.00337301	-0.019388	-0.0364622	-0.0546008	-0.073809	-0.0940926	-0.115458	-0.137911	-0.161459	-0.186108	-0.211868	-0.238745	-0.266749	-0.295888	-0.326172	-0.35761	-0.390213	-0.423992	-0.458958	-0.495124	-0.532502	-0.571105	-0.610947	-0.652042	-0.694407	-0.738056	-0.783006	-0.829275	-0.876882	-0.925738	-0.976796	-1.03029	-1.08501	-1.13983	-1.19363
0.112166	0.111653	0.11012	0.107566	0.103988	0.0993865	0.0937598	0.0871064	0.0794243	0.0707113	0.0609651	0.0501828	0.0383614	0.0254975	0.0115874	-0.00337301	-0.019388	-0.0364622	-0.0546008	-0.073809	-0.0940926	-0.115458	-0.137911	-0.161459	-0.186108	-0.211868	-0.238745	-0.266749	-0.295888	-0.326172	-0.35761	-0.390213	-0.423992	-0.458958	-0.495124	-0.532502	-0.571105	-0.610947	-0.652042	-0.694407	-0.738056	-0.783006	-0.829275	-0.876882	-0.925738	-0.976796	-1.03029	-1.08501	-1.13983	-1.19363
0.112166	0.111653	0.11012	0.107566	0.103988	0.0993865	0.0937598	0.0871064	0.0794243	0.0707113	0.0609651	0.0501828	0.0383614	0.0254975	0.0115874	-0.00337301	-0.019388	-0.0364622	-0.0546008	-0.073809	-0.0940926	-0.115458	-0.137911	-0.161459	-0.186108	-0.211868	-0.238745	-0.266749	-0.295888	-0.326172	-0.35761	-0.390213	-0.423992	-0.458958	-0.495124	-0.532502	-0.571105	-0.610947	-0.652042	-0.694407	-0.738056	-0.783006	-0.829275	-0.876882	-0.925738	-0.976796	-1.03029	-1.08501	-1.13983	-1.19363
0.112166	0.111653	0.11012	0.107566	0.103988	0.0993865	0.0937598	0.0871064	0.0794243	0.0707113	0.0609651	0.0501828	0.0383614	0.0254975	0.0115874	-0.00337301	-0.019388	-0.0364622	-0.0546008	-0.073809	-0.0940926	-0.115458	-0.137911	-0.161459	-0.186108	-0.211868	-0.238745	-0.266749	-0.295888	-0.326172	-0.35761	-0.390213	-0.423992	-0.458958	-0.495124	-0.532502	-0.571105	-0.610947	-0.652042	-0.694407	-0.738056	-0.783006	-0.829275	-0.876882	-0.925738	-0.976796	-1.03029	-1.08501	-1.13983	-1.19363
0.112166	0.111653	0.11012	0.107566	0.103988	0.0993865	0.0937598	0.0871064	0.0794243	0.0707113	0.0609651	0.0501828	0.0383614	0.0254975	0.0115874	-0.00337301	-0.019388	-0.0364622	-0.0546008	-0.073809	-0.0940926	-0.115458	-0.137911	-0.161459	-0.186108	-0.211868	-0.238745	-0.266749	-0.295888	-0.326172	-0.35761	-0.390213	-0.423992	-0.458958	-0.495124	-0.532502	-0.571105	-0.610947	-0.652042	-0.694407	-0.738056	-0.783006	-0.829275	-0.876882	-0.925738	-0.976796	-1.03029	-1.08501	-1.13983	-1.19363
0.112166	0.111653	0.11012	0.107566	0.103988	0.0993865	0.0937598	0.0871064	0.0794243	0.0707113	0.0609651	0.0501828	0.0383614	0.0254975	0.0115874	-0.00337301	-0.019388	-0.0364622	-0.0546008	-0.073809	-0.0940926	-0.115458	-0.137911	-0.161459	-0.186108	-0.211868	-0.238745	-0.266749	-0.295888	-0.326172	-0.35761	-0.390213	-0.423992	-0.458958	-0.495124	-0.532502	-0.571105	-0.610947	-0.652042	-0.694407	-0.738056	-0.783006	-0.829275	-0.876882	-0.925738	-0.976796	-1.03029	-1.08501	-1.13983	-1.19363
0.112166	0.111653	0.11012	0.107566	0.103988	0.0993865	0.0937598	0.0871064	0.0794243	0.0707113	0.0609651	0.0501828	0.0383614	0.0254975	0.0115874	-0.00337301	-0.019388	-0.0364622	-0.0546008	-0.073809	-0.0940926	-0.115458	-0.137911	-0.161459	-0.186108	-0.211868	-0.238745	-0.266749	-0.295888	-0.326172	-0.35761	-0.390213	-0.423992	-0.458958	-0.495124	-0.532502	-0.571105	-0.610947	-0.652042	-0.694407	-0.738056	-0.783006	-0.829275	-0.876882	-0.925738	-0.976796	-1.03029	-1.08501	-1.13983	-1.19363
0.112166	0.111653	0.11012	0.107566	0.103988	0.0993865	0.0937598	0.0871064	0.0794243	0.0707113	0.0609651	0.0501828	0.0383614	0.0254975	0.0115874	-0.00337301	-0.019388	-0.0364622	-0.0546008	-0.073809	-0.0940926	-0.115458	-0.137911	-0.161459	-0.186108	-0.211868	-0.238745	-0.266749	-0.295888	-0.326172	-0.35761	-0.390213	-0.423992	-0.458958	-0.495124	-0.532502	-0.571105	-0.610947	-0.652042	-0.694407	-0.738056	-0.783006	-0.829275	-0.876882	-0.925738	-0.976796	-1.03029	-1.08501	-1.13983	-1.19363
0.112166	0.111653	0.11012	0.107566	0.103988	0.0993865	0.0937598	0.0871064	0.0794243	0.0707113	0.0609651	0.0501828	0.0383614	0.0254975	0.0115874	-0.00337301	-0.019388	-0.0364622	-0.0546008	-0.073809	-0.0940926	-0.115458	-0.137911	-0.161459	-0.186108	-0.211868	-0.238745	-0.266749	-0.295888	-0.326172	-0.35761	-0.390213	-0.423992	-0.458958	-0.495124	-0.532502	-0.571105	-0.610947	-0.652042	-0.694407	-0.738056	-0.783006	-0.829275	-0.876882	-0.925738	-0.976796	-1.03029	-1.08501	-1.13983	-1.19363
0.112166	0.111653	0.11012	0.107566	0.103988	0.0993865	0.0937598	0.0871064	0.0794243	0.0707113	0.0609651	0.0501828	0.0383614	0.0254975	0.0115874	-0.00337301	-0.019388	-0.0364622	-0.0546008	-0.073809	-0.0940926	-0.115458	-0.137911	-0.161459	-0.186108	-0.211868	-0.238745	-0.266749	-0.295888	-0.326172	-0.35761	-0.390213	-0.423992	-0.458958	-0.495124	-0.532502	-0.571105	-0.610947	-0.652042	-0.694407	-0.738056	-0.783006	-0.829275	-0.876882	-0.925738	-0.976796	-1.03029	-1.08501	-1.13983	-1.19363
[truncated: 197 more rows]
[truncated: 196 more columns]

## Sheet: Zb
0	-0.000512528	-0.0020503	-0.0046139	-0.00820429	-0.0128228	-0.0184712	-0.0251516	-0.0328666	-0.0416191	-0.0514123	-0.0622502	-0.0741368	-0.0870768	-0.101075	-0.116138	-0.13227	-0.149478	-0.16777	-0.187152	-0.207633	-0.229221	-0.251926	-0.275755	-0.300721	-0.326833	-0.354104	-0.382544	-0.412168	-0.442988	-0.475019	-0.508277	-0.542776	-0.578534	-0.615569	-0.653899	-0.693545	-0.734527	-0.776867	-0.820589	-0.865718	-0.912279	-0.960301	-1.00981	-1.06084	-1.11343	-1.1676	-1.2234	-1.28086	-1.34003
[truncated: 360 more rows]
[truncated: 196 more columns]
